# Supplementary material for: VigSatDB: genome-wide microsatellite DNA marker database of three species of Vigna for germplasm characterization and improvement
Source: Database (Oxford). 2019 May 31;2019:baz055. doi: 10.1093/database/baz055 (PMC6542692; doi:10.1093/database/baz055)
Supplement: Supplementary_Table_1_baz055 [file supplementary_table_1_baz055.xlsx]

## Sheet: cultivars VC1973A and RIL59
Accession	Repeats	Start length	Repeat length	Primer 5'	Primer 3'	Amplicon size of VC1973A	Amplicon size of RIL59 (polymorphic)
CM003504.1 Vigna radiata cultivar VC1973A chromosome 1	(TA)8	2615834	16	TGAGTCACCTCCCATTCACTC	TTTGGTACGTGGCAATTGCG	268	345
CM003504.1 Vigna radiata cultivar VC1973A chromosome 1	(TG)6	4943082	12	GTGGGCTCCATTATTGCAGC	AACCACCAAAGCAATTGAGCC	296	330
CM003504.1 Vigna radiata cultivar VC1973A chromosome 1	(AG)6	4447434	12	GTCCCCCTTCCACTTCACAG	CACTCACTGGTCCACGATCC	279	299
CM003504.1 Vigna radiata cultivar VC1973A chromosome 1	(AT)8	22129913	16	AATGATCACCTCACCCTTCGT	AGTTTCCTTGTTGGCCACTGA	290	284
CM003504.1 Vigna radiata cultivar VC1973A chromosome 1	(AT)6	30303407	12	ctgcctctgctcacatccaa	ttgtgtgtggtcgggtgaaa	207	280
CM003504.1 Vigna radiata cultivar VC1973A chromosome 1	(AT)6	13356040	12	AGGCCATTGAGTGTCACTGA	ACTGATAAGTGGAGGAATCTATGCT	242	278
CM003504.1 Vigna radiata cultivar VC1973A chromosome 1	(TC)6	36226582	12	tccaACCAAAGGCAGCAGAA	TTTTGTTTCGCTCCGCACAG	277	278
CM003504.1 Vigna radiata cultivar VC1973A chromosome 1	(CA)6	8720281	12	gagagggatttaccgctcgg	gtaaatccctctcggccgag	182	272
CM003504.1 Vigna radiata cultivar VC1973A chromosome 1	(AGT)5	5949348	15	TTAGCAGAACACCCCCACAC	TTTCCGGGAAATGGTTGGCA	239	271
CM003504.1 Vigna radiata cultivar VC1973A chromosome 1	(AT)7	32552487	14	TCTTCTGCTACTCCAAGCCC	AAGGTTTGGAGGAAtgtgca	268	264
CM003504.1 Vigna radiata cultivar VC1973A chromosome 1	(CT)6	20147740	12	accACTCTGTTGAACCGTCC	CAACGGAGCACAACAACACC	262	263
CM003504.1 Vigna radiata cultivar VC1973A chromosome 1	(AT)6	2592903	12	AGAGCTGCCTGCACATACAA	TGGGCCTGCTATAATGGCTG	261	262
CM003504.1 Vigna radiata cultivar VC1973A chromosome 1	(TA)6	6246841	12	AGGTGAAGTTATTGGGCcgg	tgtCACATGGCTGCATcgat	261	260
CM003504.1 Vigna radiata cultivar VC1973A chromosome 1	(TG)6	16063180	12	TTGGGAGGAGTGCACCAATC	CCAACTGTCACACGGCATTG	253	256
CM003504.1 Vigna radiata cultivar VC1973A chromosome 1	(TA)6	12323045	12	GCCTGCAAAGAACATTGGCA	TTCGTGAACTTCCTGGGGTG	256	255
CM003504.1 Vigna radiata cultivar VC1973A chromosome 1	(TG)6	30403346	12	ccctcacctgcaaaacaagc	tttggatcgtcgtcccatcg	252	253
CM003504.1 Vigna radiata cultivar VC1973A chromosome 1	(TA)8	2076148	16	TGGCTGATGACGATTGCTGT	TGGTGGTCACATCGACTTGG	221	251
CM003504.1 Vigna radiata cultivar VC1973A chromosome 1	(TA)6	791152	12	TGGAAAGTGGAGTGCATGCT	AAGGTTGGGGTGTTAGCCAA	237	235
CM003504.1 Vigna radiata cultivar VC1973A chromosome 1	(AT)6	4468787	12	gaagaaggcACAGACGGGAG	GTGATCCACCGCACTCTCAA	238	235
CM003504.1 Vigna radiata cultivar VC1973A chromosome 1	(AT)6	2930537	12	TGTGGTCAAAACGTTTGCACa	ATGTCTGCACGTCACTTCCC	291	233
CM003504.1 Vigna radiata cultivar VC1973A chromosome 1	(TG)6	16376828	12	ttactccaggctaagcacgc	aagaggcacagacaaggagc	231	232
CM003504.1 Vigna radiata cultivar VC1973A chromosome 1	(AT)6	33829316	12	ggaggtgagtaagggtttgagg	aaacccccaaacccttaccc	191	219
CM003504.1 Vigna radiata cultivar VC1973A chromosome 1	(TA)6	1829024	12	TGGCCAACACTTAGGAccag	ATTGACCCCTACGTTGGCTC	207	217
CM003504.1 Vigna radiata cultivar VC1973A chromosome 1	(AG)6	3621420	12	TTGGGTGTCTTTTGCCTCCA	GGGTTTCTTGCCTTTGCCAA	213	212
CM003504.1 Vigna radiata cultivar VC1973A chromosome 1	(TA)6	17866127	12	GGTTTCTTGACTGCCGCTTG	ATGGATGGCTTGAGCAAGGT	200	202
CM003504.1 Vigna radiata cultivar VC1973A chromosome 1	(AT)7	32076893	14	AGGTTGGTGATGGGTCATGG	ACACAACTTCAAGGCCTCGA	229	193
CM003504.1 Vigna radiata cultivar VC1973A chromosome 1	(TA)8	27577685	16	GAATGCGCCAAGGAAGAACG	TAGCTGCTTCGTGTAAGGCC	179	181
CM003504.1 Vigna radiata cultivar VC1973A chromosome 1	(TG)6	2142090	12	TTCGGTGAGTTGGTTGCTGA	TAGCAgagcacacacacaca	176	178
CM003504.1 Vigna radiata cultivar VC1973A chromosome 1	(AT)6	5246216	12	AGTCTCTCAACCCTGCAAGC	CCCAGTCACCCACAATCCAA	181	177
CM003504.1 Vigna radiata cultivar VC1973A chromosome 1	(AT)6	15617669	12	atctctccccctttgtgcat	acacacctacatttcaggggg	176	168
CM003504.1 Vigna radiata cultivar VC1973A chromosome 1	(AG)6	24277826	12	ACGCGGCAAAAGGGTATCTT	tCACTCACTCTCTCGAGGCa	151	153
CM003504.1 Vigna radiata cultivar VC1973A chromosome 1	(TG)6	16076211	12	CTCTGCAAGCCTTTGATGTCA	GCATACAGCCCAGAGAGAGC	148	150
CM003504.1 Vigna radiata cultivar VC1973A chromosome 1	(CATGTG)5	1897467	30	GCACGTTTTGTCTGCACTGT	AGCTGTGTCATAAAACGCGC	136	148
CM003504.1 Vigna radiata cultivar VC1973A chromosome 1	(TC)6	27335555	12	cagcgtgccacatgttcaaa	ggaggtccctatatttggggg	151	148
CM003504.1 Vigna radiata cultivar VC1973A chromosome 1	(TA)8	1012256	16	AGCACATGAAGCAAGCTGAG	TGCTAGGCTTGTGCTAGAGC	137	146
CM003504.1 Vigna radiata cultivar VC1973A chromosome 1	(AT)7	27083040	14	ACAGCCTTCTTGCACCATga	AACTGGACCTGTACCACTgg	135	133
CM003504.1 Vigna radiata cultivar VC1973A chromosome 1	(TA)6	11647841	12	ACATTAGCATAGGAGTGAACatga	aaaggaAGGCATGGCTACCC	128	131
CM003504.1 Vigna radiata cultivar VC1973A chromosome 1	(AG)6	5744146	12	ACGAAAGTGCGAATGTGTTGG	CTGGACCACCCTGATCACAc	128	129
CM003504.1 Vigna radiata cultivar VC1973A chromosome 1	(AT)7	1506176	14	CCTCCACCGACTTCtgcttt	TCACAGATCACCTGCGCAAA	118	121
CM003504.1 Vigna radiata cultivar VC1973A chromosome 1	(GA)6	5515141	12	tcttagcacgaggacgatgc	gtgatcgtacgcatcgtcct	116	118
CM003505.1 Vigna radiata cultivar VC1973A chromosome 2	(TG)6	20926092	12	gtgtgtgctaggtaccaagct	ttgggcacaacaattgccag	300	295
CM003505.1 Vigna radiata cultivar VC1973A chromosome 2	(TC)6	19465960	12	agGACACTGCAACAGGTTCC	aatcgccccaaagtacaggg	276	278
CM003505.1 Vigna radiata cultivar VC1973A chromosome 2	(CA)6	21351474	12	GTTTTGGCTGCCCAGATGTG	ACAAAGCAGCACTAGGCCAT	249	253
CM003505.1 Vigna radiata cultivar VC1973A chromosome 2	(TC)6	419830	12	GAACCAACCATCGGACCACT	CGCGGGAAAACGAATGGTAG	239	237
CM003505.1 Vigna radiata cultivar VC1973A chromosome 2	(TC)6	605296	12	CCCACTGCCACCAATACACA	CAAGAGTGCATTCTCCCCCa	229	233
CM003505.1 Vigna radiata cultivar VC1973A chromosome 2	(TC)6	601531	12	AGGAAAGGTGTCACATGCTGT	GTCCAACCACAGTCCCACTT	219	228
CM003505.1 Vigna radiata cultivar VC1973A chromosome 2	(TG)6	22368021	12	AGTTCAGCTTTCAAGGCCCA	TAAGCCACATGGGGCCTTTT	202	201
CM003505.1 Vigna radiata cultivar VC1973A chromosome 2	(CT)6	8697179	12	ACCTTAGCCGTTTCAAAACCT	AATGGGGGAAGAGGGTAGGA	192	190
CM003505.1 Vigna radiata cultivar VC1973A chromosome 2	(TC)6	19926477	12	TCTAGGTCACTCCCAAGGGC	AATGAGGGTTAAGGGGGCAC	144	143
CM003505.1 Vigna radiata cultivar VC1973A chromosome 2	(GA)6	19952759	12	TCTAGGTCACTCCCAAGGGC	AATGAGGGTTAAGGGGGCAC	144	143
CM003507.1 Vigna radiata cultivar VC1973A chromosome 4	(TC)6	15203652	12	TGTCCCTCTCTTTGGtccct	CTTGCAGGGGAGATCCTTGG	263	268
CM003507.1 Vigna radiata cultivar VC1973A chromosome 4	(TACTA)5	1774883	25	AAGAGGAGTGGGGAAGGGAA	GCCTAGCCAGACAGCCATAG	279	264
CM003507.1 Vigna radiata cultivar VC1973A chromosome 4	(GT)6	15380043	12	cctcagacaaaacccttggga	cgtgGTGTATTGTGCAAGCC	260	262
CM003507.1 Vigna radiata cultivar VC1973A chromosome 4	(CA)6	15612805	12	cctcagacaaaacccttggga	cgtgGTGTATTGTGCAAGCC	260	262
CM003507.1 Vigna radiata cultivar VC1973A chromosome 4	(TG)6	15838211	12	cctcagacaaaacccttggga	cgtgGTGTATTGTGCAAGCC	260	262
CM003507.1 Vigna radiata cultivar VC1973A chromosome 4	(GT)6	12857443	12	cacatctccctttgtgccct	ggagttgtgtagcggtgtca	254	257
CM003507.1 Vigna radiata cultivar VC1973A chromosome 4	(TG)6	12890428	12	cacatctccctttgtgccct	ggagttgtgtagcggtgtca	254	257
CM003507.1 Vigna radiata cultivar VC1973A chromosome 4	(GA)6	13704385	12	ACCGCCCATTTCTTCCGATT	GGATCCCAGCCTGAACGAAA	147	151
CM003507.1 Vigna radiata cultivar VC1973A chromosome 4	(CT)6	13650248	12	TTCCCTCACCGGACTCTGAT	GCTCCGTTTTCCAGCCAAAG	105	110
CM003508.1 Vigna radiata cultivar VC1973A chromosome 5	(AG)6	34164714	12	gcaaccataccagaggtcca	acccctaggtcgtctctcaa	267	306
CM003508.1 Vigna radiata cultivar VC1973A chromosome 5	(TAC)5	14303739	15	GGAGGGTGTTGAGAGGCTTT	GCGGTGTGAGAAGTGGAAGA	284	296
CM003508.1 Vigna radiata cultivar VC1973A chromosome 5	(GA)6	18396464	12	TGCTCAAATCCCGAGTCCAC	aagaagacaagGCTCCCGAC	247	246
CM003508.1 Vigna radiata cultivar VC1973A chromosome 5	(AG)6	1015906	12	AGGCCCAATAACAAGAGGCC	cttacgCCTCTTGCAACAGC	207	205
CM003508.1 Vigna radiata cultivar VC1973A chromosome 5	(AG)6	1020772	12	AGGCCCAATAACAAGAGGCC	cttacgCCTCTTGCAACAGC	207	205
CM003508.1 Vigna radiata cultivar VC1973A chromosome 5	(GA)6	5989830	12	TGCGGTGAACAACGGACATA	TGTAACTCTCCACCGTTGGC	204	187
CM003508.1 Vigna radiata cultivar VC1973A chromosome 5	(CT)6	24997380	12	TCATTGAGACGGTGCTTTCCA	GAGTGACCTGAGCTGGTAGC	158	160
CM003508.1 Vigna radiata cultivar VC1973A chromosome 5	(AG)6	8265794	12	GGGGTGTTGCTCCTCATTCA	AGCTATGAGAAAGTGTGCCCA	100	106
CM003509.1 Vigna radiata cultivar VC1973A chromosome 6	(AG)6	37038776	12	AGAGTGACATGCCTTGAACCT	AGTCGTTCACGTTTCTGCCT	297	295
CM003509.1 Vigna radiata cultivar VC1973A chromosome 6	(CT)6	27171832	12	TGACGTGTCGATGAACCCAG	GGAAGGAAGGAGAAGGTGGC	281	279
CM003509.1 Vigna radiata cultivar VC1973A chromosome 6	(CCG)5	22771535	15	CTCTGCAAAGCCCCAACAAC	GGAGGTTGAGGGTGAGGttg	276	270
CM003509.1 Vigna radiata cultivar VC1973A chromosome 6	(AC)6	26059647	12	CGGCACACGCTTTCTTCTTC	aagaagaagcgcCGATCCAA	264	262
CM003509.1 Vigna radiata cultivar VC1973A chromosome 6	(CT)6	9832232	12	TTTGTCGTTCCACCACCGAA	AGGAGGGTTTGCAAGCTTGT	239	238
CM003509.1 Vigna radiata cultivar VC1973A chromosome 6	(ACG)5	22777707	15	GTGGTTGTTGGGTGCAGAAC	tttatttccCCCTCACGCCC	164	168
CM003509.1 Vigna radiata cultivar VC1973A chromosome 6	(AC)6	25428087	12	GGCTCCCATGAGACACCTAAC	GAAGCCTTGGTGTAGGggac	150	149
CM003509.1 Vigna radiata cultivar VC1973A chromosome 6	(AG)6	14114319	12	GAATGGTGGGACCGGTGATT	CCTTGCTGCAGCTCCAAGTA	108	113
CM003509.1 Vigna radiata cultivar VC1973A chromosome 6	(AG)6	25906083	12	AAGCATCAGCACCTGCAGAT	ACTACTGCATCAGAGTTTTCGT	114	113
CM003510.1 Vigna radiata cultivar VC1973A chromosome 7	(AG)6	9052446	12	atggaggaggatttgccacc	CCCCTCTCCCCCTTGGATTA	287	314
CM003510.1 Vigna radiata cultivar VC1973A chromosome 7	(GA)6	42133221	12	TTGGAGGGGGAAAAGGAGGA	TTGAGGGAGGAGCAATGCAG	298	305
CM003510.1 Vigna radiata cultivar VC1973A chromosome 7	(CT)6	42536225	12	CAAAGCACGTACGTTCGTTCT	atggTTAGCTACGCCGCAAT	300	298
CM003510.1 Vigna radiata cultivar VC1973A chromosome 7	(AG)6	44330158	12	CACAGTGTAGGCTGGGACTG	GGTGGAAGTGGGAGTGGAAG	299	297
CM003510.1 Vigna radiata cultivar VC1973A chromosome 7	(CA)6	792874	12	tatacccgggtctgagtgca	cacatctccctttgtgccct	286	285
CM003510.1 Vigna radiata cultivar VC1973A chromosome 7	(CA)6	14636701	12	tatacccgggtctgagtgca	cacatctccctttgtgccct	286	285
CM003510.1 Vigna radiata cultivar VC1973A chromosome 7	(TG)6	19273639	12	cacatctccctttgtgccct	tatacccgggtctgagtgca	286	285
CM003510.1 Vigna radiata cultivar VC1973A chromosome 7	(CA)6	14690954	12	CCAAACCACCAGTCCCACAT	GAGCATTCTTGAGTTTGGGGC	282	284
CM003510.1 Vigna radiata cultivar VC1973A chromosome 7	(TG)6	12972940	12	GGTGTGGGTGTGTGTTTGTG	tccttccaatggtgaAGGCC	256	276
CM003510.1 Vigna radiata cultivar VC1973A chromosome 7	(GT)6	41676475	12	tgcgtgtatGCGTCTGTGTA	AGACACAGAcgcactcacac	272	274
CM003510.1 Vigna radiata cultivar VC1973A chromosome 7	(GCACGA)5	51476412	30	CGAGCACGAGCATATCTGGT	TGTCTAGTGTCCACCAACGTG	274	273
CM003510.1 Vigna radiata cultivar VC1973A chromosome 7	(TC)6	44894754	12	GGGAAACTACGGCGAAGGAA	ACGTTTGTCCAGTTGCATGC	246	252
CM003510.1 Vigna radiata cultivar VC1973A chromosome 7	(TG)6	45558194	12	ATCTGGCGCTTGGCTTGTAT	GCCATTGCCATTCCTTGCTC	253	251
CM003510.1 Vigna radiata cultivar VC1973A chromosome 7	(AG)6	33900663	12	CTGGGATGTGGTCGAGACTG	TGAAGTCGGACCTGCTTCAC	239	240
CM003510.1 Vigna radiata cultivar VC1973A chromosome 7	(TG)6	41676342	12	tgcgtgtatGCGTCTGTGTA	cacacaaacacgcacacaca	238	240
CM003510.1 Vigna radiata cultivar VC1973A chromosome 7	(CA)6	10539016	12	gggtttgggtgcattgcatt	ccccctccacaacatttcca	235	238
CM003510.1 Vigna radiata cultivar VC1973A chromosome 7	(TC)6	41390024	12	AGACCCGttgtgtgttgtgt	AGCAACGGTAGCCATGTCAA	240	238
CM003510.1 Vigna radiata cultivar VC1973A chromosome 7	(CA)6	50754273	12	CCTGAACCAGCAAAACAGCC	CAATGGGCAGGTCCAGAGTT	238	235
CM003510.1 Vigna radiata cultivar VC1973A chromosome 7	(AG)6	20725363	12	gacaaacccaaacctggcac	acgtcattagcttgacccgg	220	224
CM003510.1 Vigna radiata cultivar VC1973A chromosome 7	(GA)6	38797598	12	ATCCACGTCAGCATCGAACA	TTTGCATGGGTCCCACTTGA	221	222
CM003510.1 Vigna radiata cultivar VC1973A chromosome 7	(CA)6	42832624	12	GACTCATGGGATGTGGCCAA	CGTGCAAACCTTCAGCTTCC	220	221
CM003510.1 Vigna radiata cultivar VC1973A chromosome 7	(AC)6	42180312	12	AGCACATGAGCGATGACACA	GCAAATGGAGCTCAACAGGC	222	220
CM003510.1 Vigna radiata cultivar VC1973A chromosome 7	(TC)6	45444962	12	ATGGTGACGGTTGTGAACGT	CCTCTTCCACGAACGTCGAT	124	220
CM003510.1 Vigna radiata cultivar VC1973A chromosome 7	(GT)6	41670735	12	ttgtgtgggtgtgTCTGTGT	acacacacacccacacacat	189	209
CM003510.1 Vigna radiata cultivar VC1973A chromosome 7	(TG)6	41675552	12	atgtgtgtgggtgtgtgtgt	cGCTCACGCACAAACATGAA	198	204
CM003510.1 Vigna radiata cultivar VC1973A chromosome 7	(GA)6	43972460	12	GAATGGTCACCGCTCAAGGA	TCACCAAATCCCACACggag	200	199
CM003510.1 Vigna radiata cultivar VC1973A chromosome 7	(TC)6	43972695	12	GAATGGTCACCGCTCAAGGA	TCACCAAATCCCACACggag	200	199
CM003510.1 Vigna radiata cultivar VC1973A chromosome 7	(TC)6	44627017	12	ATACCATGCCCACCCCTACT	GGTGAGGGAGGGGATCTGAT	198	196
CM003510.1 Vigna radiata cultivar VC1973A chromosome 7	(TCGCGG)5	45257806	30	TTTGTCTCTCTCACGGTCGC	CCAGAGCCAACCATGAACCT	197	191
CM003510.1 Vigna radiata cultivar VC1973A chromosome 7	(CA)6	23161711	12	acaccttccccacacgtaac	ctgtcgcaaccggaaaatcg	180	189
CM003510.1 Vigna radiata cultivar VC1973A chromosome 7	(AG)6	42979401	12	TGGCAGGCATGTGAGAAGAG	TGGTTCACGGATGCAGAAGG	178	186
CM003510.1 Vigna radiata cultivar VC1973A chromosome 7	(CA)6	5239436	12	TCTACATGTGCAGCCTGAGc	AGTGGTgaacgtgtgtgtgt	220	174
CM003510.1 Vigna radiata cultivar VC1973A chromosome 7	(GT)6	19357524	12	atttgtggcagttgggacct	ttcacgagaccaagcaaggg	169	171
CM003510.1 Vigna radiata cultivar VC1973A chromosome 7	(CA)7	19567017	14	atttgtggcagttgggacct	ttcacgagaccaagcaaggg	169	171
CM003510.1 Vigna radiata cultivar VC1973A chromosome 7	(AC)6	19309878	12	accaaatgcggttcgagtct	accgttcggtcttcatgctt	157	159
CM003510.1 Vigna radiata cultivar VC1973A chromosome 7	(TC)6	5174646	12	tcttccatcaCTTCGCACCC	GGTGCAGATCAACGGACAGA	151	152
CM003510.1 Vigna radiata cultivar VC1973A chromosome 7	(TG)6	17891702	12	acccatcaaattttggcgcc	atgcaccaAGTCACAACACC	203	150
CM003510.1 Vigna radiata cultivar VC1973A chromosome 7	(CCAATC)5	16795987	30	aggtCGAGTTTGCgtctctg	AAGATGGTGCCGTGTGATGT	140	139
CM003510.1 Vigna radiata cultivar VC1973A chromosome 7	(AC)6	55037230	12	ACGTttgttttcctttcatttccct	TGATTTCCTACCAACCGcga	139	138
CM003511.1 Vigna radiata cultivar VC1973A chromosome 8	(AG)6	11807591	12	gtggGGTCCCCTTTGTCTTT	TGTCAGAGAGAAGAGGGGCA	299	312
CM003511.1 Vigna radiata cultivar VC1973A chromosome 8	(GA)6	29191673	12	CAGCACCAGGTCCTGCATTA	TGGATTGTGGCAATGGAGGT	286	288
CM003511.1 Vigna radiata cultivar VC1973A chromosome 8	(TG)6	17271092	12	cacatctccctttgtgccct	tatacccgggtctgagtgca	286	285
CM003511.1 Vigna radiata cultivar VC1973A chromosome 8	(CA)6	22813432	12	tatacccgggtctgagtgca	cacatctccctttgtgccct	286	285
CM003511.1 Vigna radiata cultivar VC1973A chromosome 8	(AG)6	24157460	12	AGCGTCTCGTCGAACCATTT	TCATCTTCCCGATCATCGCG	283	281
CM003511.1 Vigna radiata cultivar VC1973A chromosome 8	(CA)6	19854102	12	TGAGGATCGGAGGACATGGT	CCACCaccactcactcactc	276	279
CM003511.1 Vigna radiata cultivar VC1973A chromosome 8	(AG)6	22032497	12	agtttggggttgttgggaga	atgtggctgggctaacaaga	269	270
CM003511.1 Vigna radiata cultivar VC1973A chromosome 8	(GA)6	34171369	12	TGCATCTCTAGCAGCCATGG	TGTGGAGTGGAGCATGTGTC	270	269
CM003511.1 Vigna radiata cultivar VC1973A chromosome 8	(AG)6	19622634	12	AGGATCACTCACAATCACTCA	atCTGGTCTTCACTTCGTGT	260	259
CM003511.1 Vigna radiata cultivar VC1973A chromosome 8	(GA)6	32413754	12	ACCCATCAAGCAAACACCGA	tcttccatcaCTTCGCACCC	253	254
CM003511.1 Vigna radiata cultivar VC1973A chromosome 8	(AG)6	36399973	12	TGAATGACGCAACGTGAGGA	ATGCTAGAGAGTGCTGGGGA	249	251
CM003511.1 Vigna radiata cultivar VC1973A chromosome 8	(AG)6	40748340	12	CTGCAACGGAGGCTGAATTG	GTTTCTGAGAGGGTGGGTGG	234	235
CM003511.1 Vigna radiata cultivar VC1973A chromosome 8	(TG)6	8551780	12	AATGCAAGAGACGAGGGCAA	TTGGCTCTTCGTCGCTTCTT	271	219
CM003511.1 Vigna radiata cultivar VC1973A chromosome 8	(GT)6	34342637	12	GGACCCAATAACAGCCCCAA	GGAAAAGCTGAGGTTTAAGGCT	205	206
CM003511.1 Vigna radiata cultivar VC1973A chromosome 8	(GA)6	27560319	12	AGGACGTTTGGTGAAGTCCC	CTGCCCCTACATCGGATTCC	200	192
CM003511.1 Vigna radiata cultivar VC1973A chromosome 8	(GT)6	31787557	12	TCCACGATTTCAACCGCTCA	TGCCGTTTTTGGTCATGCTG	170	166
CM003511.1 Vigna radiata cultivar VC1973A chromosome 8	(CT)6	29249135	12	CGAGGATGACAATGGTGGCT	TCCCAGCATCCTTCCTCTCA	144	157
CM003511.1 Vigna radiata cultivar VC1973A chromosome 8	(TC)6	24691436	12	tccctaccTCCCACACTTCC	CTGAGGGGAATGAAGCCTGG	141	142
CM003511.1 Vigna radiata cultivar VC1973A chromosome 8	(AG)6	3650383	12	CCCAATTCCAACACAGAGCG	TTCTTCATCAAGGCAGGCCA	141	137
CM003511.1 Vigna radiata cultivar VC1973A chromosome 8	(GT)6	28691472	12	TGACACGTTGCATGACACCT	aactcccaattTGGTCCTCA	138	137
CM003511.1 Vigna radiata cultivar VC1973A chromosome 8	(CT)6	13397998	12	GAGAGCCTAACCTCCCTCCA	CAGTTAGGAAAAGGCGGGGT	123	122
CM003512.1 Vigna radiata cultivar VC1973A chromosome 9	(AC)6	7945196	12	AGTTGTTGCCATGGCTCTGA	GACAAGGGGTTGGGTGAGTC	282	283
CM003512.1 Vigna radiata cultivar VC1973A chromosome 9	(GT)6	9824268	12	aaccgtcaactgctcaacca	CGTTCTCGGTGATTGGTGGA	276	278
CM003512.1 Vigna radiata cultivar VC1973A chromosome 9	(AC)6	1093613	12	AAGGAGAACTGAGTGCCTGC	tggggtgtgtgtgtgtttca	256	258
CM003512.1 Vigna radiata cultivar VC1973A chromosome 9	(TC)6	5236850	12	CTCACGTACCCTCAACACCC	TGAGGAAACGTCATCGCCAA	259	258
CM003512.1 Vigna radiata cultivar VC1973A chromosome 9	(TC)6	1902719	12	AAGCAGATGGTGGTGTAGCC	TGTGGTTTTGGACTGGCTGA	249	257
CM003512.1 Vigna radiata cultivar VC1973A chromosome 9	(AC)6	522765	12	GCCGCGTTGATTCTTCCATC	CGCGGGTTCTTCGTCATTTC	215	251
CM003512.1 Vigna radiata cultivar VC1973A chromosome 9	(CTTAA)5	6466057	25	GCAGGTGAAGCTGATCCACA	TTCCAGTGCTTTTCCAGGCA	259	249
CM003512.1 Vigna radiata cultivar VC1973A chromosome 9	(GT)6	1241862	12	AGTGCAACAGGCTCACATGT	AAGTCATCCCTCCTGCTTGC	212	215
CM003512.1 Vigna radiata cultivar VC1973A chromosome 9	(TC)6	612311	12	TGCATCATCACCCTGTGCTT	ATCTCAGAAACCCACGAGCC	172	174
CM003513.1 Vigna radiata cultivar VC1973A chromosome 10	(TC)6	14470004	12	TTGCCTGGAGGTGATTGGAC	GAGGTTGGCCGATGAAATGC	299	303
CM003513.1 Vigna radiata cultivar VC1973A chromosome 10	(GAGAG)5	15392735	25	GGAAAACGAGGAGGAGGGTG	ACAACCCTTTCTGCCACACA	252	237
CM003513.1 Vigna radiata cultivar VC1973A chromosome 10	(TC)6	15323772	12	CTCCCACGACCAACACGTTA	ACGGTCGATTGGTCACTTCC	230	220
CM003513.1 Vigna radiata cultivar VC1973A chromosome 10	(AG)6	1422847	12	acctagcttgggaaaaggaCA	tgcctttcatcccaccactc	160	158
CM003513.1 Vigna radiata cultivar VC1973A chromosome 10	(AG)6	4198655	12	GCTTAAGGGTGCCTTTGGGA	CACTCACTCTCACGgctctc	154	153
CM003513.1 Vigna radiata cultivar VC1973A chromosome 10	(AG)6	4211331	12	GCTTAAGGGTGCCTTTGGGA	CACTCACTCTCACGgctctc	154	153
CM003514.1 Vigna radiata cultivar VC1973A chromosome 11	(TG)6	8985640	12	tgcactcagacccgggtata	gactccactggggacatgtg	287	288
CM003514.1 Vigna radiata cultivar VC1973A chromosome 11	(GA)6	2753478	12	CACTGTTCGCaagcaagctt	TTGAACCGCGAAGAAAACCG	195	194
CM003514.1 Vigna radiata cultivar VC1973A chromosome 11	(CA)6	11547668	12	ccctatacccgggtctgagt	ctatggcccccttcaaagca	175	179
CM003514.1 Vigna radiata cultivar VC1973A chromosome 11	(AG)6	13711131	12	agaacCACGGGTTAGAGCCT	CGCCACTAACTTTCTCCCCT	127	137
JJMO01000205.1 Vigna radiata cultivar VC1973A scaffold_437	(GA)6	117161	12	GGAATACCCTTGAGTGGTTGGT	GGTTGGGTGgctcttccttt	204	199
JJMO01000413.1 Vigna radiata cultivar VC1973A scaffold_359	(TG)6	232286	12	GCAGCAATTTATGGGTGGCA	AGGGACCATACAGAATCACGC	296	297
JJMO01000591.1 Vigna radiata cultivar VC1973A scaffold_167	(TG)6	543205	12	aacacaaaatcgCGACCGTG	TCTTCTTCGCTTGGTCGCTT	238	222
JJMO01000591.1 Vigna radiata cultivar VC1973A scaffold_167	(TG)6	797096	12	AATGTGTGTGTGTGGCCTCA	AACCAGCAAACCAGCAAAGC	144	115
JJMO01000781.1 Vigna radiata cultivar VC1973A scaffold_174	(CA)6	256245	12	agtgtgggggtgtctgtttg	ggGTTCCGTGTGTGTTTGTG	276	284
JJMO01001345.1 Vigna radiata cultivar VC1973A scaffold_95	(GTC)5	328048	15	AACTGCAAACCACACTCCGA	TTTGGGGTTTTCTGCGCTTG	164	147
JJMO01001346.1 Vigna radiata cultivar VC1973A scaffold_91	(CT)6	950262	12	TCTGCCAAGCCACCTCAAAA	GTCAAACACCGGTTGAGCAC	250	242
JJMO01001499.1 Vigna radiata cultivar VC1973A scaffold_83	(GA)6	488447	12	ATGACCACGAATCACCACCC	AGGTCGTCCCCAATTTCGTC	260	274
JJMO01001499.1 Vigna radiata cultivar VC1973A scaffold_83	(TC)6	748794	12	TTGTAGGCCCAAACGGTTCA	GCGTAGTCTAGGCAGGGTTC	108	107

## Sheet: cv. Jingnong 6 and Kyungwonpat 
Accession No.	Marker	Start length	Repeat length	Primers 5'	Primer 3'	Amplicon size (Jingnong 6 )	Kyungwonpat Polymorphism
CM003371.1 Vigna angularis cultivar Jingnong 6 chromosome 1	(TA)6	30418020	12	TAGATGGTAAACGCCCGCG	GCAGTTCAATTCGTATTACAACAGT	300	320
CM003371.1 Vigna angularis cultivar Jingnong 6 chromosome 1	(TA)6	38957184	12	gaacggactgacctcgagtg	cacacccacacggatgatca	299	305
CM003371.1 Vigna angularis cultivar Jingnong 6 chromosome 1	(TC)6	26937794	12	TAATCCCTTCCCCAGCTCCT	TAAGCTAAGCGTCGTGGGAC	291	300
CM003371.1 Vigna angularis cultivar Jingnong 6 chromosome 1	(CCACCG)6	38182722	36	TTGTGCTTCTCCGCCTTCTC	TAAGCAGGAGCACAGCGATC	287	293
CM003371.1 Vigna angularis cultivar Jingnong 6 chromosome 1	(TA)6	24901324	12	CTTGGACATCGGGATCGTGA	CTACTAACCCCACCCATGCC	294	292
CM003371.1 Vigna angularis cultivar Jingnong 6 chromosome 1	(AT)6	22978810	12	tagagggcttgaacgaacgc	cgttcggccaagcatagttc	270	281
CM003371.1 Vigna angularis cultivar Jingnong 6 chromosome 1	(AG)6	6206967	12	GCGCATTTGACACCGGTTTA	accgcgtcAGTTTTAGGCAT	193	280
CM003371.1 Vigna angularis cultivar Jingnong 6 chromosome 1	(GA)6	26533680	12	TGCAACACAAGGTCTCTGCA	GGAACGGTTACAACAGCTGG	281	280
CM003371.1 Vigna angularis cultivar Jingnong 6 chromosome 1	(CA)6	5774663	12	tttttggatcgtcgtcccgt	TGCatacccaaaccctcacc	295	273
CM003371.1 Vigna angularis cultivar Jingnong 6 chromosome 1	(TC)6	5776617	12	TGGGAAAAGAAGGTGAGGGC	ATGGGAGGTGCACACTTGAG	249	261
CM003371.1 Vigna angularis cultivar Jingnong 6 chromosome 1	(TA)6	3712630	12	ACCTCTTGTCTCATCcttcatca	aatGTTTCCAccacgaaaaa	257	255
CM003371.1 Vigna angularis cultivar Jingnong 6 chromosome 1	(GA)6	38517738	12	TGGGGTGCAAGAGGTCAATC	CCTTTGAGTCCACCACCCTC	250	252
CM003371.1 Vigna angularis cultivar Jingnong 6 chromosome 1	(GA)6	35853868	12	GGAGCTGTTACAGGGATGGG	TTAACGGTGCTGATGCCACT	254	242
CM003371.1 Vigna angularis cultivar Jingnong 6 chromosome 1	(AT)6	40442214	12	AGCTGAAAGAGTCCGCCATC	AAGCCATGGGATGTGTGTGT	241	242
CM003371.1 Vigna angularis cultivar Jingnong 6 chromosome 1	(TC)6	35497208	12	AGCGGTGTTTGATGCTCTCA	TTGGGACTTTTGGGTGCCTT	229	228
CM003371.1 Vigna angularis cultivar Jingnong 6 chromosome 1	(AT)6	28058113	12	CCACTTAACAGTTTATTAGAGGCGG	GGACTGAAATATACGGCAAGTCG	226	227
CM003371.1 Vigna angularis cultivar Jingnong 6 chromosome 1	(TA)6	5512066	12	AGGTCTCCTCTTCCTCCACC	GAGTGTGAAAGGGCCCAACT	154	226
CM003371.1 Vigna angularis cultivar Jingnong 6 chromosome 1	(GA)6	37432331	12	GGGAGGAAAGAGCGGAAACA	GAAGCAGGAGGAGAAGCAGG	207	219
CM003371.1 Vigna angularis cultivar Jingnong 6 chromosome 1	(AT)6	22660341	12	ctgccactcgaggttagtcc	tccagggaggaacgtctCAT	207	206
CM003371.1 Vigna angularis cultivar Jingnong 6 chromosome 1	(GT)6	3653973	12	AGAAGTGGGCCCATTTCAGG	TGAAATGGTGGTGGATGCGA	193	201
CM003371.1 Vigna angularis cultivar Jingnong 6 chromosome 1	(TA)6	2985054	12	AGAGAGCTTCGCAACCATCC	AGTGCTTGACTCCGCAAGAA	204	200
CM003371.1 Vigna angularis cultivar Jingnong 6 chromosome 1	(TC)6	2985176	12	AGAGAGCTTCGCAACCATCC	AGTGCTTGACTCCGCAAGAA	204	200
CM003371.1 Vigna angularis cultivar Jingnong 6 chromosome 1	(CT)6	36733287	12	AGAGAGCTTCGCAACCATCC	AGTGCTTGACTCCGCAAGAA	204	200
CM003371.1 Vigna angularis cultivar Jingnong 6 chromosome 1	(AT)6	35467397	12	CCACCCAGAAAACCCTCTCC	GGTGAGGGAGAAGCTGTTCC	192	191
CM003371.1 Vigna angularis cultivar Jingnong 6 chromosome 1	(AT)6	26638920	12	GCACTTTGCCCCAACAATCA	CGTACGCCTACTGGGTATGT	277	186
CM003371.1 Vigna angularis cultivar Jingnong 6 chromosome 1	(TG)6	16301479	12	GGCCGACAGATAGCCAGATG	tgtacccaacatcctcccct	178	183
CM003371.1 Vigna angularis cultivar Jingnong 6 chromosome 1	(AT)6	31072200	12	ACACCTCCCAccacaacaat	CTAGTCCAGCCGCATTCCTT	297	183
CM003371.1 Vigna angularis cultivar Jingnong 6 chromosome 1	(TC)6	39883134	12	CTGCTGAGGGGAAGACACAG	GAAGATGGAGATGGCGAGGG	157	177
CM003371.1 Vigna angularis cultivar Jingnong 6 chromosome 1	(TA)6	11876445	12	tcggccaagcactgttgtat	ttctcagtacgagcgcttgg	175	176
CM003371.1 Vigna angularis cultivar Jingnong 6 chromosome 1	(GA)6	20001904	12	CATGACCGGAACTGTGGACA	TCTCCAACACTCAGGCGTTC	173	170
CM003371.1 Vigna angularis cultivar Jingnong 6 chromosome 1	(AT)6	8654734	12	tggtgtaaatcttcagcctccc	tgtggaagagaacactccacg	139	166
CM003371.1 Vigna angularis cultivar Jingnong 6 chromosome 1	(AT)6	27363979	12	ACAGTGATGGACGACAGTGG	cgctctggtttctgtctcgt	183	163
CM003371.1 Vigna angularis cultivar Jingnong 6 chromosome 1	(TC)6	30047781	12	CGGAGCAAAACCTTGGAACG	GCATCGAGGGTTCTGAGTGT	133	132
CM003371.1 Vigna angularis cultivar Jingnong 6 chromosome 1	(TA)6	39046842	12	tccgtttTGGATCACGctct	TCCCACGTCAGATCAAATAAGAGA	122	124
CM003371.1 Vigna angularis cultivar Jingnong 6 chromosome 1	(AT)6	12100889	12	ATTCTTGCTGCTACCAGGGG	ACTGAATTTggccggatggt	108	111
CM003371.1 Vigna angularis cultivar Jingnong 6 chromosome 1	(AG)6	41110065	12	GAAATGGCGCACAGAAAGCA	TCTCTGTCCACCGTTGTTCG	104	108
CM003371.1 Vigna angularis cultivar Jingnong 6 chromosome 1	(AT)6	20314352	12	atagttcccgccaactccac	cgagacgattccgatggtgt	121	106
CM003371.1 Vigna angularis cultivar Jingnong 6 chromosome 1	(TA)6	20241125	12	ACTATCCACAAGTCCACACTGA	CCTCTTTGGACGAGTgggtt	158	103
CM003372.1 Vigna angularis cultivar Jingnong 6 chromosome 2	(GT)6	10871412	12	CCTCTTTCCTCTCACGCTCC	CAACACCAATGGCGAACAGG	241	217
CM003372.1 Vigna angularis cultivar Jingnong 6 chromosome 2	(AT)6	10876950	12	CCTCTTTCCTCTCACGCTCC	CAACACCAATGGCGAACAGG	241	217
CM003372.1 Vigna angularis cultivar Jingnong 6 chromosome 2	(TA)6	10926479	12	CCTCTTTCCTCTCACGCTCC	CAACACCAATGGCGAACAGG	241	217
CM003372.1 Vigna angularis cultivar Jingnong 6 chromosome 2	(TA)6	10931200	12	CCTCTTTCCTCTCACGCTCC	CAACACCAATGGCGAACAGG	241	217
CM003372.1 Vigna angularis cultivar Jingnong 6 chromosome 2	(AC)6	19234383	12	TAAAGGAGCAGCAGAGCAGC	tgcattgtccacagtttggc	213	216
CM003372.1 Vigna angularis cultivar Jingnong 6 chromosome 2	(TA)6	19241757	12	TAAAGGAGCAGCAGAGCAGC	tgcattgtccacagtttggc	213	216
CM003372.1 Vigna angularis cultivar Jingnong 6 chromosome 2	(AT)6	19306611	12	TAAAGGAGCAGCAGAGCAGC	tgcattgtccacagtttggc	213	216
CM003372.1 Vigna angularis cultivar Jingnong 6 chromosome 2	(TA)6	19331866	12	TAAAGGAGCAGCAGAGCAGC	tgcattgtccacagtttggc	213	216
CM003372.1 Vigna angularis cultivar Jingnong 6 chromosome 2	(AG)6	4680086	12	AATAGGGGCTGGTTGGGTTG	tcagagcaggtctaGTGCCT	152	163
CM003372.1 Vigna angularis cultivar Jingnong 6 chromosome 2	(AT)6	4687586	12	AATAGGGGCTGGTTGGGTTG	tcagagcaggtctaGTGCCT	152	163
CM003372.1 Vigna angularis cultivar Jingnong 6 chromosome 2	(AT)6	4790704	12	AATAGGGGCTGGTTGGGTTG	tcagagcaggtctaGTGCCT	152	163
CM003372.1 Vigna angularis cultivar Jingnong 6 chromosome 2	(TA)6	4817913	12	AATAGGGGCTGGTTGGGTTG	tcagagcaggtctaGTGCCT	152	163
CM003372.1 Vigna angularis cultivar Jingnong 6 chromosome 2	(AT)6	1755391	12	AGGGATTCTCACCTCCGgat	GATGCCCAAGACCTGAGCAA	150	153
CM003372.1 Vigna angularis cultivar Jingnong 6 chromosome 2	(GA)6	34376685	12	CAGCCAACCAAGTTTGCGTT	GGAAGGGAAGGGACCAAGTG	138	149
CM003372.1 Vigna angularis cultivar Jingnong 6 chromosome 2	(TA)6	34403650	12	CAGCCAACCAAGTTTGCGTT	GGAAGGGAAGGGACCAAGTG	138	149
CM003372.1 Vigna angularis cultivar Jingnong 6 chromosome 2	(AG)6	4117730	12	CACGTACTTCTTCCTCCCCG	TCCCAGCATCAGCCTTTCAG	134	140
CM003372.1 Vigna angularis cultivar Jingnong 6 chromosome 2	(AT)6	4274341	12	CACGTACTTCTTCCTCCCCG	TCCCAGCATCAGCCTTTCAG	134	140
CM003372.1 Vigna angularis cultivar Jingnong 6 chromosome 2	(TA)6	4299175	12	CACGTACTTCTTCCTCCCCG	TCCCAGCATCAGCCTTTCAG	134	140
CM003372.1 Vigna angularis cultivar Jingnong 6 chromosome 2	(TG)6	4299840	12	CACGTACTTCTTCCTCCCCG	TCCCAGCATCAGCCTTTCAG	134	140
CM003372.1 Vigna angularis cultivar Jingnong 6 chromosome 2	(TA)6	4387092	12	CACGTACTTCTTCCTCCCCG	TCCCAGCATCAGCCTTTCAG	134	140
CM003372.1 Vigna angularis cultivar Jingnong 6 chromosome 2	(AT)6	4389413	12	CACGTACTTCTTCCTCCCCG	TCCCAGCATCAGCCTTTCAG	134	140
CM003373.1 Vigna angularis cultivar Jingnong 6 chromosome 3	(AT)6	15361597	12	TGGTGCTCAAGGAGGTTTCT	AGTGCTGTTGGCTAGGAACC	292	350
CM003373.1 Vigna angularis cultivar Jingnong 6 chromosome 3	(AT)6	1944180	12	GATTTCTGAGAGGGAGGCCC	AACTTTGACCCCACTCGACG	290	304
CM003373.1 Vigna angularis cultivar Jingnong 6 chromosome 3	(AT)6	33773741	12	TCAGGTCAGTGAACCGATCG	aagacactccgacgctcaag	281	286
CM003373.1 Vigna angularis cultivar Jingnong 6 chromosome 3	(TA)6	16202454	12	tccagggaggaacgtctCAT	ccgtccggactgtatgaacc	285	283
CM003373.1 Vigna angularis cultivar Jingnong 6 chromosome 3	(TC)6	29720507	12	tTCCAACGCTCAAAAGCTGc	TGTCAGTAGAAGCACCACGC	277	281
CM003373.1 Vigna angularis cultivar Jingnong 6 chromosome 3	(TA)6	31788905	12	atgagtgtcgagtgGAACCG	cactCCAAACGAACACAGCC	131	278
CM003373.1 Vigna angularis cultivar Jingnong 6 chromosome 3	(GA)6	4894400	12	TGACCGTGATTGCCCAAAGA	TGCACAGTGGTCTGATGTCC	274	269
CM003373.1 Vigna angularis cultivar Jingnong 6 chromosome 3	(CA)6	5073836	12	TGACCGTGATTGCCCAAAGA	TGCACAGTGGTCTGATGTCC	274	269
CM003373.1 Vigna angularis cultivar Jingnong 6 chromosome 3	(TC)6	32490461	12	GCTTCCTTGCTGCTTccaac	CAAGGAGCTACTTGGCCGAA	192	252
CM003373.1 Vigna angularis cultivar Jingnong 6 chromosome 3	(TC)6	18931669	12	GCCTCGtgctctttctctct	GGGTTGAGTGGTGGGATCTG	211	246
CM003373.1 Vigna angularis cultivar Jingnong 6 chromosome 3	(TC)6	9112056	12	CTCTCGATCTCCTTCGCACC	TCCACCGCTGCTTCAATCTT	254	242
CM003373.1 Vigna angularis cultivar Jingnong 6 chromosome 3	(TA)6	30939464	12	TGAACGTGTTCATGCAGTGC	TGCTACCATTTGAAGCCACCA	225	223
CM003373.1 Vigna angularis cultivar Jingnong 6 chromosome 3	(TA)6	8729772	12	ATCTTTGAGTGCCGAGGGTG	TTGTGTGGGTTTGGTAGGCC	207	209
CM003373.1 Vigna angularis cultivar Jingnong 6 chromosome 3	(TA)6	27993125	12	agcGTTGGAAGTAGTGGGTG	gtTGGGAAGGTGAAGGGAGG	208	207
CM003373.1 Vigna angularis cultivar Jingnong 6 chromosome 3	(TA)6	33656650	12	CCCCAAAACCCCATCCAAGT	GTTTCCTCCGAGGTTCAGCA	196	200
CM003373.1 Vigna angularis cultivar Jingnong 6 chromosome 3	(CT)6	6392530	12	TGCACAGTGGTCTGATGTCC	GGGTGGGTTGAGTTGGGAAT	196	198
CM003373.1 Vigna angularis cultivar Jingnong 6 chromosome 3	(GA)6	20389672	12	CGGTAACCTCCTGCAGATCG	CAACATCACACAAGAGCCGC	177	187
CM003373.1 Vigna angularis cultivar Jingnong 6 chromosome 3	(AT)6	19303929	12	tgtggaagagaacactccacg	tgtaaatcttcagcctccccc	188	177
CM003373.1 Vigna angularis cultivar Jingnong 6 chromosome 3	(CT)6	28081061	12	CCATTGACGAGGGTCTCACC	GGACAGAAAGGTACCGGAGC	286	167
CM003373.1 Vigna angularis cultivar Jingnong 6 chromosome 3	(GA)6	7735790	12	CGAGTGGTAGAAGAGGGGGA	CACcttttaccgctcgtcct	166	165
CM003373.1 Vigna angularis cultivar Jingnong 6 chromosome 3	(AT)6	28705320	12	caTATGGCCGCGGTTTTAGC	accgcggtatataggttgcg	165	163
CM003373.1 Vigna angularis cultivar Jingnong 6 chromosome 3	(CGA)5	8233876	15	GTGAAAACCAGGCGAACGAC	CGCGATTGCACAGCGATTTA	142	141
CM003373.1 Vigna angularis cultivar Jingnong 6 chromosome 3	(TA)6	23351051	12	TGTTGGCGCCTTTCACAAAG	AGAACGGTGGACCCAAGAAC	126	140
CM003373.1 Vigna angularis cultivar Jingnong 6 chromosome 3	(CT)6	23543256	12	cttcctccactggccaaGAG	GCGGGTAGAGGGGAAATCAG	141	140
CM003373.1 Vigna angularis cultivar Jingnong 6 chromosome 3	(AT)6	2104906	12	ATGGCTCAATTTTTCTCCGGT	TGTGTGCTACAAAAGTGTGGTG	280	120
CM003373.1 Vigna angularis cultivar Jingnong 6 chromosome 3	(AT)6	33922307	12	tgttccccgttccgatcatc	gggttgtggtggtctaaggg	122	103
CM003374.1 Vigna angularis cultivar Jingnong 6 chromosome 4	(AT)6	29984142	12	ACAACATTGTTGGCGCTTCC	GTGGCTGCATAGTGGAGTGT	297	361
CM003374.1 Vigna angularis cultivar Jingnong 6 chromosome 4	(AT)6	1989902	12	acacgccggttttgtaggat	tcaacctcacaaaaccggct	281	285
CM003374.1 Vigna angularis cultivar Jingnong 6 chromosome 4	(GATCTG)5	11186302	30	CTGGATCTGGATCTGCCACC	TCCCGCAAAACCTCTCAGAC	249	280
CM003374.1 Vigna angularis cultivar Jingnong 6 chromosome 4	(GA)6	24216391	12	CCTGGCTCTCACACTCTTCC	AGGTCGTCCATTGTCGCAAT	268	278
CM003374.1 Vigna angularis cultivar Jingnong 6 chromosome 4	(AG)6	31749520	12	GTGTGGTCGCAGTGAATCCT	GGGGGAGTGAATGTGACGTT	266	264
CM003374.1 Vigna angularis cultivar Jingnong 6 chromosome 4	(AG)6	3958092	12	ATTGGATTGGTTGgcacaga	TGGAGGTAGAAGCATCATTGGA	238	250
CM003374.1 Vigna angularis cultivar Jingnong 6 chromosome 4	(AT)6	25575302	12	accacttactgcacccGAAG	AGCCCTATGTGGTTATTTACGA	199	248
CM003374.1 Vigna angularis cultivar Jingnong 6 chromosome 4	(TA)6	12386442	12	cagatggaggtgcgtcactt	CTGAACGAGcgtcaaaagcc	241	244
CM003374.1 Vigna angularis cultivar Jingnong 6 chromosome 4	(GA)6	21499120	12	tagggcttgattgggcttgg	Agttggggctaaagtgcaga	232	233
CM003374.1 Vigna angularis cultivar Jingnong 6 chromosome 4	(CA)6	11080605	12	tgcatatcatgagtggggcc	TAAATccaggccaccagagc	218	216
CM003374.1 Vigna angularis cultivar Jingnong 6 chromosome 4	(TA)6	10726770	12	TCTCCTGCAGCGATCATGTG	tccaggAAGGTACAGGGTTGA	216	214
CM003374.1 Vigna angularis cultivar Jingnong 6 chromosome 4	(CT)6	3399226	12	CTTGCTGCAACAACTCCACC	ATTTTACGGGGGAGGCTTGG	201	195
CM003374.1 Vigna angularis cultivar Jingnong 6 chromosome 4	(GT)6	15023243	12	ttcgaagctaaaccaccgct	aaagtgcatgtgggtggagt	125	192
CM003374.1 Vigna angularis cultivar Jingnong 6 chromosome 4	(AT)6	19698165	12	TTTCTTTGCCGGTGCCAATG	CAAGGCGATTTGGGCATACG	203	188
CM003374.1 Vigna angularis cultivar Jingnong 6 chromosome 4	(GA)6	2431011	12	TTTAGGGTTTGACGACGCGA	Agctctctctctccttcgca	177	183
CM003374.1 Vigna angularis cultivar Jingnong 6 chromosome 4	(AT)6	9029286	12	CGAAGGGTTCAACGTCCGTA	GCGGTTTAGGGTGGGAAAGA	229	174
CM003374.1 Vigna angularis cultivar Jingnong 6 chromosome 4	(GA)6	33881191	12	ACTGCATTCTCTGGTCCTGC	GTTAACCAACCACCGCAACC	175	171
CM003374.1 Vigna angularis cultivar Jingnong 6 chromosome 4	(AG)6	33881362	12	ACTGCATTCTCTGGTCCTGC	GTTAACCAACCACCGCAACC	175	171
CM003374.1 Vigna angularis cultivar Jingnong 6 chromosome 4	(TA)6	25725390	12	tactgcctcggttgtctgTG	CCGCCTCGGTCATTTTCACT	147	144
CM003374.1 Vigna angularis cultivar Jingnong 6 chromosome 4	(TG)6	25011497	12	atctgtgcgtgtgtgtgtct	AGACACAGACGcagacacag	150	132
CM003374.1 Vigna angularis cultivar Jingnong 6 chromosome 4	(TA)6	25290134	12	AGCACTCACTTATCTGCACAGT	ACTTCGTCCTTCCAAGCACG	123	122
CM003375.1 Vigna angularis cultivar Jingnong 6 chromosome 5	(CA)6	8802948	12	tccacacctaatttctccacca	gtgtgtgtgtgaagtgaaggg	283	334
CM003375.1 Vigna angularis cultivar Jingnong 6 chromosome 5	(TC)6	16626599	12	tgaaagagcaccaaggactct	TGTAGGATGGGCATGGCAAG	231	271
CM003375.1 Vigna angularis cultivar Jingnong 6 chromosome 5	(TA)6	5217234	12	AAGTGGACATCTCGGGGAGA	ttggtcgtctttgcacttgc	266	267
CM003375.1 Vigna angularis cultivar Jingnong 6 chromosome 5	(TC)6	1857981	12	AGATCGGACGCTAGCTACCT	GCATGTTGTGGCTGTGGTTT	249	250
CM003375.1 Vigna angularis cultivar Jingnong 6 chromosome 5	(AG)6	2987970	12	TATGGGCTGGTGCTGAGTTG	GGCAGCAATGGAGTAGGGTT	246	244
CM003375.1 Vigna angularis cultivar Jingnong 6 chromosome 5	(CA)6	18071233	12	ggattggcgggatctgacAT	cccgccaatccgacttctaa	125	240
CM003375.1 Vigna angularis cultivar Jingnong 6 chromosome 5	(TC)6	9263307	12	TGCCACCAAAGCTTCTTTGC	GCTCTGTTGGGCCAAATTGG	182	238
CM003375.1 Vigna angularis cultivar Jingnong 6 chromosome 5	(TA)6	18897633	12	CATACATGGTTGCCCGACCT	TGGCCTCCAGTGTCATGTTC	236	238
CM003375.1 Vigna angularis cultivar Jingnong 6 chromosome 5	(CT)6	28051389	12	TCCAGTTGAGGACCCCATCT	GGTGGAAGAGAGGTACACGC	229	235
CM003375.1 Vigna angularis cultivar Jingnong 6 chromosome 5	(TC)6	16917321	12	CCACCACCCCTTCCAACATT	GGGACACAACCATAGACCCG	229	234
CM003375.1 Vigna angularis cultivar Jingnong 6 chromosome 5	(CT)6	14505561	12	TGCTGATCGCCCCTTGAATT	AGCAGAACATGGACGAACGT	185	228
CM003375.1 Vigna angularis cultivar Jingnong 6 chromosome 5	(TC)6	25201751	12	CGGTGGAGAGAGATGGATGC	tttttgacaacgccacgtgg	229	224
CM003375.1 Vigna angularis cultivar Jingnong 6 chromosome 5	(AG)6	15304798	12	aagccTCTCCTCTCTCTGGG	TCCACTCAGAAACCACTCGC	203	214
CM003375.1 Vigna angularis cultivar Jingnong 6 chromosome 5	(GA)6	28099939	12	AGgcacgagagagagagagg	ctgcagaattcacGCCCAAG	192	202
CM003375.1 Vigna angularis cultivar Jingnong 6 chromosome 5	(CA)6	16705379	12	gcgttagatggcccgttttc	gtcaccgcagtagcacttca	178	186
CM003375.1 Vigna angularis cultivar Jingnong 6 chromosome 5	(CT)6	19448988	12	TCTGGTTCTTGCTCCATTTGC	GCCTTTCTGCACTTTCCTCC	173	169
CM003375.1 Vigna angularis cultivar Jingnong 6 chromosome 5	(TA)6	21644472	12	ggtgcatgcagagagagtgt	caggtgtcaagcaacgagga	127	125
CM003375.1 Vigna angularis cultivar Jingnong 6 chromosome 5	(AG)6	19815329	12	GAAATGGCGCACAGAAAGCA	TCTCTGTCCACCGTTGTTCG	104	108
CM003375.1 Vigna angularis cultivar Jingnong 6 chromosome 5	(AG)6	11865583	12	GGCCACTGCAAGATGGCTAT	tgccatcattccctccctct	101	102
CM003376.1 Vigna angularis cultivar Jingnong 6 chromosome 6	(GAC)5	16138533	15	CGACGAGTTCCAGACCCAAA	CATAAACCTTCTGCACGCCG	268	359
CM003376.1 Vigna angularis cultivar Jingnong 6 chromosome 6	(AT)6	8212298	12	CCCATTGGCATCAGGGGATT	TACCATCCCGTCCTACTGCT	291	315
CM003376.1 Vigna angularis cultivar Jingnong 6 chromosome 6	(AT)6	4541577	12	catggtcggtcgacacagat	accgaccatgttgatcaccc	205	304
CM003376.1 Vigna angularis cultivar Jingnong 6 chromosome 6	(AG)6	14441970	12	CTTGGTGTTGTGGTTGCTGG	CCCCCATGTCACAATGTGGA	295	298
CM003376.1 Vigna angularis cultivar Jingnong 6 chromosome 6	(AT)6	4375562	12	tcttcaagtgacgcacctcc	ATCCCGgctactacaccact	286	274
CM003376.1 Vigna angularis cultivar Jingnong 6 chromosome 6	(TC)6	900299	12	tgacaTGTGACCAACTATGTTGA	TCACCACGACGTCAATCTCC	269	265
CM003376.1 Vigna angularis cultivar Jingnong 6 chromosome 6	(TC)6	18997062	12	CCCCTTGGAAGCTGTTGGAT	GCTCGTCATGTGTTGTGTCG	260	258
CM003376.1 Vigna angularis cultivar Jingnong 6 chromosome 6	(CA)6	10166064	12	cttaggttgccccttagcgg	tcagccccaacaatgatgct	235	232
CM003376.1 Vigna angularis cultivar Jingnong 6 chromosome 6	(TC)6	7532414	12	CCCCCACTTTTCTACAGCGT	GAGGGAAAATGGGGGATGCA	230	228
CM003376.1 Vigna angularis cultivar Jingnong 6 chromosome 6	(CA)6	13965742	12	CAAAGACACatgcgcacaca	gcgtgtgtgtgtgtgtgttt	289	225
CM003376.1 Vigna angularis cultivar Jingnong 6 chromosome 6	(TC)6	7126150	12	CCCTCACCCTCCACCATTTC	TGATGATAGGGGTGCCATGC	156	216
CM003376.1 Vigna angularis cultivar Jingnong 6 chromosome 6	(TG)6	19100898	12	gtgtgtgtgtgtgcattcCC	cacacacaAGCACACCCATG	216	214
CM003376.1 Vigna angularis cultivar Jingnong 6 chromosome 6	(TA)6	920365	12	ATGGCCTCAGGTTCAGATGC	TCCTGTTCTACAAGCCGCAG	170	204
CM003376.1 Vigna angularis cultivar Jingnong 6 chromosome 6	(GA)6	15082211	12	ATTGCGACAATGGACGACCT	TCTGCATTGGTCAGTGCACA	212	199
CM003376.1 Vigna angularis cultivar Jingnong 6 chromosome 6	(TG)6	19095500	12	GTGTGTGTGTACGTGGGAGT	TCTAATGCACCCACACACCC	192	194
CM003376.1 Vigna angularis cultivar Jingnong 6 chromosome 6	(CA)6	4731131	12	ttgcaggtaagggtttgggg	ggctggggttctcacgatag	176	174
CM003376.1 Vigna angularis cultivar Jingnong 6 chromosome 6	(AT)6	3563763	12	TCCGCTTCTCTATCACCCCA	GTGGGGCCCAAATTTTGTGA	157	173
CM003376.1 Vigna angularis cultivar Jingnong 6 chromosome 6	(CA)6	13968791	12	acacccacacacgcACATAT	tgcatgtgtgtgtctTTGCG	171	169
CM003376.1 Vigna angularis cultivar Jingnong 6 chromosome 6	(AT)6	12274051	12	CCCTCAAGTATCGGTTCGGG	CTTCGCTCACATCCCTCCTC	166	167
CM003376.1 Vigna angularis cultivar Jingnong 6 chromosome 6	(AT)6	14355054	12	cccgctctggtttctgtctt	TGTGACAGTGATGGACGACG	133	145
CM003376.1 Vigna angularis cultivar Jingnong 6 chromosome 6	(TG)6	5670492	12	GGCACACCCATCACCACATA	GGGTTATCTGTCGCTCGGAG	140	135
CM003376.1 Vigna angularis cultivar Jingnong 6 chromosome 6	(TG)6	13912640	12	ATTGTACCAGCAAAGCCGGA	CGTCCGCCCATGTGATATGA	152	131
CM003377.1 Vigna angularis cultivar Jingnong 6 chromosome 7	(GA)6	14841953	12	TCCCTGGATATGAACCCGGA	ACTTCGTCACTGTTGCTGGT	293	374
CM003377.1 Vigna angularis cultivar Jingnong 6 chromosome 7	(AT)6	10683576	12	TGTCCTGTGTTTCATCGCCT	TGCCTTTTCTTCAGTTTCACT	292	310
CM003377.1 Vigna angularis cultivar Jingnong 6 chromosome 7	(AT)6	27530267	12	ACACTcatcgccttctgctc	AGTGCAAGGACGactgtagc	300	296
CM003377.1 Vigna angularis cultivar Jingnong 6 chromosome 7	(GA)6	28096063	12	gaacgcttggagtgagacca	TGACGTTCGGTCTCTTCACC	291	290
CM003377.1 Vigna angularis cultivar Jingnong 6 chromosome 7	(AG)6	1784111	12	GTCTCAAACAGGAGAGGGCC	TCTGCGTCTGACCCATATGC	282	284
CM003377.1 Vigna angularis cultivar Jingnong 6 chromosome 7	(GTC)5	18133596	15	TTTCCTCCACACACTCGTCG	GCTTCTTGTGGCTCAAAGGC	266	267
CM003377.1 Vigna angularis cultivar Jingnong 6 chromosome 7	(AT)6	27175377	12	tcgtccaaacagtctGAGGC	AGTGTCGGTAGCTGTGGTTG	254	256
CM003377.1 Vigna angularis cultivar Jingnong 6 chromosome 7	(CGG)5	32480786	15	AAATTCCGACCAGCGTAGGG	TGTAGACGCCATCAACCACC	264	225
CM003377.1 Vigna angularis cultivar Jingnong 6 chromosome 7	(GA)6	14837516	12	AGCCGAAAAACCAGCAACAG	CTGCAGCACAAACGTCCAAA	219	221
CM003377.1 Vigna angularis cultivar Jingnong 6 chromosome 7	(TA)6	36120070	12	GAGCCATGTTGTCACTCAGC	TCTCCCCTGAAAGTCATTCCAc	161	214
CM003377.1 Vigna angularis cultivar Jingnong 6 chromosome 7	(AG)6	9953882	12	ATGCCAACAAAACCACTCGC	TCTCTGTCCACCGTTGTTCG	199	203
CM003377.1 Vigna angularis cultivar Jingnong 6 chromosome 7	(AT)6	3979232	12	GCGCACAGAAAGCACTTCAA	CCCCCTTCACCGAAAGATCC	152	187
CM003377.1 Vigna angularis cultivar Jingnong 6 chromosome 7	(CTA)5	33997099	15	ACCCCTCGTAAAAACCCCAC	AGACAGTGTGTGCAGAAGGG	181	182
CM003377.1 Vigna angularis cultivar Jingnong 6 chromosome 7	(AG)6	22042004	12	TGGCTTGTGTTCCACGTGAA	CCTAGGAGAGTTGCCAAGCA	168	167
CM003377.1 Vigna angularis cultivar Jingnong 6 chromosome 7	(AT)6	21381907	12	AGCAACCAATGGTGTTTTCGT	TCACTTCTCTTCCTCTGGTTGC	165	160
CM003377.1 Vigna angularis cultivar Jingnong 6 chromosome 7	(TA)6	7651305	12	CTGGTTTGACGAGCGTTGTG	ctaGGCCGAACGGTTAGCAT	107	129
CM003377.1 Vigna angularis cultivar Jingnong 6 chromosome 7	(TA)6	20409005	12	AATGTTGTTGGAGGCCCTTCT	TCCCACTCCCTCTTAACATGC	133	124
CM003378.1 Vigna angularis cultivar Jingnong 6 chromosome 8	(TA)6	29741387	12	ATTGCCAAGACGGGGATTGT	GAAAGACTCGACGGTGGAGT	238	322
CM003378.1 Vigna angularis cultivar Jingnong 6 chromosome 8	(TC)6	11798447	12	CTGGAGGCGTTCGATCTCTC	CGGTCCACGTTTTAGGGTGA	293	296
CM003378.1 Vigna angularis cultivar Jingnong 6 chromosome 8	(CT)6	8894698	12	CCTTCTCCCTTGAGTGGCTG	TTCTGCAGAGAGCCAAGGTG	289	287
CM003378.1 Vigna angularis cultivar Jingnong 6 chromosome 8	(TC)6	1070832	12	TCGTCGCTTAGGTGCATTGT	AGACATGGCTGAAGCACTCC	243	285
CM003378.1 Vigna angularis cultivar Jingnong 6 chromosome 8	(AT)6	1227240	12	TCGTCGCTTAGGTGCATTGT	AGACATGGCTGAAGCACTCC	243	285
CM003378.1 Vigna angularis cultivar Jingnong 6 chromosome 8	(AT)6	1233650	12	TCGTCGCTTAGGTGCATTGT	AGACATGGCTGAAGCACTCC	243	285
CM003378.1 Vigna angularis cultivar Jingnong 6 chromosome 8	(AGC)5	29801707	15	CGCTCCTTCCCCAAACTCAT	TCAGGATGAACTCACCGCAC	258	261
CM003378.1 Vigna angularis cultivar Jingnong 6 chromosome 8	(AT)6	29842293	12	CGCTCCTTCCCCAAACTCAT	TCAGGATGAACTCACCGCAC	258	261
CM003378.1 Vigna angularis cultivar Jingnong 6 chromosome 8	(AT)6	29882621	12	CGCTCCTTCCCCAAACTCAT	TCAGGATGAACTCACCGCAC	258	261
CM003378.1 Vigna angularis cultivar Jingnong 6 chromosome 8	(TC)6	5010124	12	AAGAGGAGCCACGCAGAATC	GGTCTTCGCGATGGTCTGAT	250	251
CM003378.1 Vigna angularis cultivar Jingnong 6 chromosome 8	(AT)6	5037752	12	AAGAGGAGCCACGCAGAATC	GGTCTTCGCGATGGTCTGAT	250	251
CM003378.1 Vigna angularis cultivar Jingnong 6 chromosome 8	(AT)6	5038308	12	AAGAGGAGCCACGCAGAATC	GGTCTTCGCGATGGTCTGAT	250	251
CM003378.1 Vigna angularis cultivar Jingnong 6 chromosome 8	(AT)6	5043356	12	AAGAGGAGCCACGCAGAATC	GGTCTTCGCGATGGTCTGAT	250	251
CM003378.1 Vigna angularis cultivar Jingnong 6 chromosome 8	(CA)6	25010923	12	tcgtgagaaccccagctaGA	CACATCTCCCTTTGTGCCCT	207	208
CM003378.1 Vigna angularis cultivar Jingnong 6 chromosome 8	(CGG)5	4018187	15	GATCTGCCGGAAAGAGgagg	ACAGGACCAGAATCCTCCGA	192	199
CM003378.1 Vigna angularis cultivar Jingnong 6 chromosome 8	(AT)6	4210104	12	GATCTGCCGGAAAGAGgagg	ACAGGACCAGAATCCTCCGA	192	199
CM003378.1 Vigna angularis cultivar Jingnong 6 chromosome 8	(CGG)5	24160592	15	gcaacgaccacagatccaga	acaccatcggaatcgTCTCG	198	169
CM003378.1 Vigna angularis cultivar Jingnong 6 chromosome 8	(CT)6	15894218	12	tctcggtctcgctctgAAGA	TCTCAGATTCGCACCACCAC	170	164
CM003378.1 Vigna angularis cultivar Jingnong 6 chromosome 8	(AT)6	15939894	12	tctcggtctcgctctgAAGA	TCTCAGATTCGCACCACCAC	170	164
CM003379.1 Vigna angularis cultivar Jingnong 6 chromosome 9	(AG)6	13385296	12	CGACATTGGTGACACCTCGA	GTCTAGCCACGCTGGAAACT	275	294
CM003379.1 Vigna angularis cultivar Jingnong 6 chromosome 9	(TC)6	27303248	12	CTGACAGACGTTGCGGGATC	GCCTGCAAAGCATGGTGTTA	290	291
CM003379.1 Vigna angularis cultivar Jingnong 6 chromosome 9	(AG)6	24632545	12	GGTGAGAGTGGAGTCCTTGC	acgcgcattctgcagaattc	280	281
CM003379.1 Vigna angularis cultivar Jingnong 6 chromosome 9	(CT)6	14135067	12	GGACGAAGCGAGACCTTGAA	gagagagaagcgcGAAGGTT	275	274
CM003379.1 Vigna angularis cultivar Jingnong 6 chromosome 9	(AG)6	12233976	12	AGGGATGAGGAAGTGAGGGA	TTAGGCTACTAACCGGCTGC	228	237
CM003379.1 Vigna angularis cultivar Jingnong 6 chromosome 9	(AG)6	24234380	12	AGCTCCGACACCCTTACTCT	TGTCGCAAATGCACACAGTG	187	196
CM003379.1 Vigna angularis cultivar Jingnong 6 chromosome 9	(AG)6	12234726	12	CACCATCAGCACCCTTCCTT	ACTGCCAACACTTCCCAACA	144	142
CM003380.1 Vigna angularis cultivar Jingnong 6 chromosome 10	(TA)6	5328811	12	AGGCATCTCTTCCTATCGAAACT	TGTATGAGTGTGTTGGGAAGGT	253	362
CM003380.1 Vigna angularis cultivar Jingnong 6 chromosome 10	(AT)6	36278913	12	gcacctccatctgctcacat	tcgagtggcaactgtttggt	299	316
CM003380.1 Vigna angularis cultivar Jingnong 6 chromosome 10	(AT)6	27311596	12	acgctacacaGAACGAACGT	agcgtcctcgtgtcaaaaga	255	307
CM003380.1 Vigna angularis cultivar Jingnong 6 chromosome 10	(AT)6	1867381	12	GTCCATAAGCTCAGCCCCAA	GGTGTGCCCTAAACCTCGAA	283	287
CM003380.1 Vigna angularis cultivar Jingnong 6 chromosome 10	(TA)6	39289816	12	acccccaaacccttattcacc	agaaattgtttaaccgcgagtgt	285	284
CM003380.1 Vigna angularis cultivar Jingnong 6 chromosome 10	(AT)6	2362771	12	TGGATCCGCTTCAATGCACT	ggaccagcgctcgttcaata	280	279
CM003380.1 Vigna angularis cultivar Jingnong 6 chromosome 10	(GTC)5	37058062	15	TTGCCAAGTGTCCCAGATCC	GTGAGGTTGAGGTGGTGGAG	255	265
CM003380.1 Vigna angularis cultivar Jingnong 6 chromosome 10	(CT)6	25320361	12	TTCCTGCCGTCTCTTtgctt	tacgtggcgttgttctaccc	236	257
CM003380.1 Vigna angularis cultivar Jingnong 6 chromosome 10	(TC)6	25344177	12	TTCCTGCCGTCTCTTtgctt	tacgtggcgttgttctaccc	236	257
CM003380.1 Vigna angularis cultivar Jingnong 6 chromosome 10	(TC)6	25752435	12	TTCCTGCCGTCTCTTtgctt	tacgtggcgttgttctaccc	236	257
CM003380.1 Vigna angularis cultivar Jingnong 6 chromosome 10	(GT)6	2881819	12	caagctcagaaggccttcca	CTTGCGTCCCAAGCTCCTTA	253	252
CM003380.1 Vigna angularis cultivar Jingnong 6 chromosome 10	(TC)6	2935137	12	caagctcagaaggccttcca	CTTGCGTCCCAAGCTCCTTA	253	252
CM003380.1 Vigna angularis cultivar Jingnong 6 chromosome 10	(CT)6	4839085	12	CCCAACACAAAGTGCAACCC	GGGAGAAGCCACCAAAGTCA	215	250
CM003380.1 Vigna angularis cultivar Jingnong 6 chromosome 10	(TA)6	1849600	12	TGTCTCATGCATTGaattgga	ACCCAGTATCTTCATTAGGGCA	222	244
CM003380.1 Vigna angularis cultivar Jingnong 6 chromosome 10	(TA)6	32922275	12	caTGCATGCATACACGACAT	AACGCAGGAATTGATGAGTGC	127	237
CM003380.1 Vigna angularis cultivar Jingnong 6 chromosome 10	(CT)6	27799608	12	CAATCCACTCCCTCGTTCCC	TGATCCGATCCTCATGGGGA	230	231
CM003380.1 Vigna angularis cultivar Jingnong 6 chromosome 10	(AG)6	6558795	12	TGTGAGTGGTTTGAGTCGCA	CAGAACCACTTCccccactc	214	216
CM003380.1 Vigna angularis cultivar Jingnong 6 chromosome 10	(CT)6	33480402	12	GCTGTTTCTGGAGCCTAGGG	actagctccccttacctggg	205	214
CM003380.1 Vigna angularis cultivar Jingnong 6 chromosome 10	(CA)6	14641659	12	gccagagagtcaggccattt	gtacaccccaaaccctcacc	209	211
CM003380.1 Vigna angularis cultivar Jingnong 6 chromosome 10	(GT)6	7973231	12	caaggggtggaaaggtgtgt	tccgttgaggggtgaaagtg	207	203
CM003380.1 Vigna angularis cultivar Jingnong 6 chromosome 10	(AT)6	24391672	12	accgaccatgttgatcaccc	cggtcgacacagatgaacga	102	200
CM003380.1 Vigna angularis cultivar Jingnong 6 chromosome 10	(AT)6	34458580	12	GAGTGGTGGGGACTAGAGGA	aaaacacacGGAATGTtcct	291	193
CM003380.1 Vigna angularis cultivar Jingnong 6 chromosome 10	(TA)6	34458711	12	GAGTGGTGGGGACTAGAGGA	aaaacacacGGAATGTtcct	291	193
CM003380.1 Vigna angularis cultivar Jingnong 6 chromosome 10	(AT)6	23088906	12	TCTTGGTGATGGTGCTGGTC	CGGGTGCAATTCTGTCATGC	190	188
CM003380.1 Vigna angularis cultivar Jingnong 6 chromosome 10	(TC)6	23313990	12	TCTTGGTGATGGTGCTGGTC	CGGGTGCAATTCTGTCATGC	190	188
CM003380.1 Vigna angularis cultivar Jingnong 6 chromosome 10	(TA)6	9664341	12	ccaaccatggctctgatacca	TGGTTGGAAGTtctacatcgact	151	183
CM003380.1 Vigna angularis cultivar Jingnong 6 chromosome 10	(AT)6	37948006	12	agcacttctcagtacgagcg	tcggccaagcacagTTGTAT	187	183
CM003380.1 Vigna angularis cultivar Jingnong 6 chromosome 10	(AGT)5	31086386	15	TTTGCTGCAGGTTTGATGGC	GTCACGACCAACCACCATCT	269	168
CM003380.1 Vigna angularis cultivar Jingnong 6 chromosome 10	(AT)6	37775989	12	ACATCCAGGGACCGGTACTT	AAGCCTTCTGGTGTTCACCC	134	133
CM003380.1 Vigna angularis cultivar Jingnong 6 chromosome 10	(CT)6	33576906	12	TGAAATCAGCGCCTCCACTT	AGTAGAGGCCACACACGTTG	101	105
CM003381.1 Vigna angularis cultivar Jingnong 6 chromosome 11	(AC)6	26545161	12	CACGCACGCACACATATACG	TGTGTGAGAGTGGTGGTGTG	276	372
CM003381.1 Vigna angularis cultivar Jingnong 6 chromosome 11	(AC)6	7046279	12	CTCTCGGGCCATCTCAATCC	TGCATTCCAGCCACTgtgat	284	286
CM003381.1 Vigna angularis cultivar Jingnong 6 chromosome 11	(AG)6	11259420	12	ttgatctTGGGGAGGAGGGT	cttcctccactggccaaGAG	216	278
CM003381.1 Vigna angularis cultivar Jingnong 6 chromosome 11	(GT)6	8355094	12	AACaggcacctaggtcttgg	AGGTTCCCCCTTCCATTTGC	238	276
CM003381.1 Vigna angularis cultivar Jingnong 6 chromosome 11	(CA)6	22120700	12	GGTCCATCTCCACCAAAGCA	gtgtgtgtgcgtgtgttcaA	261	262
CM003381.1 Vigna angularis cultivar Jingnong 6 chromosome 11	(TG)6	11035669	12	CTCGTCGTGCGGTCTCATTA	TGACCACGGGAAACATGGAG	259	257
CM003381.1 Vigna angularis cultivar Jingnong 6 chromosome 11	(AG)6	10824469	12	agagcatgcaagtgagtggt	tctccttaagtcttgcccca	248	242
CM003381.1 Vigna angularis cultivar Jingnong 6 chromosome 11	(AG)6	7960161	12	tgtgtgagggtagagcaaca	TGCCCTTTTTccccacatct	247	235
CM003381.1 Vigna angularis cultivar Jingnong 6 chromosome 11	(TC)6	24415270	12	CATTGTCGGACCACCACAGA	GGTGCGAAGGAGATCGAGAG	221	205
CM003381.1 Vigna angularis cultivar Jingnong 6 chromosome 11	(GGATCT)5	22730793	30	GATGGGGTTTGGTGGAGAGG	CCTCTCTTCCCGCAAAACCT	122	153
CM003381.1 Vigna angularis cultivar Jingnong 6 chromosome 11	(AG)6	14683243	12	ggagggtagtctaaCCAAGCC	TTGCGGCACTCAGATGCATA	149	151
CM003381.1 Vigna angularis cultivar Jingnong 6 chromosome 11	(TA)6	22007381	12	tgttccccgttccgatcatc	gggttgtggtggtctaaggg	122	103
KQ258254.1 Vigna angularis cultivar Jingnong 6 unplaced genomic scaffold scaffold50	(AT)6	165139	12	GCCAGGAGAAAAGAAGCCCA	TACCAGCTGCCCTCTTCTCT	255	262
KQ258254.1 Vigna angularis cultivar Jingnong 6 unplaced genomic scaffold scaffold50	(TA)6	249512	12	GTTGCTCGAGACACTTGGGT	aaacacATAGCGGACGAGCA	287	210
KQ258254.1 Vigna angularis cultivar Jingnong 6 unplaced genomic scaffold scaffold50	(CT)6	281473	12	GTTGCTCGAGACACTTGGGT	aaacacATAGCGGACGAGCA	287	210
KQ258329.1 Vigna angularis cultivar Jingnong 6 unplaced genomic scaffold scaffold293	(CA)6	174960	12	CATACACGCAcgctctctct	cgAGAACAAGTGCGTGTGTG	292	294
KQ258405.1 Vigna angularis cultivar Jingnong 6 unplaced genomic scaffold scaffold477	(TA)6	133850	12	ACCATTACCTCCCTCTCCCt	TCATTCCTTGCCCTAACCCT	258	232
KQ258419.1 Vigna angularis cultivar Jingnong 6 unplaced genomic scaffold scaffold511	(AT)6	1305376	12	AGGATGCCATAGATGCTGCC	GTGCACCTCCCTTATCCCAG	294	292
KQ258419.1 Vigna angularis cultivar Jingnong 6 unplaced genomic scaffold scaffold511	(AT)6	1136790	12	CGTTGAACTCACGCGTTAGC	aaaggtgaGGCTGCATGGTT	273	274
KQ258432.1 Vigna angularis cultivar Jingnong 6 unplaced genomic scaffold scaffold538	(CA)6	222667	12	ACCACAATGGCGCAACAAAA	GGGCACTGATACGCGAGATT	300	310
KQ258436.1 Vigna angularis cultivar Jingnong 6 unplaced genomic scaffold scaffold549	(AT)6	582740	12	GTAGCTGAGAACCGTGCCAT	AGAGTGTCCAAAGAGCGCAA	262	333
KQ258444.1 Vigna angularis cultivar Jingnong 6 unplaced genomic scaffold scaffold564	(CA)6	34641	12	ggttgttttgcaggtgaggg	ctggggttctcacgatagcc	178	181
KQ258482.1 Vigna angularis cultivar Jingnong 6 unplaced genomic scaffold scaffold661	(CTGCCT)5	468853	30	CACTTCCACGGCTTCTCCTT	tctggagcggtggatgaaAC	179	194

## Sheet: cv. Jingnong 6 and IT213134 
Accession No.	Marker	Start length	Repeat length	Primers 5'	Primer 3'	Amplicon size	IT213134 Polymorphism
CM003371.1 Vigna angularis cultivar Jingnong 6 chromosome 1	(AT)6	25288151	12	TTCctccatctgctcccgta	tggtatgagggtgtctgaca	257	354
CM003371.1 Vigna angularis cultivar Jingnong 6 chromosome 1	(CT)6	1480833	12	TTCCCAAAAGCAGCGTTTCG	AAACACCTCCGAGTTCGCTT	296	308
CM003371.1 Vigna angularis cultivar Jingnong 6 chromosome 1	(TA)6	38957184	12	gaacggactgacctcgagtg	cacacccacacggatgatca	299	303
CM003371.1 Vigna angularis cultivar Jingnong 6 chromosome 1	(TC)6	26937794	12	TAATCCCTTCCCCAGCTCCT	TAAGCTAAGCGTCGTGGGAC	291	300
CM003371.1 Vigna angularis cultivar Jingnong 6 chromosome 1	(TC)6	32937882	12	ACCCACTTGAGCATGAACGA	ACCCGCTTAGGTCGGATCTA	300	299
CM003371.1 Vigna angularis cultivar Jingnong 6 chromosome 1	(GT)6	37181058	12	gatggctggtagtgaggctg	AGTcccattcccctcgatgt	300	297
CM003371.1 Vigna angularis cultivar Jingnong 6 chromosome 1	(AT)6	4938371	12	ggtttgctaacgcgcgtac	tggggctacagtagggatga	212	278
CM003371.1 Vigna angularis cultivar Jingnong 6 chromosome 1	(AT)6	4942674	12	ggtttgctaacgcgcgtac	tggggctacagtagggatga	212	278
CM003371.1 Vigna angularis cultivar Jingnong 6 chromosome 1	(TG)6	16301479	12	GGCCGACAGATAGCCAGATG	tggtaccactccaaaaggcc	273	278
CM003371.1 Vigna angularis cultivar Jingnong 6 chromosome 1	(CGA)5	30050020	15	GGGGCTTCTGATGGTTCGAA	AGGGCGAAGAAGAAGGAACG	269	268
CM003371.1 Vigna angularis cultivar Jingnong 6 chromosome 1	(TC)6	35497208	12	ATGGGGAATTTGGCGGGAAT	TTGGGACTTTTGGGTGCCTT	267	266
CM003371.1 Vigna angularis cultivar Jingnong 6 chromosome 1	(AG)6	8914966	12	AGGGGTCATTAGAGTCCGCT	taccaagtcttgccttgcca	253	257
CM003371.1 Vigna angularis cultivar Jingnong 6 chromosome 1	(TA)6	3712630	12	ACCTCTTGTCTCATCcttcatca	aatGTTTCCAccacgaaaaa	257	255
CM003371.1 Vigna angularis cultivar Jingnong 6 chromosome 1	(GA)6	38517738	12	TGGGGTGCAAGAGGTCAATC	CCTTTGAGTCCACCACCCTC	250	252
CM003371.1 Vigna angularis cultivar Jingnong 6 chromosome 1	(CT)6	16968599	12	TGCCTCCACCATTGGTCATC	ATGCGGGAGTTAGGGTTGTG	236	234
CM003371.1 Vigna angularis cultivar Jingnong 6 chromosome 1	(AT)6	22978810	12	tagagggcttgaacgaacgc	cgttcggccaagcatagttc	270	232
CM003371.1 Vigna angularis cultivar Jingnong 6 chromosome 1	(TA)6	5512066	12	AGGTCTCCTCTTCCTCCACC	GAGTGTGAAAGGGCCCAACT	154	226
CM003371.1 Vigna angularis cultivar Jingnong 6 chromosome 1	(TA)6	41045307	12	tccagggaggaacgtctcat	ctgccactcgaggttagtcc	205	206
CM003371.1 Vigna angularis cultivar Jingnong 6 chromosome 1	(TA)6	2985054	12	AGAGAGCTTCGCAACCATCC	AGTGCTTGACTCCGCAAGAA	204	200
CM003371.1 Vigna angularis cultivar Jingnong 6 chromosome 1	(TC)6	2985176	12	AGAGAGCTTCGCAACCATCC	AGTGCTTGACTCCGCAAGAA	204	200
CM003371.1 Vigna angularis cultivar Jingnong 6 chromosome 1	(CT)6	36733287	12	AGAGAGCTTCGCAACCATCC	AGTGCTTGACTCCGCAAGAA	204	200
CM003371.1 Vigna angularis cultivar Jingnong 6 chromosome 1	(AT)6	40881980	12	GATTCaacagtgcttggccg	ACTcttgttgaggacgagcg	272	199
CM003371.1 Vigna angularis cultivar Jingnong 6 chromosome 1	(AG)6	6206967	12	GCGCATTTGACACCGGTTTA	accgcgtcAGTTTTAGGCAT	193	194
CM003371.1 Vigna angularis cultivar Jingnong 6 chromosome 1	(AT)6	15014901	12	ataggggtttgctaacgcgc	ggtgagtaagggtttggggg	175	187
CM003371.1 Vigna angularis cultivar Jingnong 6 chromosome 1	(CT)6	10299950	12	aCCGGTATCTCACtctcccc	agagagagttaGTGGCGGGT	187	186
CM003371.1 Vigna angularis cultivar Jingnong 6 chromosome 1	(TA)6	11876445	12	tcggccaagcactgttgtat	agcacttctcagtacgagcg	180	184
CM003371.1 Vigna angularis cultivar Jingnong 6 chromosome 1	(CA)6	3228348	12	GAGAAGGCTTGCCTCTCCTC	GCTGTGTGTGTGCTGTCAAG	138	137
CM003371.1 Vigna angularis cultivar Jingnong 6 chromosome 1	(TG)6	34821684	12	ctggggttctcacgatagcc	tgcatatcatgagtggggcc	116	115
CM003371.1 Vigna angularis cultivar Jingnong 6 chromosome 1	(AG)6	41110065	12	GAAATGGCGCACAGAAAGCA	TCTCTGTCCACCGTTGTTCG	104	113
CM003371.1 Vigna angularis cultivar Jingnong 6 chromosome 1	(AT)6	27363979	12	ACAGTGATGGACGACAGTGG	cgctctggtttctgtctcgt	183	106
CM003371.1 Vigna angularis cultivar Jingnong 6 chromosome 1	(GT)6	15890707	12	ctaggccgtgagtcctttgg	cggcgccacaaacttgttta	104	105
CM003372.1 Vigna angularis cultivar Jingnong 6 chromosome 2	(CT)6	9454981	12	TCGCTCTCGCTTCCATTGTT	CCCAATTCGGCCACTTCTCT	294	303
CM003372.1 Vigna angularis cultivar Jingnong 6 chromosome 2	(TA)6	9657310	12	TCGCTCTCGCTTCCATTGTT	CCCAATTCGGCCACTTCTCT	294	303
CM003372.1 Vigna angularis cultivar Jingnong 6 chromosome 2	(AT)6	9758126	12	TCGCTCTCGCTTCCATTGTT	CCCAATTCGGCCACTTCTCT	294	303
CM003372.1 Vigna angularis cultivar Jingnong 6 chromosome 2	(GT)6	8505009	12	gtgtgtgtgtgtgaaagtgct	gccaagatctcatgcaagcg	204	297
CM003372.1 Vigna angularis cultivar Jingnong 6 chromosome 2	(AT)6	8542924	12	gtgtgtgtgtgtgaaagtgct	gccaagatctcatgcaagcg	204	297
CM003372.1 Vigna angularis cultivar Jingnong 6 chromosome 2	(TA)6	8549684	12	gtgtgtgtgtgtgaaagtgct	gccaagatctcatgcaagcg	204	297
CM003372.1 Vigna angularis cultivar Jingnong 6 chromosome 2	(GGC)5	4040350	15	GAATACGGCCACATTCACGC	CCCAATGGCTGCTACCAAGA	265	295
CM003372.1 Vigna angularis cultivar Jingnong 6 chromosome 2	(TA)6	4103121	12	GAATACGGCCACATTCACGC	CCCAATGGCTGCTACCAAGA	265	295
CM003372.1 Vigna angularis cultivar Jingnong 6 chromosome 2	(AT)6	1755391	12	AGGGATTCTCACCTCCGgat	GATGCCCAAGACCTGAGCAA	150	153
CM003372.1 Vigna angularis cultivar Jingnong 6 chromosome 2	(CGG)5	20406695	15	CGAGAcgattccgatggtgt	ccagtcaactccacggtctc	136	149
CM003372.1 Vigna angularis cultivar Jingnong 6 chromosome 2	(TA)6	20561139	12	CGAGAcgattccgatggtgt	ccagtcaactccacggtctc	136	149
CM003372.1 Vigna angularis cultivar Jingnong 6 chromosome 2	(TA)6	20569817	12	CGAGAcgattccgatggtgt	ccagtcaactccacggtctc	136	149
CM003373.1 Vigna angularis cultivar Jingnong 6 chromosome 3	(TA)6	30625856	12	GGTTGGACTGTCCCACAACT	CTGCCAAATTGATGGAccgt	294	376
CM003373.1 Vigna angularis cultivar Jingnong 6 chromosome 3	(AT)6	11490392	12	cgttcggccaagcatagttg	tgccagtcaatgaccgaaca	293	330
CM003373.1 Vigna angularis cultivar Jingnong 6 chromosome 3	(AT)6	28705320	12	gggaatatgccgcggttcta	accgcggtatataggttgcg	230	299
CM003373.1 Vigna angularis cultivar Jingnong 6 chromosome 3	(CGACGG)5	40289337	30	GAGTGGAGAGGAATCGGCAG	AAACGTTGCTTTGTCCTGCG	299	293
CM003373.1 Vigna angularis cultivar Jingnong 6 chromosome 3	(TG)6	5961902	12	AGTGGAGGGAGGTTAGGCTT	ATTGCCAGGGAGGGTTTGAG	300	292
CM003373.1 Vigna angularis cultivar Jingnong 6 chromosome 3	(TA)6	12949406	12	TCATTGTTGAAGGGTGGGGG	gcattggcttccaactcagg	282	290
CM003373.1 Vigna angularis cultivar Jingnong 6 chromosome 3	(AG)6	23752049	12	AAGGAAGCACACACCTTGCT	aacctcacagctcagaaggc	287	290
CM003373.1 Vigna angularis cultivar Jingnong 6 chromosome 3	(TA)6	16202454	12	tccagggaggaacgtctCAT	ccgtccggactgtatgaacc	285	283
CM003373.1 Vigna angularis cultivar Jingnong 6 chromosome 3	(TC)6	18931669	12	GCCTCGtgctctttctctct	GGGTTGAGTGGTGGGATCTG	211	246
CM003373.1 Vigna angularis cultivar Jingnong 6 chromosome 3	(TG)6	20661350	12	AGAGGTGGGGAGCAAGAGAT	tggtaccactccaaaaggcc	239	237
CM003373.1 Vigna angularis cultivar Jingnong 6 chromosome 3	(TCG)5	19321278	15	TGGAGGAGAAGGAGAGACGG	TCCACTCCATTCCAACCACG	214	233
CM003373.1 Vigna angularis cultivar Jingnong 6 chromosome 3	(TC)6	36802718	12	CCTCTAACCAAGCCTCCGTG	TCTGAAGACTGGACGACCCA	233	231
CM003373.1 Vigna angularis cultivar Jingnong 6 chromosome 3	(GA)6	4321279	12	ataccctcaacagctgccac	TATGAACGAgcattccgggg	222	223
CM003373.1 Vigna angularis cultivar Jingnong 6 chromosome 3	(CT)6	4293905	12	TCCTTCTCCTCAACAACCGC	gTGGCCAAGAAAACCGCATT	212	214
CM003373.1 Vigna angularis cultivar Jingnong 6 chromosome 3	(TC)6	29720507	12	TGCGTGGTGCTTCTACTGAC	AGGCCAGTATGCATCCGATG	213	214
CM003373.1 Vigna angularis cultivar Jingnong 6 chromosome 3	(TA)6	8729772	12	ATCTTTGAGTGCCGAGGGTG	TTGTGTGGGTTTGGTAGGCC	207	209
CM003373.1 Vigna angularis cultivar Jingnong 6 chromosome 3	(TA)6	38864667	12	tcttgaatgaacctttgcctga	cccccaaacccttactcacc	190	193
CM003373.1 Vigna angularis cultivar Jingnong 6 chromosome 3	(AC)6	1787259	12	ttgtcgggcccaaaaagcta	attcttggttcgggagtcgg	180	184
CM003373.1 Vigna angularis cultivar Jingnong 6 chromosome 3	(TA)6	6448043	12	ggtgagtaagggtttggggg	cgcgtacgcctgtttttcag	169	171
CM003373.1 Vigna angularis cultivar Jingnong 6 chromosome 3	(GA)6	7735790	12	CGAGTGGTAGAAGAGGGGGA	CACcttttaccgctcgtcct	166	165
CM003373.1 Vigna angularis cultivar Jingnong 6 chromosome 3	(CT)6	41124621	12	CGCAGGGAGTAGGCTTCATt	AAACGAACTCCCAAAACGCG	153	151
CM003373.1 Vigna angularis cultivar Jingnong 6 chromosome 3	(CGA)5	8233876	15	GTGAAAACCAGGCGAACGAC	CGCGATTGCACAGCGATTTA	142	141
CM003373.1 Vigna angularis cultivar Jingnong 6 chromosome 3	(CT)6	23543256	12	cttcctccactggccaaGAG	GCGGGTAGAGGGGAAATCAG	141	140
CM003373.1 Vigna angularis cultivar Jingnong 6 chromosome 3	(AT)6	32988227	12	ATACAActgtgcttggccga	ttgaccgttcggttttccct	127	130
CM003374.1 Vigna angularis cultivar Jingnong 6 chromosome 4	(TA)6	13309169	12	accaatcctacgtccagtcg	aactcgtgtctgtggagctg	295	359
CM003374.1 Vigna angularis cultivar Jingnong 6 chromosome 4	(CT)6	9567542	12	cttcctccactggccaaGAG	GCTGGTGCTTCCTCTTGTCT	273	300
CM003374.1 Vigna angularis cultivar Jingnong 6 chromosome 4	(TG)6	9295186	12	tgtgtgtgtgtgaagtgaagaga	tcacctaccttctccaccaac	291	281
CM003374.1 Vigna angularis cultivar Jingnong 6 chromosome 4	(TA)6	3292999	12	ATCAACTGGGCTGGGTTCAG	AGCCTGAACCTTTTCCCCTG	289	257
CM003374.1 Vigna angularis cultivar Jingnong 6 chromosome 4	(TA)6	29871695	12	tccgCCTTagagacgtctga	ACAAACTAGACGTCGGCTCC	266	257
CM003374.1 Vigna angularis cultivar Jingnong 6 chromosome 4	(TA)6	12386442	12	cagatggaggtgcgtcactt	CTGAACGAGcgtcaaaagcc	241	243
CM003374.1 Vigna angularis cultivar Jingnong 6 chromosome 4	(TA)6	10726770	12	TCTCCTGCAGCGATCATGTG	tccaggAAGGTACAGGGTTGA	216	214
CM003374.1 Vigna angularis cultivar Jingnong 6 chromosome 4	(TG)6	28841175	12	TTGATGCAACCACACTTGCC	TGGGGGAGTGTGCTTGATTC	196	198
CM003374.1 Vigna angularis cultivar Jingnong 6 chromosome 4	(GA)6	2431011	12	TTTAGGGTTTGACGACGCGA	Agctctctctctccttcgca	177	183
CM003374.1 Vigna angularis cultivar Jingnong 6 chromosome 4	(CT)6	18607973	12	ttccttctggTTCAGCTCGC	AAACGAACTCCCAAAACGCG	173	170
CM003374.1 Vigna angularis cultivar Jingnong 6 chromosome 4	(TA)6	31263580	12	tcgtcactgaacggtccttg	actatgcttggccgaatgct	141	166
CM003374.1 Vigna angularis cultivar Jingnong 6 chromosome 4	(AT)6	2071619	12	ACAAAAGCGGGTCATGCAAC	AACCAAACCGTTACCTCCCC	142	143
CM003374.1 Vigna angularis cultivar Jingnong 6 chromosome 4	(TG)6	25011497	12	atctgtgcgtgtgtgtgtct	AGACACAGACGcagacacag	150	132
CM003374.1 Vigna angularis cultivar Jingnong 6 chromosome 4	(TA)6	25290134	12	AGCACTCACTTATCTGCACAGT	ACTTCGTCCTTCCAAGCACG	123	122
CM003374.1 Vigna angularis cultivar Jingnong 6 chromosome 4	(AT)6	22922417	12	AACTTGATGTGCTCGTGGGT	CAAAGTTCCTTTCGGCTGCG	231	113
CM003374.1 Vigna angularis cultivar Jingnong 6 chromosome 4	(GATCTG)5	11186302	30	GATGGGGTTTGGTGGAGAGG	CCTCTCTTCCCGCAAAACCT	122	103
CM003375.1 Vigna angularis cultivar Jingnong 6 chromosome 5	(CT)6	18812287	12	cgcgagcaACTCTTTTCCAA	AGACCTCGTTGCCGTAATCG	279	372
CM003375.1 Vigna angularis cultivar Jingnong 6 chromosome 5	(CT)6	28051389	12	TCCAGTTGAGGACCCCATCT	GGTGGAAGAGAGGTACACGC	229	283
CM003375.1 Vigna angularis cultivar Jingnong 6 chromosome 5	(TA)6	5217234	12	AAGTGGACATCTCGGGGAGA	ttggtcgtctttgcacttgc	266	267
CM003375.1 Vigna angularis cultivar Jingnong 6 chromosome 5	(CA)6	18071233	12	ggattggcgggatctgacAT	cccgccaatccgacttctaa	125	240
CM003375.1 Vigna angularis cultivar Jingnong 6 chromosome 5	(TC)6	16917321	12	CCACCACCCCTTCCAACATT	GGGACACAACCATAGACCCG	229	234
CM003375.1 Vigna angularis cultivar Jingnong 6 chromosome 5	(TC)6	1857981	12	AAACCACAGCCACAACATGC	tagtccttgaggagtcgggg	234	232
CM003375.1 Vigna angularis cultivar Jingnong 6 chromosome 5	(CT)6	19448988	12	TCTGGTTCTTGCTCCATTTGC	GCCTTTCTGCACTTTCCTCC	173	169
CM003375.1 Vigna angularis cultivar Jingnong 6 chromosome 5	(TC)6	11366707	12	TCTCTGTCCACCGTTGTTCG	ACAATGCACCTAAGCGACGA	162	164
CM003375.1 Vigna angularis cultivar Jingnong 6 chromosome 5	(TA)6	26702162	12	aaaccggcacatagaccagg	tgttgatgttgagggtcccg	124	125
CM003375.1 Vigna angularis cultivar Jingnong 6 chromosome 5	(TA)6	26702658	12	aaaccggcacatagaccagg	tgttgatgttgagggtcccg	124	125
CM003375.1 Vigna angularis cultivar Jingnong 6 chromosome 5	(AG)6	19815329	12	GAAATGGCGCACAGAAAGCA	TCTCTGTCCACCGTTGTTCG	104	113
CM003375.1 Vigna angularis cultivar Jingnong 6 chromosome 5	(TA)6	2143097	12	acacagtctccagatccctct	cagggggcacagacaagg	101	110
CM003375.1 Vigna angularis cultivar Jingnong 6 chromosome 5	(TA)6	5025941	12	ccacgggttggtcacttagt	tgagccaacccgtttaaccc	114	109
CM003375.1 Vigna angularis cultivar Jingnong 6 chromosome 5	(TA)6	29125804	12	CCTTTGCCCcaccactttct	ACTGTGTCTTGCTTTACTCAGTCA	104	103
CM003376.1 Vigna angularis cultivar Jingnong 6 chromosome 6	(AT)6	4541577	12	catggtcggtcgacacagat	accgaccatgttgatcaccc	205	304
CM003376.1 Vigna angularis cultivar Jingnong 6 chromosome 6	(TC)6	10770319	12	ccaaaatcctccagcaccct	tgacgttaaaagagcgcttgc	247	279
CM003376.1 Vigna angularis cultivar Jingnong 6 chromosome 6	(TC)6	900299	12	tgacaTGTGACCAACTATGTTGA	TCACCACGACGTCAATCTCC	269	265
CM003376.1 Vigna angularis cultivar Jingnong 6 chromosome 6	(AG)6	14440809	12	GCATCAGATTGAGCTGCAcg	TAAAAGACAGACACGCCCCC	254	251
CM003376.1 Vigna angularis cultivar Jingnong 6 chromosome 6	(TA)6	2805282	12	GTGGACATGTTGCTCCCTGA	AGAGTAACGTTCCAGTGGCG	220	233
CM003376.1 Vigna angularis cultivar Jingnong 6 chromosome 6	(TC)6	7126150	12	CCCTCACCCTCCACCATTTC	TGATGATAGGGGTGCCATGC	156	216
CM003376.1 Vigna angularis cultivar Jingnong 6 chromosome 6	(AT)6	12274051	12	CCCTCAAGTATCGGTTCGGG	CTTCGCTCACATCCCTCCTC	166	167
CM003376.1 Vigna angularis cultivar Jingnong 6 chromosome 6	(TG)6	5670492	12	aCTGTTTGGCACACCCATCA	GGGTTATCTGTCGCTCGGAG	147	137
CM003376.1 Vigna angularis cultivar Jingnong 6 chromosome 6	(AG)6	17433129	12	AGTAGAGGCCACACACGTTG	TGAAATCAGCGCCTCCACTT	101	105
CM003377.1 Vigna angularis cultivar Jingnong 6 chromosome 7	(TG)6	7041511	12	GTTGCGTGTGGTGATTTGCT	GCACTTCCATAACGCTCCCT	300	302
CM003377.1 Vigna angularis cultivar Jingnong 6 chromosome 7	(AT)6	27530267	12	ACACTcatcgccttctgctc	AGTGCAAGGACGactgtagc	300	292
CM003377.1 Vigna angularis cultivar Jingnong 6 chromosome 7	(GA)6	32819099	12	GATCAAGCCTCCcgtttcca	aatggaggcctaatccccct	276	277
CM003377.1 Vigna angularis cultivar Jingnong 6 chromosome 7	(TA)6	22474675	12	tggggtcattcactcaaggg	TCTTTCAGGCAGcagtagcc	270	272
CM003377.1 Vigna angularis cultivar Jingnong 6 chromosome 7	(GTC)5	18133596	15	TTTCCTCCACACACTCGTCG	GCTTCTTGTGGCTCAAAGGC	266	267
CM003377.1 Vigna angularis cultivar Jingnong 6 chromosome 7	(AT)6	25382721	12	TTTGGTTGAGGTGGCACTGT	CACTGACGAACGAACCACAC	255	259
CM003377.1 Vigna angularis cultivar Jingnong 6 chromosome 7	(AT)6	31547458	12	aagagggctgaacgttcgtt	tgacctaccccctctacgtg	252	251
CM003377.1 Vigna angularis cultivar Jingnong 6 chromosome 7	(GA)6	19663338	12	tagtccttgaggagtcgggg	AAACCACAGCCACAACATGC	234	236
CM003377.1 Vigna angularis cultivar Jingnong 6 chromosome 7	(TC)6	15042093	12	TTAAAACGCACCGAcggaga	GAGGCAGAAGAACGGGGAAA	221	224
CM003377.1 Vigna angularis cultivar Jingnong 6 chromosome 7	(AT)6	35621942	12	AAAGTGAGGAGAGAAGCGCC	TGGTGCAAGCTCTGTAGTGG	224	219
CM003377.1 Vigna angularis cultivar Jingnong 6 chromosome 7	(TA)6	12923767	12	GAGTGGTACCGGACTGCATC	tgcaaGGCATGTCTTTAACAGC	216	214
CM003377.1 Vigna angularis cultivar Jingnong 6 chromosome 7	(AT)6	29321794	12	CACGACGAACACCCTTCAGA	TTAACGGAGCAGCTGACAGG	207	206
CM003377.1 Vigna angularis cultivar Jingnong 6 chromosome 7	(CT)6	30115206	12	AAGAGGCACCGGTTTTCGAA	AGGGGCCAtgatgagagaga	203	204
CM003377.1 Vigna angularis cultivar Jingnong 6 chromosome 7	(TA)6	6705341	12	CCCGCCACAAGAAGTAGTCA	TGAACACCTCAAGGGCATTCa	185	199
CM003377.1 Vigna angularis cultivar Jingnong 6 chromosome 7	(TA)6	32691953	12	GAGCGTGTGGAGGTTTCTGA	gtatcaagagccaggCCCAG	183	198
CM003377.1 Vigna angularis cultivar Jingnong 6 chromosome 7	(AT)6	3979232	12	GCGCACAGAAAGCACTTCAA	CCCCCTTCACCGAAAGATCC	152	189
CM003377.1 Vigna angularis cultivar Jingnong 6 chromosome 7	(AG)6	9953882	12	ACAATGCACCTAAGCGACGA	TCTCTGTCCACCGTTGTTCG	162	171
CM003377.1 Vigna angularis cultivar Jingnong 6 chromosome 7	(AG)6	22042004	12	TGGCTTGTGTTCCACGTGAA	CCTAGGAGAGTTGCCAAGCA	168	167
CM003377.1 Vigna angularis cultivar Jingnong 6 chromosome 7	(AG)6	17518154	12	gccctagatgcttagctctcc	tccaagcccaatcaagccta	140	144
CM003377.1 Vigna angularis cultivar Jingnong 6 chromosome 7	(AG)6	34860373	12	CGGTGCAGATCGATCGAAGA	tctctGCAACGCTCATCAGG	133	132
CM003378.1 Vigna angularis cultivar Jingnong 6 chromosome 8	(AGC)5	29801707	15	CGCTCCTTCCCCAAACTCAT	TCAGGATGAACTCACCGCAC	258	261
CM003378.1 Vigna angularis cultivar Jingnong 6 chromosome 8	(AT)6	29842293	12	CGCTCCTTCCCCAAACTCAT	TCAGGATGAACTCACCGCAC	258	261
CM003378.1 Vigna angularis cultivar Jingnong 6 chromosome 8	(AT)6	29882621	12	CGCTCCTTCCCCAAACTCAT	TCAGGATGAACTCACCGCAC	258	261
CM003378.1 Vigna angularis cultivar Jingnong 6 chromosome 8	(TC)6	5010124	12	AAGAGGAGCCACGCAGAATC	GGTCTTCGCGATGGTCTGAT	250	251
CM003378.1 Vigna angularis cultivar Jingnong 6 chromosome 8	(AT)6	5037752	12	AAGAGGAGCCACGCAGAATC	GGTCTTCGCGATGGTCTGAT	250	251
CM003378.1 Vigna angularis cultivar Jingnong 6 chromosome 8	(AT)6	5038308	12	AAGAGGAGCCACGCAGAATC	GGTCTTCGCGATGGTCTGAT	250	251
CM003378.1 Vigna angularis cultivar Jingnong 6 chromosome 8	(AT)6	5043356	12	AAGAGGAGCCACGCAGAATC	GGTCTTCGCGATGGTCTGAT	250	251
CM003378.1 Vigna angularis cultivar Jingnong 6 chromosome 8	(CGG)5	24336812	15	GGGCAGAAGAGTTCGGTTGA	CCCTCCAACGGCTAAACCAT	230	224
CM003378.1 Vigna angularis cultivar Jingnong 6 chromosome 8	(CT)6	25307571	12	ctccgacgctcaagtcagaa	ACCCAGTATCAAGCACGACC	230	223
CM003378.1 Vigna angularis cultivar Jingnong 6 chromosome 8	(TA)6	26883356	12	GTCATGTCTGCACTGGTGGA	CCGAAAAGAGCAACCTTGGC	181	179
CM003378.1 Vigna angularis cultivar Jingnong 6 chromosome 8	(CA)6	6157478	12	ggttgttttgcaggtgaggg	ctggggttctcacgatagcc	181	178
CM003378.1 Vigna angularis cultivar Jingnong 6 chromosome 8	(AT)6	6177181	12	ggttgttttgcaggtgaggg	ctggggttctcacgatagcc	181	178
CM003378.1 Vigna angularis cultivar Jingnong 6 chromosome 8	(AT)6	6193404	12	ggttgttttgcaggtgaggg	ctggggttctcacgatagcc	181	178
CM003378.1 Vigna angularis cultivar Jingnong 6 chromosome 8	(TC)6	23026226	12	GTGTCTCTGTCCACCGTTGT	ACAATGCACCTAAGCGACGA	165	167
CM003378.1 Vigna angularis cultivar Jingnong 6 chromosome 8	(TC)6	1070832	12	TCTCTGTCCACCGTTGTTCG	ACAATGCACCTAAGCGACGA	162	164
CM003378.1 Vigna angularis cultivar Jingnong 6 chromosome 8	(AT)6	1227240	12	TCTCTGTCCACCGTTGTTCG	ACAATGCACCTAAGCGACGA	162	164
CM003378.1 Vigna angularis cultivar Jingnong 6 chromosome 8	(AT)6	1233650	12	TCTCTGTCCACCGTTGTTCG	ACAATGCACCTAAGCGACGA	162	164
CM003378.1 Vigna angularis cultivar Jingnong 6 chromosome 8	(CT)6	12636152	12	gtgggcgccaaaatgtttct	acttgagcgtcggagtgttt	184	163
CM003378.1 Vigna angularis cultivar Jingnong 6 chromosome 8	(TC)6	27490591	12	CATGTGCGCCACTTGTCAAA	tttggaaggggagaaggtgc	157	160
CM003378.1 Vigna angularis cultivar Jingnong 6 chromosome 8	(TCG)5	28907962	15	GAGTACACGAGGCTTGGGTC	ACCCATTCTCGATCGTGAGC	125	119
CM003379.1 Vigna angularis cultivar Jingnong 6 chromosome 9	(GA)6	11556612	12	GAGAGATCGAACGCCTCCAG	ACGATTGCCTAAGGTGTGGG	280	306
CM003379.1 Vigna angularis cultivar Jingnong 6 chromosome 9	(GA)6	25470978	12	GAGAGATCGAACGCCTCCAG	ACGATTGCCTAAGGTGTGGG	269	306
CM003379.1 Vigna angularis cultivar Jingnong 6 chromosome 9	(CT)6	24813660	12	TTAGTCGCATCCGCTTTGGT	AGGGTTTGCCTTCTCCAACC	277	276
CM003379.1 Vigna angularis cultivar Jingnong 6 chromosome 9	(AG)6	12234726	12	CACCATCAGCACCCTTCCTT	ACTGCCAACACTTCCCAACA	144	217
CM003379.1 Vigna angularis cultivar Jingnong 6 chromosome 9	(GA)6	23213038	12	AAATCTGGCCTTGCTGTCCA	TGATGACTGGCGCATCAAGA	154	153
CM003379.1 Vigna angularis cultivar Jingnong 6 chromosome 9	(AG)6	24632545	12	AGGGCTGAGAGGAGGATCTG	TATCTCCTCCCAGACGTGCA	128	127
CM003380.1 Vigna angularis cultivar Jingnong 6 chromosome 10	(AT)6	1867381	12	GTCCATAAGCTCAGCCCCAA	GGTGTGCCCTAAACCTCGAA	283	287
CM003380.1 Vigna angularis cultivar Jingnong 6 chromosome 10	(AT)6	12733085	12	ccggactgtatgaaccgtgt	tccagggaggaacgtctcat	272	280
CM003380.1 Vigna angularis cultivar Jingnong 6 chromosome 10	(TA)6	15174240	12	TCGTCCAATAGCTGTGGCAA	ctcctcctcctccttcacca	282	279
CM003380.1 Vigna angularis cultivar Jingnong 6 chromosome 10	(AC)6	17167539	12	catgcgcctaggatgtcgat	agcgtaccggatcgttcaag	271	269
CM003380.1 Vigna angularis cultivar Jingnong 6 chromosome 10	(GA)6	12647999	12	TCTCGGTACACAACAAGGCC	ATGTTCAGCTCCAGTCCTGC	264	267
CM003380.1 Vigna angularis cultivar Jingnong 6 chromosome 10	(GTC)5	37058062	15	TTGCCAAGTGTCCCAGATCC	GTGAGGTTGAGGTGGTGGAG	255	265
CM003380.1 Vigna angularis cultivar Jingnong 6 chromosome 10	(TA)6	26591970	12	CCACCCCTCTTCTGTCGAAC	GCTTAAACCGCAACACAGCA	260	263
CM003380.1 Vigna angularis cultivar Jingnong 6 chromosome 10	(AT)6	37785700	12	ggttatggccgaacgacctt	ccgtgtggatgtgagcagaa	211	257
CM003380.1 Vigna angularis cultivar Jingnong 6 chromosome 10	(GT)6	2881819	12	caagctcagaaggccttcca	CTTGCGTCCCAAGCTCCTTA	253	252
CM003380.1 Vigna angularis cultivar Jingnong 6 chromosome 10	(TC)6	2935137	12	caagctcagaaggccttcca	CTTGCGTCCCAAGCTCCTTA	253	252
CM003380.1 Vigna angularis cultivar Jingnong 6 chromosome 10	(AT)6	2369912	12	TGAGAGATGTGTGATGGCCA	TTAACATGGCTCCCCACTCG	239	243
CM003380.1 Vigna angularis cultivar Jingnong 6 chromosome 10	(TG)6	31814455	12	Gcatgtgcatgtgtgtgtgt	ACACACGCACAAAAACTCCG	285	237
CM003380.1 Vigna angularis cultivar Jingnong 6 chromosome 10	(AG)6	13081268	12	GAAAAGGACGCCTGTGAGGA	TCCTCGATGACGCACACAAA	297	235
CM003380.1 Vigna angularis cultivar Jingnong 6 chromosome 10	(CT)6	27799608	12	CAATCCACTCCCTCGTTCCC	TGATCCGATCCTCATGGGGA	230	231
CM003380.1 Vigna angularis cultivar Jingnong 6 chromosome 10	(CA)6	24996317	12	TTGATGACGGCCTATGGTGG	agcTACAAGGTCAAGTGCCC	225	226
CM003380.1 Vigna angularis cultivar Jingnong 6 chromosome 10	(CT)6	33480402	12	GCTGTTTCTGGAGCCTAGGG	actagctccccttacctggg	205	214
CM003380.1 Vigna angularis cultivar Jingnong 6 chromosome 10	(GT)6	7973231	12	caaggggtggaaaggtgtgt	tccgttgaggggtgaaagtg	207	203
CM003380.1 Vigna angularis cultivar Jingnong 6 chromosome 10	(AT)6	19524680	12	aaCGGATACCCACGAATCGG	TGAGGTGCAggtagggatga	183	188
CM003380.1 Vigna angularis cultivar Jingnong 6 chromosome 10	(AT)6	23088906	12	TCTTGGTGATGGTGCTGGTC	CGGGTGCAATTCTGTCATGC	190	188
CM003380.1 Vigna angularis cultivar Jingnong 6 chromosome 10	(TC)6	23313990	12	TCTTGGTGATGGTGCTGGTC	CGGGTGCAATTCTGTCATGC	190	188
CM003380.1 Vigna angularis cultivar Jingnong 6 chromosome 10	(AGT)5	31086386	15	GTGGAGGTGATGGAGGTGTG	GCCATCAAACCTGCAGCAAA	234	178
CM003380.1 Vigna angularis cultivar Jingnong 6 chromosome 10	(GA)6	18939833	12	ACCTTTCATTGCTCCGACGA	CATTGTCGCTTCCCCTCACT	175	174
CM003380.1 Vigna angularis cultivar Jingnong 6 chromosome 10	(TA)6	27031537	12	caaccacaggaagccaatgc	tttgagggtggctcaaaggg	182	168
CM003380.1 Vigna angularis cultivar Jingnong 6 chromosome 10	(TC)6	27051501	12	caaccacaggaagccaatgc	tttgagggtggctcaaaggg	182	168
CM003380.1 Vigna angularis cultivar Jingnong 6 chromosome 10	(CA)6	14641659	12	ggtgagggtttggggtgtac	ctggggttctcacgatagcc	169	166
CM003380.1 Vigna angularis cultivar Jingnong 6 chromosome 10	(CA)6	8678244	12	gcctaACTGCCTTAACTGCC	gagcctaacctccctcCTCA	144	145
CM003380.1 Vigna angularis cultivar Jingnong 6 chromosome 10	(GA)6	36898805	12	GAACATTGGGGACGGATGGT	CTGGAGGCGTTCGATCTCTC	146	144
CM003380.1 Vigna angularis cultivar Jingnong 6 chromosome 10	(AT)6	13343070	12	acgctcgtccaggacaTTTT	gggcgtgaaactctctggaa	166	106
CM003381.1 Vigna angularis cultivar Jingnong 6 chromosome 11	(CA)6	20149116	12	GGGCACTTGACCTTGTAgct	TCCCTTTGTGTCCCTTtcgt	284	282
CM003381.1 Vigna angularis cultivar Jingnong 6 chromosome 11	(GT)6	8355094	12	AACaggcacctaggtcttgg	AGGTTCCCCCTTCCATTTGC	238	276
CM003381.1 Vigna angularis cultivar Jingnong 6 chromosome 11	(TA)6	22942159	12	TGGCACTGCTCATATGCACA	CCTGCTTCTTTTCCAGTTCCG	290	273
CM003381.1 Vigna angularis cultivar Jingnong 6 chromosome 11	(AG)6	17786790	12	tagggcttgattgggcttgg	ctggtcaactgaggggcttt	279	272
CM003381.1 Vigna angularis cultivar Jingnong 6 chromosome 11	(TC)6	18279498	12	AACCTTCAGTCACCTCCCCT	GCTTAAACCGCAACACAGCA	260	252
CM003381.1 Vigna angularis cultivar Jingnong 6 chromosome 11	(AC)6	11559030	12	aacctcaccttacaagccgg	ttccaacacacccccttcac	217	214
CM003381.1 Vigna angularis cultivar Jingnong 6 chromosome 11	(TG)6	16952534	12	ctggggttctcacgatagcc	ggttgttttgcaggtgaggg	181	177
CM003381.1 Vigna angularis cultivar Jingnong 6 chromosome 11	(AC)6	2213906	12	acctaagaccgaaccgttgg	tggtccttgagagacgacct	137	135
CM003381.1 Vigna angularis cultivar Jingnong 6 chromosome 11	(TC)6	16988732	12	GTGTCTCTGTCCACCGTTGT	GAAATGGCGCACAGAAAGCA	107	109
CM003381.1 Vigna angularis cultivar Jingnong 6 chromosome 11	(GGATCT)5	22730793	30	GATGGGGTTTGGTGGAGAGG	CCTCTCTTCCCGCAAAACCT	122	103
KQ258254.1 Vigna angularis cultivar Jingnong 6 unplaced genomic scaffold scaffold50	(AT)6	165139	12	CCAGCTCAAATGTGGCGTTT	TGCCACGTGAAATACCAGCT	250	208
KQ258419.1 Vigna angularis cultivar Jingnong 6 unplaced genomic scaffold scaffold511	(AT)6	1401644	12	TGGCGCTaaatcagacgaca	tggggtattgtgggatgagtg	263	338
KQ258419.1 Vigna angularis cultivar Jingnong 6 unplaced genomic scaffold scaffold511	(AT)6	1136790	12	CGTTGAACTCACGCGTTAGC	aaaggtgaGGCTGCATGGTT	273	274
KQ258436.1 Vigna angularis cultivar Jingnong 6 unplaced genomic scaffold scaffold549	(AT)6	598428	12	AAAGCCAAcaccagaccgaa	acagtccggacagtcagagt	297	286
KQ258482.1 Vigna angularis cultivar Jingnong 6 unplaced genomic scaffold scaffold661	(CTGCCT)5	468853	30	TCTCCTTCCTCCTGCTCTCC	tctggagcggtggatgaaAC	151	191
