# Supplementary material for: VigSatDB: genome-wide microsatellite DNA marker database of three species of Vigna for germplasm characterization and improvement
Source: Database (Oxford). 2019 May 31;2019:baz055. doi: 10.1093/database/baz055 (PMC6542692; doi:10.1093/database/baz055)
Supplement: Supplementary_Table_2_baz055 [file supplementary_table_2_baz055.xlsx]

## Sheet: V. r (VC1973A)-V.a (Jingnong 6)
Chromosome name	Markers	Start length	Marker length	Forward primer	Reverse primer	Amplicon size
CM003504.1 Vigna radiata chromosome 1	(TA)6	22967	12	TGTGTCCCATGCGTCTTTGT	CGGACGCAGATGCTAAAACG	262
CM003504.1 Vigna radiata chromosome 1	(TA)6	98254	12	GCTCCTGTCAGATGGTGCTT	ACCTTGACAGCTGATCTAACCC	179
CM003504.1 Vigna radiata chromosome 1	(TA)7	135955	14	GCAAAGGCAAAGTGGTGAGG	CAACATGTGGCGTTCTTCCG	202
CM003504.1 Vigna radiata chromosome 1	(GA)6	217629	12	cttggtcttcagGGTCCACC	tccaACAAGGACAGTCACGG	191
CM003504.1 Vigna radiata chromosome 1	(CT)6	221891	12	CTTGCATTTGCCAGGACACC	GGAGGAAGCAGGCAAGACAT	146
CM003504.1 Vigna radiata chromosome 1	(TA)7	226709	14	CAGGGAGCAAGCATTGGAGA	AGCTCCTCATCTGCGTTCAG	178
CM003504.1 Vigna radiata chromosome 1	(TA)8	330836	16	AGAGTCTCACACAGCACTGC	CCCAACAACAACGCCAACAA	143
CM003504.1 Vigna radiata chromosome 1	(AT)7	437127	14	TCCATTTGGAGTAGGACACCT	TCTCCTGAGAAAAGACTACCCT	164
CM003504.1 Vigna radiata chromosome 1	(TA)6	532237	12	TGTTCTTACCGTCCACGAGG	ATGGACCGACGGAATCAACT	186
CM003504.1 Vigna radiata chromosome 1	(TA)8	545514	16	tgtgGTATGATTCAGCCACAGt	tgGTATACCAAGGTCCctct	253
CM003504.1 Vigna radiata chromosome 1	(CT)6	698771	12	CCTCACAACAAGCACCttgc	AAGCCGGAAGATCCAACCAG	168
CM003504.1 Vigna radiata chromosome 1	(TA)6	791152	12	TGGAAAGTGGAGTGCATGCT	AGGTTGGGGTGTTAGCCAAA	236
CM003504.1 Vigna radiata chromosome 1	(AG)6	810856	12	CGGGCAAAATAGAAACGgcc	ACGGGAAAAGGTCGTCTTCC	197
CM003504.1 Vigna radiata chromosome 1	(TA)6	832382	12	TGTTTGTAGCCCGCGAAATG	ATGCTGAGATGCGTAGGACG	130
CM003504.1 Vigna radiata chromosome 1	(GT)6	866896	12	gcgttcacacttgccaacat	ACTGGTGGAAATACgctgca	277
CM003504.1 Vigna radiata chromosome 1	(TC)6	882077	12	TTTCAGGCTCCTTGCTGCTT	AGAGGTACCAAAGGGCAAGC	113
CM003504.1 Vigna radiata chromosome 1	(AT)8	959502	16	GGATACCAGGGAGCAACCAC	GCAGTGTTGGCGAGTGAAAG	277
CM003504.1 Vigna radiata chromosome 1	(AT)7	977301	14	tGCCATGAGATGAacttcaa	aGCCATGTAAGAAGAGTAgact	267
CM003504.1 Vigna radiata chromosome 1	(TA)6	998764	12	GCTCGACCTCGCAATGAAAC	tGTTGAGAACATtgtgtgtga	120
CM003504.1 Vigna radiata chromosome 1	(TA)8	1012256	16	GCTCTAGCACAAGCCTAGCA	TGACGCATGCAGGTTTTCAA	225
CM003504.1 Vigna radiata chromosome 1	(TA)7	1062467	14	GTTGCAACCACTCTCTCCCA	CAAAACATGCATGCAAACCTTG	300
CM003504.1 Vigna radiata chromosome 1	(CT)6	1102582	12	CGAAGCAATCGCCATGGatt	gttgtggCACAAACACCGAA	115
CM003504.1 Vigna radiata chromosome 1	(AT)6	1331005	12	GGAACAAGAGGGGTGTCAGG	GAGTGGGAGAGAGGTCACCT	180
CM003504.1 Vigna radiata chromosome 1	(CT)6	1402995	12	GCAGAGCAACTAGGGAAGGG	ATGCCGACACAATGATTGCG	268
CM003504.1 Vigna radiata chromosome 1	(GA)6	1489437	12	GCAGGCTCACCACTCTTGAT	TTGTCCTTCAGGTTGCCGTT	109
CM003504.1 Vigna radiata chromosome 1	(AT)7	1506176	14	CCTCCACCGACTTCtgcttt	CACAGATCACCTGCGCAAAG	117
CM003504.1 Vigna radiata chromosome 1	(TA)6	1631927	12	AGCCGGCAATTCGTTGaatt	TCCAGTGAAAGTAGCAGTGCA	198
CM003504.1 Vigna radiata chromosome 1	(TG)6	1676013	12	TGGGAACGCTCGAAATTTGC	GCTGCAGGGAGAAAGAGGAG	293
CM003504.1 Vigna radiata chromosome 1	(TA)6	1696134	12	GCTGACCCATTGCATGTTCG	GGGAAACGACTTACCAGCGA	107
CM003504.1 Vigna radiata chromosome 1	(TA)6	1703848	12	AAGAAGAGGTCGAGTTGGCC	ACCTAAGTCCCTTTCAAGCCA	250
CM003504.1 Vigna radiata chromosome 1	(TG)6	1772324	12	TGACAAGCTGGGGATATGGC	GCCAAAGAAAGAGCCTTGGC	217
CM003504.1 Vigna radiata chromosome 1	(CT)6	1779044	12	CCTCCAATTCCAGTCCCACC	CGGGCATTCTGTTTTTGGGG	131
CM003504.1 Vigna radiata chromosome 1	(TA)6	1794611	12	CGAAACCGAAATCGCACTCC	TTGGAGGAGGAGATCTGCGA	104
CM003504.1 Vigna radiata chromosome 1	(TA)6	1800436	12	ACACTTCAATTTAGGATTGGCTTGT	AAGGTACTCTAGTGTCTcca	208
CM003504.1 Vigna radiata chromosome 1	(TA)6	1829024	12	CCCTCGAGACCATGTGTTCC	ATTGACCCCTACGTTGGCTC	146
CM003504.1 Vigna radiata chromosome 1	(CATGTG)5	1897467	30	GCACGTTTTGTCTGCACTGT	CTGTGTCATAAAACGCGCGT	134
CM003504.1 Vigna radiata chromosome 1	(AT)8	2026043	16	CACCCACATATGCAGGGGTT	GGCCAAACACATGCTACACC	123
CM003504.1 Vigna radiata chromosome 1	(TA)8	2076148	16	GACCCGAGCAAGTTCACTCA	ACAGCAATCGTCATCAGCCA	295
CM003504.1 Vigna radiata chromosome 1	(TC)6	2104643	12	TCGGTGACCTCTTCGTTGTG	CGACCGTCCTCGATCTTGAG	109
CM003504.1 Vigna radiata chromosome 1	(TG)6	2142090	12	TTCGGTGAGTTGGTTGCTGA	AGCAgagcacacacacacat	175
CM003504.1 Vigna radiata chromosome 1	(AT)6	2174754	12	TCGGTTTCACCTTCGATGCT	CAAAGCACGTGGTCACAGTG	126
CM003504.1 Vigna radiata chromosome 1	(TA)8	2225272	16	CAGGTGTGGAGATCAGACACA	actgctCAAACGGGAAGCAA	127
CM003504.1 Vigna radiata chromosome 1	(TA)6	2232902	12	TTAACCTGTGAGCCACCACC	GATGAAGCCACCAGTGCTCT	106
CM003504.1 Vigna radiata chromosome 1	(AT)8	2356258	16	tgagaaacgcatttgaaacagca	TCCACGGTCAATGCAAGCTA	217
CM003504.1 Vigna radiata chromosome 1	(TA)8	2401851	16	TGACCTATTCACAGGCACGT	actGGGTTCTGCcgacaaat	106
CM003504.1 Vigna radiata chromosome 1	(AG)6	2408072	12	TCGCTCCAATGTTTCAGGCT	TGTCTTGGCCCTAGCTACCT	262
CM003504.1 Vigna radiata chromosome 1	(TA)7	2409123	14	ACGTGGCATGTGTCATGAGA	TATGTGTAGCTGCACGTGGT	119
CM003504.1 Vigna radiata chromosome 1	(TA)7	2417716	14	agaGACGAAGGTACTAGTTGCT	ACCCAGGGAAAGGAAGCATG	186
CM003504.1 Vigna radiata chromosome 1	(TA)6	2426315	12	TCCAATCACAATGCTGGACA	actcatttGTATACGTAGAGGAGT	133
CM003504.1 Vigna radiata chromosome 1	(GA)6	2451326	12	AGGCATTCCGACGTTCAAGT	ATTAGGCCAGGCTGACCAAC	248
CM003504.1 Vigna radiata chromosome 1	(AT)6	2592903	12	ACCCTGTGACCAAAACAGCA	TTGTATGTGCAGGCAGCTCT	170
CM003504.1 Vigna radiata chromosome 1	(TA)8	2615834	16	GAGTCACCTCCCATTCACTCA	TTTGGTACGTGGCAATTGCG	267
CM003504.1 Vigna radiata chromosome 1	(GT)6	2786214	12	CTCAAGCTTCCATTTTTCCCCA	AGGGTTTGACACACTCCACA	213
CM003504.1 Vigna radiata chromosome 1	(GT)6	2808738	12	AGTGCTCAAAGCTGGCAGAT	AGCGATTGATGTGGAAGGCA	166
CM003504.1 Vigna radiata chromosome 1	(AT)6	2930537	12	GGTCAAAACGTTTGCACacg	ATGTCTGCACGTCACTTCCC	288
CM003504.1 Vigna radiata chromosome 1	(AT)7	2956673	14	TGAGTCATGATGCTTagccaca	atgttgcAGCACATTCACCG	250
CM003504.1 Vigna radiata chromosome 1	(AT)6	2980144	12	ACATCGTACATTGTTCATGCT	TGAAGTTCAGTCACCATCCCT	163
CM003504.1 Vigna radiata chromosome 1	(AT)6	3108736	12	CGGTGTGGTTGTGTTTGGTG	GTGCCTGGACGTCTTCTTCA	290
CM003504.1 Vigna radiata chromosome 1	(TA)7	3128811	14	CAGGTTATGCAGAGCAGAGAGA	ACCGACATTTTGGTGATGTGC	158
CM003504.1 Vigna radiata chromosome 1	(AT)6	3266941	12	tcattcacaaacacacaaacaca	AGTTGAAGGATCGGGGATCG	264
CM003504.1 Vigna radiata chromosome 1	(AT)7	3267828	14	TGTTGGCTCATGTGTGCTCT	TGTAATGGACCCTCTTTTCGCT	234
CM003504.1 Vigna radiata chromosome 1	(AT)7	3285859	14	ATGGATCTCGACTCCaccca	CGGACCTTAGTGTGTCTGGC	254
CM003504.1 Vigna radiata chromosome 1	(TA)8	3403425	16	GGTGGTGCACTTTCGAAACC	GGGGCCAACATTGCACAAAA	106
CM003504.1 Vigna radiata chromosome 1	(TA)6	3408181	12	TGGGCAGGCTTTGATTCAGT	GGACCTGGATCCAAAAGGCA	206
CM003504.1 Vigna radiata chromosome 1	(GAC)5	3446197	15	CGACGCATTTTAGTGCTCGG	GAAAACACTGCACACGACCC	145
CM003504.1 Vigna radiata chromosome 1	(AG)6	3621420	12	TTGGGTGTCTTTTGCCTCCA	AGGGTTTCTTGCCTTTGCCA	214
CM003504.1 Vigna radiata chromosome 1	(CA)6	3949513	12	CCCACCGCAAAAGCATAAGG	GTTGAAGAAGCAACTGGGCG	276
CM003504.1 Vigna radiata chromosome 1	(GA)6	3979803	12	AGAAAAGGCTTCCGGGATCg	TCGTGGGATTTGTGTCCGTT	185
CM003504.1 Vigna radiata chromosome 1	(TA)6	3992213	12	TCGTGTGAACCAACAGGAACT	AGCGGAATACTGACAAAGTCGT	119
CM003504.1 Vigna radiata chromosome 1	(AG)6	4221200	12	CAATCCGAGCGAGAATCCGA	ACAACCAATCCTCCACACCC	247
CM003504.1 Vigna radiata chromosome 1	(GA)6	4391652	12	TGGGCTAAGTAGTCACGTGT	ggtTTCCTATCAACCTTCTCCGT	220
CM003504.1 Vigna radiata chromosome 1	(AG)6	4447434	12	GTCCCCCTTCCACTTCACAG	CACTCACTGGTCCACGATCC	279
CM003504.1 Vigna radiata chromosome 1	(TC)6	4455627	12	TCCACGGCAGGAGTAAACAC	CCTGGATGGTCTGAGTGCTT	140
CM003504.1 Vigna radiata chromosome 1	(AT)6	4468787	12	GCTTCTGGTGTGCCTTGTTG	ATTTCACTCCCGTCTGTgcc	150
CM003504.1 Vigna radiata chromosome 1	(AT)7	4505197	14	AAAGAGGCATATGAGCACGT	AACATCTCAGCACATCACGA	121
CM003504.1 Vigna radiata chromosome 1	(TA)8	4506570	16	CTCGATGGAGTAGCCCAAATCA	TTGGTTCTGGATGGATGGCA	166
CM003504.1 Vigna radiata chromosome 1	(TA)8	4509443	16	CAAGGTTTTGGCCGCATCAA	TAGTGTCCAACAGCCACACG	184
CM003504.1 Vigna radiata chromosome 1	(AG)6	4520787	12	AATGACCCACCTGTGTTCCC	CCAGAGCAAGTGTTGTTGGC	266
CM003504.1 Vigna radiata chromosome 1	(CA)6	4617867	12	TGCACAAATTTGGCATGTGAGT	TGTGTGTGTTTCATTCtcaatgt	122
CM003504.1 Vigna radiata chromosome 1	(TG)6	4684438	12	TTCACCACAAGCACCCAACT	AAGGGAAACTTGGTGGTGGG	179
CM003504.1 Vigna radiata chromosome 1	(TA)6	4688890	12	TGGGGAAGTTTACCGTGGTG	GCAGTTGCAGTAGTGAAGGC	161
CM003504.1 Vigna radiata chromosome 1	(CCG)5	4818179	15	ACGCTAACACCACAGGAAGG	CGCTGCCAAAATAGTGAGCC	166
CM003504.1 Vigna radiata chromosome 1	(TA)7	4900245	14	ACTACGTTGTCATCTTCAGCCA	ACCCCAAACCTACGTGAACT	167
CM003504.1 Vigna radiata chromosome 1	(AT)6	4900678	12	ATGGCCCTCACTTCTTCTGC	CCCcatctcaagtgggttagg	299
CM003504.1 Vigna radiata chromosome 1	(CA)6	4909913	12	tcggccaacaatgcctacat	gaggattgttcgacgtgggt	200
CM003504.1 Vigna radiata chromosome 1	(TG)6	4943082	12	GTGGGCTCCATTATTGCAGC	ACCACCAAAGCAATTGAGCC	295
CM003504.1 Vigna radiata chromosome 1	(TA)8	4993925	16	GATGGACCACAATCTCCGGG	GAAGACAGTGTGTGGAGGGG	140
CM003504.1 Vigna radiata chromosome 1	(TG)6	5199010	12	AATGAATCCCGGGTTGGCTT	TAGCCTCTCCCAGGTTCTCC	138
CM003504.1 Vigna radiata chromosome 1	(AT)6	5245948	12	actcgTGCATCCATTCTGCA	AAGGGGACACGTGGAAcatc	234
CM003504.1 Vigna radiata chromosome 1	(AT)6	5246216	12	CTCTCAACCCTGCAAGCTGA	CCCAGTCACCCACAATCCAA	178
CM003504.1 Vigna radiata chromosome 1	(TA)6	5274378	12	GCAGCACGTAACCAATTGCA	GTCTTGGTGGGTAGTTGCGA	127
CM003504.1 Vigna radiata chromosome 1	(AAGCT)6	5277910	30	AACATCTTCACGGGGTCGAC	ACAAAACGCTTTCTCGCCTC	230
CM003504.1 Vigna radiata chromosome 1	(AG)6	5298616	12	GGGCATTGTCCGTGAATTCG	AAGCAGTGCGCCTTACAGAT	193
CM003504.1 Vigna radiata chromosome 1	(AT)6	5415947	12	ttgtggggttgagttaggcc	AACTCGAGCTCAACagtggg	118
CM003504.1 Vigna radiata chromosome 1	(TA)7	5418344	14	GATGCAGTGTGGGGTCTGAA	TGGGGAGTTCTGGGAGTAGT	133
CM003504.1 Vigna radiata chromosome 1	(TC)6	5439588	12	TCAAGCCCAAGCCCATTAGG	CCTTCGCCTTCTCCACCATT	231
CM003504.1 Vigna radiata chromosome 1	(AT)6	5453718	12	aagaaaaattggcCGCCAGA	tggtTGAAAGTTGAAGCTAGTTCG	100
CM003504.1 Vigna radiata chromosome 1	(TG)6	5461306	12	AGCGCAATGTGTGAAGAGGA	ACTGTTTCTGCGGTGACTGT	203
CM003504.1 Vigna radiata chromosome 1	(AT)8	5502683	16	ATATCGGCGCATGCAAAGTC	ATAGATGGTGAGGGCGAACC	103
CM003504.1 Vigna radiata chromosome 1	(GT)6	5506695	12	GGCGGCTAACCTTTTACCCT	GGAGGAGTGGATGCAGTTCC	148
CM003504.1 Vigna radiata chromosome 1	(AG)6	5509523	12	CGGTGGCACAAGACTGGTAA	GTTGCACTGTCTTGGCTGTG	222
CM003504.1 Vigna radiata chromosome 1	(TA)8	5513219	16	AGGCTGCTGTCACTTCTGAC	CGAGGAACAAGGTGGTTTGC	216
CM003504.1 Vigna radiata chromosome 1	(AT)7	5513365	14	AGGCTGCTGTCACTTCTGAC	CGAGGAACAAGGTGGTTTGC	216
CM003504.1 Vigna radiata chromosome 1	(GA)6	5515141	12	tcttagcacgaggacgatgc	gtgatcgtacgcatcgtcct	116
CM003504.1 Vigna radiata chromosome 1	(TA)6	5528306	12	TGTCCGGTCTCTCGagtact	cctCGGAGTTTTTGGCAAAGA	244
CM003504.1 Vigna radiata chromosome 1	(TC)6	5529774	12	GGGAAGTTGGTGGTTCGGAT	TCGGTTTCATCGCGGTAACA	160
CM003504.1 Vigna radiata chromosome 1	(TC)6	5612807	12	AACACTGGACGGCCATGATT	TACCCGTGAGCCTCTTTGTG	171
CM003504.1 Vigna radiata chromosome 1	(TC)6	5620234	12	TGAGCCTTTGAGCAAGACCT	AGCAACGACCTGAACCAAGT	109
CM003504.1 Vigna radiata chromosome 1	(AT)6	5622955	12	TCTGTCCCGCACCAAGTTAC	GAACAATGGCTGGGTtgcaa	167
CM003504.1 Vigna radiata chromosome 1	(TA)7	5646529	14	aagtttcttcctgcaccccc	GCCCAAAGCCCACATGAATC	265
CM003504.1 Vigna radiata chromosome 1	(CA)6	5668464	12	gtgtccttccacaaccagga	GGTGGACTCGTGGAGTTctg	219
CM003504.1 Vigna radiata chromosome 1	(TA)7	5691828	14	TCAGCCCCACCAAGCTACTA	GGGCGGTGAAATTTCGAACG	104
CM003504.1 Vigna radiata chromosome 1	(AT)7	5692030	14	TCAGCCCCACCAAGCTACTA	TTTTGCGCTTGGTGGACATG	231
CM003504.1 Vigna radiata chromosome 1	(AT)7	5714264	14	GCTTCCCAAACACGGTGTTC	CTCGTCGAGCTTGTGGTTGA	243
CM003504.1 Vigna radiata chromosome 1	(TC)6	5726255	12	TCCAACGCTGCTTCTTCTCA	ACGGCTTCCATACCAAGCAA	298
CM003504.1 Vigna radiata chromosome 1	(AT)6	5727453	12	TGTTTCGACTCACAACAATGGC	TCCAACGACCATCCTTGAGAG	100
CM003504.1 Vigna radiata chromosome 1	(AG)6	5744146	12	CGAAAGTGCGAATGTGTTGGT	CTGGACCACCCTGATCACAc	127
CM003504.1 Vigna radiata chromosome 1	(TA)6	5788808	12	GAggacaaaaagagaaaagggcA	CGAACTCTAGTAAGCAGTGATCGA	248
CM003504.1 Vigna radiata chromosome 1	(CT)6	5809191	12	TTATTTGCTTTGGCCCAGCG	GAGAGAAAGCCCAGTTGCCT	132
CM003504.1 Vigna radiata chromosome 1	(CT)6	5828779	12	TCGCCTTCTCGATCCGTCTA	ACAGCTCGGTTAAGTcgcaa	265
CM003504.1 Vigna radiata chromosome 1	(TA)8	5861121	16	TTCGTCCGTTGGGGTACAAG	GGCAATGGGATGGGATAGGG	119
CM003504.1 Vigna radiata chromosome 1	(TA)6	5864774	12	tggatAATGCTTCGAATgcga	TGAGAATGGTTGTTACCCCTTGT	297
CM003504.1 Vigna radiata chromosome 1	(TA)8	5868141	16	CACGCGTCACAACAATGCTA	GCCTTAACACTGTGGTGGCT	279
CM003504.1 Vigna radiata chromosome 1	(AGT)5	5949348	15	TTAGCAGAACACCCCCACAC	TTCCGGGAAATGGTTGGCAT	238
CM003504.1 Vigna radiata chromosome 1	(AT)7	6068434	14	CCCTGCACTTGCCTTTGAAC	AGCACCAAGAGCCATGGAAA	124
CM003504.1 Vigna radiata chromosome 1	(AT)8	6119955	16	CCTCTTTGGTGTGTGTGATGT	ACACGCGTATAAACATTTGTCGA	297
CM003504.1 Vigna radiata chromosome 1	(AT)6	6122140	12	GCAGTGGTGTAATTCCCCCT	AGTTAGGGTTTCCAGCAGCC	241
CM003504.1 Vigna radiata chromosome 1	(TA)8	6125433	16	aaggggCTGAGGAGTAGAGG	TTGTCCTAACGAAAGCCCCC	119
CM003504.1 Vigna radiata chromosome 1	(AC)6	6177174	12	ATACTGGCATCCGCAACACA	TGTTTCGGGAGGCATGTCAA	190
CM003504.1 Vigna radiata chromosome 1	(TA)6	6213280	12	TGTGTGTGCCCAATATTGTGG	TCCAGGCATTTCAACCCAGT	133
CM003504.1 Vigna radiata chromosome 1	(TA)6	6246841	12	ACCAACCTGAAAGGCCACAA	AAGAGCTGCTGCAGTCTCTG	222
CM003504.1 Vigna radiata chromosome 1	(AT)8	6309462	16	TGGCCACCTCGACCAAATTT	CCAAGTCGGCTCTGAACGAA	150
CM003504.1 Vigna radiata chromosome 1	(CT)6	6319797	12	CAACCAGCGAAGACAAACGG	CGCAATGGACCAATGCCTTC	259
CM003504.1 Vigna radiata chromosome 1	(TA)8	6320734	16	ATGGGTGTAACCGTGTTCCC	AGCGGAGAGTGTGTTAACGG	171
CM003504.1 Vigna radiata chromosome 1	(TA)6	6360129	12	AACCGCTCGTCCCGAATATC	gttgagaggaacgaGGGGTG	287
CM003504.1 Vigna radiata chromosome 1	(TA)6	6391479	12	acGTTAGTGGGAGGGAGGAA	ACAGGACCACCAAAAGTGCT	267
CM003504.1 Vigna radiata chromosome 1	(AT)6	6398574	12	TCAGTTGGTGAGATGCTGGC	TGTCTCTTGCTTCCCGCTTT	146
CM003504.1 Vigna radiata chromosome 1	(TA)8	6422037	16	TGTGCATTGCAACgttacaga	tgggttgGACCGGTTTAGTG	164
CM003504.1 Vigna radiata chromosome 1	(AT)8	6451313	16	GGCGGTTCTTGTGGTTGTTC	aagggccATTGATGCTGTGA	154
CM003504.1 Vigna radiata chromosome 1	(AT)6	6496287	12	GCGAGAGAAGGCAAAATGGC	GGACGAAAAAGAGGAGTGGC	242
CM003504.1 Vigna radiata chromosome 1	(TA)7	6551451	14	CCCAACGGAAGGATTTTGGC	CCTCGCACGCCCTACAAATA	151
CM003504.1 Vigna radiata chromosome 1	(AT)6	6604122	12	TGTCCACCCTCATTGAAGGG	ACAATGACAGTGGGCCACAA	100
CM003504.1 Vigna radiata chromosome 1	(GA)6	6613048	12	TGTCgagcaacaaactcaga	gggaaGCACTTGCAAGAcct	241
CM003504.1 Vigna radiata chromosome 1	(TA)7	6635922	14	cttctgcAGCTGCCCTAAGG	agagactaaacacaaaaacagcCA	247
CM003504.1 Vigna radiata chromosome 1	(AT)6	6662243	12	GGTGTGCATTCAAGGAAGCC	ACTGCTCCTTCAGATGTGACTG	285
CM003504.1 Vigna radiata chromosome 1	(TA)7	6703778	14	TTTGCATGCAGACATTCCGC	GGCCTCCACAACCATCTTCA	234
CM003504.1 Vigna radiata chromosome 1	(TA)6	6714790	12	CTAGGAACAGGGTCTCCGGA	CCAACACACCATGGTGCAAG	265
CM003504.1 Vigna radiata chromosome 1	(CA)6	6761759	12	TTGTATCCCTGCTACGGTGC	ATCCCTAAACCCTCGCAACG	126
CM003504.1 Vigna radiata chromosome 1	(AT)8	6771241	16	TATGGTGCATACTGGCGCAA	CGACTTCACCAACACTCCCA	117
CM003504.1 Vigna radiata chromosome 1	(AT)6	7094695	12	tgcaacaaacaaatatgcaCA	TCTGCTTTTTGTTTGGCATGGA	120
CM003504.1 Vigna radiata chromosome 1	(AT)7	7199869	14	TCAGCTTATGGCAAATGCGC	CGCAATCAGGTGTAGTCCAGT	125
CM003504.1 Vigna radiata chromosome 1	(TA)6	7212062	12	AGGGATGGGTTTGGGGTCTA	ggaatggaagACGTACCGCT	173
CM003504.1 Vigna radiata chromosome 1	(TA)6	7241227	12	CTGGTGTTCTCCCTCTTAGCC	ACAAAAGCACAACAAGACCTGG	183
CM003504.1 Vigna radiata chromosome 1	(TA)6	7281315	12	acacacacggGTAAGGCTTT	GGTTTCAGCACCAATTCcgg	174
CM003504.1 Vigna radiata chromosome 1	(TA)6	7353484	12	AGGTTGCTTTGCATGCTGTG	CGAAGGTGCCCTCAACAGTT	111
CM003504.1 Vigna radiata chromosome 1	(AT)8	7364773	16	TGGACCAATTCGTGATCGACA	ACCATGACACAGTTTACCCTCT	229
CM003504.1 Vigna radiata chromosome 1	(AT)7	7389929	14	TTCGTTCCATTTCgttcgcg	GTGTTTTGGGGGTGGATTGC	168
CM003504.1 Vigna radiata chromosome 1	(AT)6	7393358	12	TGGCAAAGGCATGGTTTCTG	GCTGCTTGTGGCTGAAGTTC	147
CM003504.1 Vigna radiata chromosome 1	(AT)6	7426938	12	ACACGCATTTGTTGTACATGCA	ccttcgGTCATCTCCAAAGCT	143
CM003504.1 Vigna radiata chromosome 1	(AT)6	7449504	12	CGTGTCTTTGTTGCACAAGC	ccttcgGTCATCACCAAAGC	140
CM003504.1 Vigna radiata chromosome 1	(TA)7	7487565	14	TGTGCTTCCAAACACAATTGACA	aacggCATATCAAATCAGCA	255
CM003504.1 Vigna radiata chromosome 1	(AT)6	7515369	12	TTCGTAAAGGGCGAAGGGTC	AGGTACACATGACCTCTGAGG	108
CM003504.1 Vigna radiata chromosome 1	(TA)7	7551958	14	ACAAGAGCGAGAAGTTgcct	AGGGATTGGCGTGTGATGTT	252
CM003504.1 Vigna radiata chromosome 1	(AG)6	7579942	12	GGGTTTGTGTAGTTGCACCC	CGCACCAAGGATTTGTGGTC	100
CM003504.1 Vigna radiata chromosome 1	(TA)6	7655251	12	AACCTAGCAATCGCGAGACC	AGGTTCAATTCGACTCCGGT	100
CM003504.1 Vigna radiata chromosome 1	(AT)6	7666070	12	GTGGCCATCTTCCCATTTGC	CGTTTCCGTGTGATGCTGAC	245
CM003504.1 Vigna radiata chromosome 1	(AT)6	7670276	12	AGGAGAAGGAGGTGCAGACT	TGGGACTGCAGAGATCATGC	129
CM003504.1 Vigna radiata chromosome 1	(AT)6	7674001	12	acccgTGGAGTGTTGTCAAT	CGCCGACTTCACGTTCAAAA	291
CM003504.1 Vigna radiata chromosome 1	(TA)6	7723557	12	CCAATGGTGTTTGTGTGCGT	GAAGCAGCCAAAGAAGCACC	107
CM003504.1 Vigna radiata chromosome 1	(TA)6	7744911	12	TGGCAACTATTGTGATGTTGCA	GGGCATTGATGGGACCAACT	133
CM003504.1 Vigna radiata chromosome 1	(TA)6	7765743	12	CGCCTTTGGACTTTGTGTGG	TGCTGCTAGCTAAACGGTCC	253
CM003504.1 Vigna radiata chromosome 1	(TA)6	7812158	12	GATGGTAACGTGGTGGACCA	ACGTGATGAGGTTGCAGAGG	127
CM003504.1 Vigna radiata chromosome 1	(TA)7	7826072	14	AGGTGTAACAGTTGGGGAtct	ACAATTACTTGATGGGCCATCT	276
CM003504.1 Vigna radiata chromosome 1	(GA)6	7828773	12	GTCTCATCTCGTGGTGGTGG	TGGGTTCTTTACAGTTCTCGCA	104
CM003504.1 Vigna radiata chromosome 1	(TA)8	7832796	16	CGTCGCCGTCAAATGGAATC	CCTACTTGCAGCTGTGGACA	233
CM003504.1 Vigna radiata chromosome 1	(AT)8	7872112	16	CCTTCTCCCTTGTCActgcc	TTTGTCTTCCCAACGCCTGA	246
CM003504.1 Vigna radiata chromosome 1	(AG)6	7904463	12	CTTGCTCGAACCGTCCTTCT	ccaTGGAGCCATCCTCGATC	260
CM003504.1 Vigna radiata chromosome 1	(AC)6	7962843	12	ACAAACACTGCAACACCCTT	CCACATGCATCACAAGTTCCA	178
CM003504.1 Vigna radiata chromosome 1	(GA)6	7971686	12	GGTGGCACCAACAGCATAAA	GTGGGACATGGCCACACTTA	103
CM003504.1 Vigna radiata chromosome 1	(CA)6	8011348	12	CGTCATCCCCTTCAAGCACT	CCCACGAGGAAAGGCTGAAA	278
CM003504.1 Vigna radiata chromosome 1	(AG)6	8023195	12	ATTCAACAGAGTCGAGGCCG	TCACCAATCTCGGATGCACC	192
CM003504.1 Vigna radiata chromosome 1	(TG)6	8075748	12	GCTTTGCACTGACAACTCCC	GCCACTGAGATGAAGTTGCG	133
CM003504.1 Vigna radiata chromosome 1	(AT)7	8127158	14	TCTTTACAAGGTGGGGCCAC	ATTGCCGGTGGATTCTGGTT	179
CM003504.1 Vigna radiata chromosome 1	(TA)6	8164777	12	GGAGACTAGCCCCACCCTTA	TGGATGGCCATGGGTTTGAA	157
CM003504.1 Vigna radiata chromosome 1	(TA)6	8268640	12	AGAACCATGTACAAAagcaca	ACTCTCATCCAACAGTGGCa	105
CM003504.1 Vigna radiata chromosome 1	(TC)6	8271600	12	CCATGGATGGTGGTCGAATCA	TATGCGAGCATCCGACATCC	174
CM003504.1 Vigna radiata chromosome 1	(TA)7	8275844	14	CGGTTTTGGCTGTTTCGGTT	gagtgTGTGAGTGAGGCCTT	203
CM003504.1 Vigna radiata chromosome 1	(TA)8	8316490	16	TGCGGTAACTCATACTTGgt	TTTGAAGTCACGCTCCCACT	206
CM003504.1 Vigna radiata chromosome 1	(AT)6	8327810	12	TGACAGTCACACATGCGAGt	TGCAAGATAGTGTCACGTGTGA	134
CM003504.1 Vigna radiata chromosome 1	(AT)7	8330745	14	gagtgTGTGAGTGAGGCCTT	CGGTTTTGGCTGTTTCGGTT	203
CM003504.1 Vigna radiata chromosome 1	(AT)6	8335817	12	GTGGAGGGCTCGAGATTTGT	ACTCCTTCAACCTCACATGTCC	274
CM003504.1 Vigna radiata chromosome 1	(AT)8	8379832	16	aactcGCGAACATTCACGTA	tgagGACGATTTggttctaa	197
CM003504.1 Vigna radiata chromosome 1	(GCA)5	8384231	15	CAATTGTGCCTTTCCGGTGG	ATATGTGCGGCTGCTATGCT	112
CM003504.1 Vigna radiata chromosome 1	(TA)6	8399678	12	CAGCTGTTGCAACTGGCTTT	tgttGTGATTGTGGCTTGCA	105
CM003504.1 Vigna radiata chromosome 1	(AT)6	8409435	12	TGCTAAACAAGGTTTATGTGCCT	CCGTATGTATGTCTGTGTCAGC	218
CM003504.1 Vigna radiata chromosome 1	(AT)8	8413790	16	GGCGGAACTTCCTACCACTC	AAAACATGCTCTCGGCCAGA	286
CM003504.1 Vigna radiata chromosome 1	(CT)6	8466303	12	CTCATCGACGACCCTAACGG	AGAGAGCGAAGATTAGCGGC	116
CM003504.1 Vigna radiata chromosome 1	(AT)7	8475962	14	CGGCAGTAATGGAAGTTGGC	TGGAGTTGGATGATGAGTGTGT	190
CM003504.1 Vigna radiata chromosome 1	(AT)6	8488400	12	TGTGTGCATGTGCTTAACGT	TGTGTGTGTTCTTGAGGCTGT	104
CM003504.1 Vigna radiata chromosome 1	(AT)6	8535551	12	tggttGATCAGCCACATGGT	AAGACGAGGCCACACAAATT	208
CM003504.1 Vigna radiata chromosome 1	(TA)8	8555414	16	TAAGAGTGTGTGGTGGGGTG	acaCATAGGCCCCTCTTCCT	101
CM003504.1 Vigna radiata chromosome 1	(AT)8	8636929	16	ttctttccagTGCACCGTCG	TGATTCGTGGTGGCTTGTGT	107
CM003504.1 Vigna radiata chromosome 1	(TA)7	8678334	14	TCACTCTGTGAAGCAATGTTTCA	ACACCAAGCAGACATACACCA	215
CM003504.1 Vigna radiata chromosome 1	(AT)6	8707919	12	aggcTGTGGAAAATACCTTGGT	GCCCCAACACAGAAGAGGAA	292
CM003504.1 Vigna radiata chromosome 1	(TA)6	8713374	12	AAAGCCAGCATGTCCGAGAT	ATTGACAGCACGTTTGTGGC	128
CM003504.1 Vigna radiata chromosome 1	(AT)6	8808509	12	ACTCGTGCCTCAAGGTCTTG	CCCACCTTACCTAGCCTCCT	104
CM003504.1 Vigna radiata chromosome 1	(GCG)5	8831302	15	GGTGATGATGGACGTGTGGT	AAAGGACATAACGGCCTGCA	130
CM003504.1 Vigna radiata chromosome 1	(TA)7	8850807	14	tGGATGGATGTTAGACACTGA	agacTCACAAGATGATCCACCA	295
CM003504.1 Vigna radiata chromosome 1	(TA)6	8855783	12	ACCGGCTAGACTCAAGAGGT	AGTTTCAGTTTTGGGCCCGA	127
CM003504.1 Vigna radiata chromosome 1	(CT)6	8864762	12	AATTCTGCACTCCGGCAAGA	GGAGGACCACCACAAGAAGG	101
CM003504.1 Vigna radiata chromosome 1	(TA)6	8874292	12	GTGTGAACGCGAAACAcctc	GCTTGCATAAGGTATGTCGGC	205
CM003504.1 Vigna radiata chromosome 1	(TA)6	8883200	12	CTGGATGCAATGTGTGTTTTGC	TGGACATGTTGTCTGGATTGGT	247
CM003504.1 Vigna radiata chromosome 1	(TA)8	8904088	16	GCATGATGATGATGCGCCTG	ATGCATTGTGCCGGGTTTTC	152
CM003504.1 Vigna radiata chromosome 1	(TA)7	8906649	14	TCATGCCAATGGGTCTGCTT	TGGACCCCGGGATAGGAAAT	122
CM003504.1 Vigna radiata chromosome 1	(AT)7	8914655	14	GGGGCACTATGAGGAAATAGCA	acCACTTGTTTCTGGTGTCCA	132
CM003504.1 Vigna radiata chromosome 1	(CA)6	8966197	12	TTGCTTTGTGGCGTTTACCG	GAAGAGGTTGGAGCGGTGAA	279
CM003504.1 Vigna radiata chromosome 1	(TA)6	9069586	12	AGACCTCATTGATCTATGACCCA	TGGTTCATCcagtgtgtgtgt	107
CM003504.1 Vigna radiata chromosome 1	(TA)6	9100907	12	tgtgggaggaggactatgca	CTTGGGGCgctctgatgatt	297
CM003504.1 Vigna radiata chromosome 1	(TA)6	9172030	12	tggtacattctAGCAACGTgga	gaggtgggtaagggtttggg	136
CM003504.1 Vigna radiata chromosome 1	(TA)7	9185042	14	TGCATGGTGTTGACTTTTGACA	cGTAGATGGCATGTTTTGTCTCC	166
CM003504.1 Vigna radiata chromosome 1	(TA)8	9483000	16	AGGTCAAGAATGGTGAAGTCAGT	aaaagaaccGTGTGTTGGCG	173
CM003504.1 Vigna radiata chromosome 1	(AT)6	9621155	12	AGCAGCTGTTCCATGTTCCA	CACCCTCAACCCCTCAAGTC	144
CM003504.1 Vigna radiata chromosome 1	(AT)6	9631652	12	ACGTTAAGGTGCTGCAGAGA	TGTCTCAAAGCAAGCCAACC	104
CM003504.1 Vigna radiata chromosome 1	(AC)6	9642688	12	CTGCATCCTCCTCAGCTTCC	GCTTGTGCTTCTGCTTCACC	128
CM003504.1 Vigna radiata chromosome 1	(CA)6	9644122	12	GGTCTTCCCCCAAATTGGTT	gCGCTAGTATGTCTGAGGGG	218
CM003504.1 Vigna radiata chromosome 1	(TA)6	9685989	12	ACCTTTCCAACACACTCATACGA	ACTTCCTGCACCCCATCAAT	186
CM003504.1 Vigna radiata chromosome 1	(AT)6	9754745	12	AGCAACAGCTAGGCCTTCTG	ATTTTGTGTCTCGCCGTTGC	172
CM003504.1 Vigna radiata chromosome 1	(TA)6	9760117	12	ACCAGACACCAGACCTTCCA	TGTGCTCCACTCTTCTGCTG	223
CM003504.1 Vigna radiata chromosome 1	(AT)6	9882476	12	CATGAGCCTCACAAGCCTCA	TCCGACAGGTTTGCATGTGA	128
CM003504.1 Vigna radiata chromosome 1	(TG)6	9984046	12	GAGGGGAATTTGGGTCTGCA	AAGGGCCCAATCCATCCTTG	180
CM003504.1 Vigna radiata chromosome 1	(AT)7	10000339	14	CGCGCTCCTAGAGTCAAGAG	AGCAACTCCTCTAGTGCCCT	251
CM003504.1 Vigna radiata chromosome 1	(TA)7	10073725	14	ATGTGCCTTTCCTTTTGGGA	ttgCCTCTCGTCGCTTTCAT	188
CM003504.1 Vigna radiata chromosome 1	(AT)6	10166605	12	acgaaactaacgacagtgacct	ACGACGGTGAATAAAACGtt	285
CM003504.1 Vigna radiata chromosome 1	(AT)7	10230216	14	CCCCGTCCTTGTTTTCCTCA	TCGTTCCGCATAATCCGCAT	251
CM003504.1 Vigna radiata chromosome 1	(TA)6	10234680	12	GGGTGGTAGATCTTTCTTCACCA	TTTGCAGCTTCCAAAACCCT	158
CM003504.1 Vigna radiata chromosome 1	(AT)7	10418678	14	TACGTGGCAGCCTTCTTGAG	tggaggaccatccaagctCA	210
CM003504.1 Vigna radiata chromosome 1	(AT)6	10457867	12	GCCGACATGATCCACTGTCA	TGTGGCTGGCTGAACTCATT	108
CM003504.1 Vigna radiata chromosome 1	(AT)7	10473212	14	tggGATACTGAGTTGCATTGTGT	TGCAAATGGAAACTTCTTTTGTGA	166
CM003504.1 Vigna radiata chromosome 1	(TA)7	10595174	14	CACTCATTCCTCCTCTTCCACA	TGGTACTTCCACGCTCGTAC	184
CM003504.1 Vigna radiata chromosome 1	(AG)6	10597098	12	TTCGTGCCTCTTGGACTGAC	TGATGGTGACCTAAGTGTGCC	193
CM003504.1 Vigna radiata chromosome 1	(AT)8	10801822	16	TTTGCATTTGCCGCTTCACA	TTGCTTTGCCCTTCGTCTGA	196
CM003504.1 Vigna radiata chromosome 1	(TA)6	10813668	12	AGCCTCCTCCTCTGCTACAA	ATCGATCACGCTCCATTGCT	268
CM003504.1 Vigna radiata chromosome 1	(TA)8	10885867	16	CGAGTTGAATCGTCCTCGGT	GGTCGACCTAGCCAGTCCTA	280
CM003504.1 Vigna radiata chromosome 1	(TA)6	10916735	12	TCGATCCTTCCTGCAACTGT	GCATCAAACGTTGGACCtgt	227
CM003504.1 Vigna radiata chromosome 1	(TA)7	10920609	14	CTCATGGCACGAGCTGATGA	TCTTCCATTTTTCGCACCTGT	224
CM003504.1 Vigna radiata chromosome 1	(TC)6	10969992	12	CCCTTTGCTCACCCCATCAT	GGGAATCCTTGCCATGGACA	212
CM003504.1 Vigna radiata chromosome 1	(AT)8	11032213	16	TCTTCACACTACCAGCCAAT	TCCTACTTTGGTGCTCATATACGT	271
CM003504.1 Vigna radiata chromosome 1	(TA)8	11034604	16	ACTTTGGGGAGGAttcaaggt	CCAACTGCAATTGGTCACGA	217
CM003504.1 Vigna radiata chromosome 1	(TA)6	11189960	12	AGAATGCCTTCAGGTGCCTT	ACGCCAACAAATGAATTGCA	160
CM003504.1 Vigna radiata chromosome 1	(TA)6	11224143	12	ACAGGCAGATGACGTGTGAA	CGTCCTTCAGCTGTGGGATT	118
CM003504.1 Vigna radiata chromosome 1	(AT)7	11230599	14	CCCCACTTTCTCTGGGCTTC	AATCTTGGATTTGTGGGGCT	146
CM003504.1 Vigna radiata chromosome 1	(TA)7	11233204	14	AAGTGTGCACGTGTGTTTGG	AAGCGTTACGGAAGCTTTGC	237
CM003504.1 Vigna radiata chromosome 1	(AT)8	11351180	16	AGCCCTTGCAACTTCACTCA	TTCCTTTGGGTTGTGGGCTT	128
CM003504.1 Vigna radiata chromosome 1	(TA)8	11526445	16	TCCCacctcctctctctctc	AGAGATGTGTTTTTGTGCAgt	156
CM003504.1 Vigna radiata chromosome 1	(TA)6	11611259	12	cgcACTCACTTTCTATGCCG	AGAAAAGTGACGTGGtgaca	234
CM003504.1 Vigna radiata chromosome 1	(TA)6	11647841	12	AGCATAGGAGTGAACatgaa	aaaggaAGGCATGGCTACCC	123
CM003504.1 Vigna radiata chromosome 1	(TA)6	11660637	12	acttgtacCCTCCTCGTAGT	ttgGAGAATATAGACcgcat	104
CM003504.1 Vigna radiata chromosome 1	(AT)7	11701698	14	CATTGACCAGGTCGAcgcta	AGGTTATGTGGAATCATGAaagaga	144
CM003504.1 Vigna radiata chromosome 1	(TA)6	11703348	12	TGGTGTCAATCCCAGATGGC	CAGTTTGCAGGCAACGTTCA	203
CM003504.1 Vigna radiata chromosome 1	(AT)7	11708771	14	tggtttactCTATCTCATCGCGA	aggtTGGTTACGTGTAGAAGT	105
CM003504.1 Vigna radiata chromosome 1	(AT)6	11736291	12	ACCTTTTATAACCATGCCCTAgct	TGGTGTCCATTGCATGAACA	199
CM003504.1 Vigna radiata chromosome 1	(AT)7	11758824	14	TGGTGGTGTAATGAGCATgca	GTGACTTCAGCTGCATGCAC	147
CM003504.1 Vigna radiata chromosome 1	(AT)7	11782117	14	AGTCCAGTGACGACTCTGACT	ACGTATTGACATATGGAAGGTCAGT	107
CM003504.1 Vigna radiata chromosome 1	(AC)6	11806314	12	AAAGGGTGGAATCGGTGCAT	TATGCATCGCACCGTATCCC	209
CM003504.1 Vigna radiata chromosome 1	(TG)6	12166602	12	TTGCAGGCTGTGAATTCCAC	TTCTGGTTGCCTCACAATGT	108
CM003504.1 Vigna radiata chromosome 1	(TA)8	12238354	16	ACCACGAGTAGTACCCTCCC	GAATTCCTCTCCCAGGCCAG	251
CM003504.1 Vigna radiata chromosome 1	(TA)6	12323045	12	GCCTGCAAAGAACATTGGCA	TTCGTGAACTTCCTGGGGTG	256
CM003504.1 Vigna radiata chromosome 1	(TA)7	12337133	14	TCCCTTCTCCTGTGTCCGAT	AGATGTGGACGGTCTGCATG	277
CM003504.1 Vigna radiata chromosome 1	(TA)8	12413830	16	TGTGGCAGTTCCTCAATGTGT	GCAATGTTACCTCCTGCAGC	157
CM003504.1 Vigna radiata chromosome 1	(AT)6	12554324	12	TGAGGGAACATGTTGTCCCA	TGTGGGAAGTGCACAGCTAG	118
CM003504.1 Vigna radiata chromosome 1	(AT)7	12564112	14	aggttaggagaggtgtagggt	agttgggtgttgctcccttc	132
CM003504.1 Vigna radiata chromosome 1	(TA)7	12567049	14	AGGTATAGACGTCGGGGTCC	TCGGACCTTTTTGACGCTGA	265
CM003504.1 Vigna radiata chromosome 1	(TA)8	12821226	16	ggtgagtaagggtttggggg	tttgttaacacgcgtacgcc	181
CM003504.1 Vigna radiata chromosome 1	(TA)7	12898760	14	ACATCCAATTGCCTTCCGGA	ACCAGTTAACACCCTCACACA	266
CM003504.1 Vigna radiata chromosome 1	(TA)6	12913009	12	acacAAAGAATAAGGGTCAAATGGG	AGGGTTTCCACGTGGACTTC	163
CM003504.1 Vigna radiata chromosome 1	(AT)6	12913281	12	ACGTGGAAACCCTAATGCCA	TGGCTAAACTCCACAAATGCA	103
CM003504.1 Vigna radiata chromosome 1	(TA)8	13017042	16	TCACTCGATTGGTGGTTGCT	acgatCATCACGTGTGTGGA	133
CM003504.1 Vigna radiata chromosome 1	(TA)7	13063226	14	GTGGGCAACGAGgagaatta	TAACTCTCCACGTTGCCCTC	112
CM003504.1 Vigna radiata chromosome 1	(TA)6	13166593	12	TTCTTCGCACTCAAGGCTGT	ATCCAAGCGAAAGTCCTGCA	103
CM003504.1 Vigna radiata chromosome 1	(AG)6	13208265	12	GGTGCACCTGATCCCAgatc	ACAGCCGGTAGAGGGTTACT	119
CM003504.1 Vigna radiata chromosome 1	(CA)6	13326982	12	TCGCCAATCCATCCACACAA	GGCCATTGTATTGGGTTGCG	216
CM003504.1 Vigna radiata chromosome 1	(AT)6	13356040	12	AGGCCATTGAGTGTCACTGA	GGATACAAATCACCTGTCCT	186
CM003504.1 Vigna radiata chromosome 1	(AT)6	13374931	12	aaactAGAAACACCTtcggt	aagcaatgtgttgaatgcaa	180
CM003504.1 Vigna radiata chromosome 1	(TA)6	13396065	12	CTCACCGCCTGTGCTTTTTC	TGTGCGTTCTCCTCTCACAC	146
CM003504.1 Vigna radiata chromosome 1	(AT)6	13407970	12	GGGTAGCAACAAGTGAGGCA	ACTCAGCACACTCCCTACCA	280
CM003504.1 Vigna radiata chromosome 1	(TA)7	13411942	14	TGTATGACGATTGGTCTCTTGgt	tgcaCACCCTACTTGTAGATCA	101
CM003504.1 Vigna radiata chromosome 1	(AG)6	13435740	12	TGGGGCCACTGTTTCAGTTT	caaCCAGGGTGACACTGACA	118
CM003504.1 Vigna radiata chromosome 1	(TA)7	13472069	14	gttagtgagccaacccagcT	TCAATTCAGCCCACCATGTGT	137
CM003504.1 Vigna radiata chromosome 1	(TG)6	13487015	12	GCGGGTTAGGAGAAAAGGGA	GGGTGGTTTAGCATTCCTCTCT	139
CM003504.1 Vigna radiata chromosome 1	(TA)7	13553000	14	TGAGAACTGGCCGGAATCTG	TCCCTGGAAACAAAAGCTGC	233
CM003504.1 Vigna radiata chromosome 1	(CT)6	13642746	12	TGCGAATGAATGAAGTGGAGGA	AGCACAAAACTGCACACACA	104
CM003504.1 Vigna radiata chromosome 1	(TA)6	13648228	12	GCCTTGCATTGCTCTCTTACC	ACAAACGAATTGCGagtcga	107
CM003504.1 Vigna radiata chromosome 1	(AT)6	13648525	12	ACACACCAAGCGAGCTCAAA	GGATCTGAGGTCCCCTTTCC	125
CM003504.1 Vigna radiata chromosome 1	(TA)8	13670157	16	CCGGGAACACGAACATCAGA	GGCTATGGTGACCTGCATGT	266
CM003504.1 Vigna radiata chromosome 1	(AT)6	13681467	12	GCTTCGATTCCTCTGCTGGT	CGTAGCCGATCGGTTGATGA	155
CM003504.1 Vigna radiata chromosome 1	(TA)7	13696154	14	AGCACGGATAGTCacctcaa	atGCACGCACTGGTtggata	169
CM003504.1 Vigna radiata chromosome 1	(TA)7	13723091	14	TGTAGTGGCCATAGCAGCAG	CCATCTCCAGGCCATCAACA	131
CM003504.1 Vigna radiata chromosome 1	(AT)7	13727348	14	GTAGAGGACACGGGTGCATG	TCTGGACCAAGGCATTGCaa	130
CM003504.1 Vigna radiata chromosome 1	(AT)6	13746092	12	TGGGAGGGTTGGAGATGAGT	TCTTACTGCCACCAACGGAC	164
CM003504.1 Vigna radiata chromosome 1	(TA)6	13920634	12	GAAAGGCGTGACAGAGTGGA	TGGCGGGAAAGTGACAGAAA	121
CM003504.1 Vigna radiata chromosome 1	(TA)6	13966303	12	TGTTGAAAGGATGTTGTtacatga	TGGGGCTTTTGATTAACAGTgg	217
CM003504.1 Vigna radiata chromosome 1	(GA)6	13978037	12	AGGGACACTGACCTAGGCTT	AGCACACATTTCAACCTTCACG	180
CM003504.1 Vigna radiata chromosome 1	(AT)6	14061474	12	ACAACATCACGCAATGCATCA	tgatcATGCACCGAGTTGTT	271
CM003504.1 Vigna radiata chromosome 1	(AT)6	14066270	12	gcaataTCATTGAACATGGTTGTGC	TGGTGCGACATTTGAGAGAGA	104
CM003504.1 Vigna radiata chromosome 1	(AT)7	14086928	14	GCCTAACTACAGAGAGGTGTGG	acaGTCACACCTTTCAGCAGT	104
CM003504.1 Vigna radiata chromosome 1	(TC)6	14107845	12	CTCCCCCAATCGCATCTTGT	AACGCAAACAGGGGAAGGAT	152
CM003504.1 Vigna radiata chromosome 1	(TA)6	14291402	12	agacaTGTGATATTAggcatt	ACCGTAAATGTGCATGTATga	297
CM003504.1 Vigna radiata chromosome 1	(AG)6	14292430	12	ACCTCGAACCCTGAAAGCTG	TAACACGTTTTGCCTTCGCG	103
CM003504.1 Vigna radiata chromosome 1	(AC)6	14456717	12	CTGGTGGTCCTCGACAACAA	TGACTTGTTGCCTGAACCCA	142
CM003504.1 Vigna radiata chromosome 1	(AT)6	14529831	12	AAAAGGAAGGGCAAATGGCG	TCATCGGTGAACTTGCTCCC	133
CM003504.1 Vigna radiata chromosome 1	(AT)7	14534648	14	TGCGATGATTCTGAGGCGAG	ACTCGCCTCTTCCATCCTCT	253
CM003504.1 Vigna radiata chromosome 1	(TC)6	14621224	12	TTGGAGACCGACCAAGGTTG	TGAGGAGCTCCATGATTGCC	136
CM003504.1 Vigna radiata chromosome 1	(AT)6	14686186	12	TGCGACTATTTGCAGGGGTT	CCTGGTTAGGTAAACTCCTGCA	150
CM003504.1 Vigna radiata chromosome 1	(AT)7	14748993	14	AGAACCCTCCCTCTCATGCT	ggtgttggtggtAGGAAGCA	255
CM003504.1 Vigna radiata chromosome 1	(TA)6	14795762	12	TGCAGTGGAAGCAGAGAACA	ACAAGCAGTCACAGACACGT	270
CM003504.1 Vigna radiata chromosome 1	(AT)7	14812635	14	tttgttaacacgcgtacgcc	cgagggaggtgagtaagggt	188
CM003504.1 Vigna radiata chromosome 1	(TA)6	14912829	12	ACATGCTCCAAAGGGATCTCA	gctcacccttgcttgtttgt	111
CM003504.1 Vigna radiata chromosome 1	(TA)6	14996343	12	TCTCCTTCTCCTGTACTCCA	ACACTGTCTAGATAGCGCTAGC	178
CM003504.1 Vigna radiata chromosome 1	(TG)6	15225972	12	TGTGCGTGTGTCTATGtgct	acgcacacacaaacacacac	209
CM003504.1 Vigna radiata chromosome 1	(TG)6	15226268	12	TGTGCGTGTGTCTATGtgct	acgcacacacaaacacacac	209
CM003504.1 Vigna radiata chromosome 1	(AT)7	15234286	14	TAGTCCACTGTCAGCATGGC	TGTTGGCCATGAACACATGA	153
CM003504.1 Vigna radiata chromosome 1	(TA)6	15241127	12	TTGCGAAGGATCAGGCTGAG	GAAAGCCTGCCAACAACGAG	178
CM003504.1 Vigna radiata chromosome 1	(TG)6	15386082	12	TTGCTAAGACCATGCAGGGT	CCCATGGGAGTAGACGCTTC	178
CM003504.1 Vigna radiata chromosome 1	(TA)7	15463382	14	TAACGGACTTGAGCGAGCAA	ACCGTGGGACATCCTTTGATC	153
CM003504.1 Vigna radiata chromosome 1	(AT)7	15471303	14	GCGGTACCCTGGCTTAATGA	AGTGTTGGGTAGCCTGTAGC	155
CM003504.1 Vigna radiata chromosome 1	(AT)6	15617669	12	tctctccccctttgtgcatt	acacacctacatttcaggggg	175
CM003504.1 Vigna radiata chromosome 1	(AT)7	15688861	14	TTGAAGTCCCCACAAACCCC	AGCCAACCTTCAACACCACA	243
CM003504.1 Vigna radiata chromosome 1	(AT)6	15698955	12	gctGGTCATGAAACCACTGC	CCAGAGTGAGCTTGGAGAGT	151
CM003504.1 Vigna radiata chromosome 1	(TA)6	15716188	12	AGAATGCAACGCCTCCATGA	TATTGCTGTGTCTGTGGGCA	103
CM003504.1 Vigna radiata chromosome 1	(AC)6	15950288	12	TTATCCGTGTGACCGGCAAA	GAGAATGACGCAGGGGACAA	256
CM003504.1 Vigna radiata chromosome 1	(TG)6	16063180	12	TTGGGAGGAGTGCACCAATC	ACACGGCATTGGGTGATGAT	244
CM003504.1 Vigna radiata chromosome 1	(TG)6	16076211	12	CTCTGCAAGCCTTTGATGTCA	ACAGCCCAGAGAGAGCCTAA	144
CM003504.1 Vigna radiata chromosome 1	(AT)8	16364342	16	CCAGGGATTTTGGTTCCGGA	TCCATGCTCCTTTGGTGCTC	182
CM003504.1 Vigna radiata chromosome 1	(TG)6	16376828	12	ttactccaggctaagcacgc	atggaaggggcacatggaag	192
CM003504.1 Vigna radiata chromosome 1	(AT)6	16388347	12	TGCTTCAGTTACCgtgtatt	TGCAAAATATTCTTCAAGacgt	264
CM003504.1 Vigna radiata chromosome 1	(TC)6	16454286	12	CCCCTTTGCCGACAGATCTT	CAAGCGACGAAGGAACAACG	207
CM003504.1 Vigna radiata chromosome 1	(CA)6	16558640	12	GAACCGACAAACTTGCCACC	AGGCAGTGGTGATCTTCAGC	199
CM003504.1 Vigna radiata chromosome 1	(AT)8	16664288	16	AACACAAGGTGGTGGTGGAA	CATGTGGGGTGGGGAAGAAG	300
CM003504.1 Vigna radiata chromosome 1	(TA)7	16734622	14	ACAAGAAGATTTGCaagcggc	gtgggaggagacttgtgcaa	211
CM003504.1 Vigna radiata chromosome 1	(AT)7	16789638	14	aaatgGCGTGGGAGGAAGAG	TCAACCCATTGAGCCCTTCC	118
CM003504.1 Vigna radiata chromosome 1	(TG)6	16847540	12	ttttctgtgtgtgtgtgcgc	GCACCCATGTTAGTGGAGCT	110
CM003504.1 Vigna radiata chromosome 1	(AT)6	16894310	12	CATCTGCGTCGTCCATAGCT	CGGAGTTTGCTTGGGGTTTG	284
CM003504.1 Vigna radiata chromosome 1	(TA)8	17014493	16	CAAACCCCCGACTCACACAT	aagttgtctcaaacggcgtt	204
CM003504.1 Vigna radiata chromosome 1	(TA)8	17156036	16	GACGTTTCTCTCTCGCACCA	CCTTTGTCCAGACTCAGCGT	104
CM003504.1 Vigna radiata chromosome 1	(CT)6	17242043	12	ACTTGGGCCAACAAAGGTCA	AGGAGGAGGACATGTGACCA	239
CM003504.1 Vigna radiata chromosome 1	(AT)6	17258820	12	acgcacgttatctgcttggt	TATCTGGCGAGTCGGATTGC	209
CM003504.1 Vigna radiata chromosome 1	(TG)6	17401127	12	gcactagTGGAACCTGCCAT	TGCACACAACAATTTCCAGCA	124
CM003504.1 Vigna radiata chromosome 1	(GT)6	17501688	12	actTGGTTCTCTCATTGCACT	TCACTGCATTGTACAGTTGTTCG	100
CM003504.1 Vigna radiata chromosome 1	(TA)7	17647159	14	gttgCTCGTTGTGGTTgctt	tctGTGTAATGAATCGCGGCT	249
CM003504.1 Vigna radiata chromosome 1	(TA)6	17866127	12	CCCAGAATCCGTGCAGAAGA	CAAGCGGCAGTCAAGAAACC	151
CM003504.1 Vigna radiata chromosome 1	(AT)6	18255032	12	GACAGCACAACGTGGGTTTG	AGATGTAAGTGCCTTGGATGTCT	152
CM003504.1 Vigna radiata chromosome 1	(GA)6	18265038	12	ctTCGCTTTCTGCTTCTGCC	CCTCCATGTACACGTCGCTT	241
CM003504.1 Vigna radiata chromosome 1	(CT)6	18580258	12	TTCTTCACCATGGAGGCACC	GGACGCCACAGCAAACATTT	129
CM003504.1 Vigna radiata chromosome 1	(CA)6	18860422	12	TATGCAAGCTGGGTTTCGGT	ATGTTGATGGGGAGGCCATG	114
CM003504.1 Vigna radiata chromosome 1	(CT)6	19247300	12	TGCGGGTGTTCGTATTTCCA	gccTACACCCTCTCTGTTCC	106
CM003504.1 Vigna radiata chromosome 1	(AT)6	19386151	12	ACCCAGGTATGTTGCACTGg	TGGCAATGCACAAACCACAC	288
CM003504.1 Vigna radiata chromosome 1	(TG)6	19594470	12	GTGTGCATGCCACCAAAGAG	TGTGAGGCAACCAAGGGATC	133
CM003504.1 Vigna radiata chromosome 1	(TA)8	20025566	16	AGCTTCGTCCCAGCTCTTTC	GAGAACGGTCGCTTGACAGA	157
CM003504.1 Vigna radiata chromosome 1	(CT)6	20147740	12	ccACTCTGTTGAACCGTCCA	ACCAAAGAGGCGACGGAAAA	232
CM003504.1 Vigna radiata chromosome 1	(TA)7	20265802	14	TTCAACACGAGAGACGCGTT	ttttcagtGCTGGGCGTTTC	103
CM003504.1 Vigna radiata chromosome 1	(TA)8	20292569	16	gtTGGTTGGTTTGTGCTAGTGA	GCATTGGAATGGTTAACGCGT	247
CM003504.1 Vigna radiata chromosome 1	(TG)6	20419661	12	AGGGAGATGGCGTTGAAGTG	CAGAATACCAGTGGCAGCCA	195
CM003504.1 Vigna radiata chromosome 1	(TG)6	20679751	12	AGGTGACTGCAACATACCCG	GCCCATTTCCAAGCACACAG	247
CM003504.1 Vigna radiata chromosome 1	(TA)7	20690990	14	GGGTGGAAGGTGCAGCTAAA	tgacactgcacacgtgtcaa	273
CM003504.1 Vigna radiata chromosome 1	(CT)6	20710579	12	AGACAAAACCTCGCTCAAGG	GGCTGCAATGTTGGACAAGG	135
CM003504.1 Vigna radiata chromosome 1	(AT)6	20790937	12	AGTAAGTTAGACTCAATTCGAA	ctgaaaaacaggcgtacgcg	198
CM003504.1 Vigna radiata chromosome 1	(AT)6	20805127	12	ATAGAGGTTTCCGCGTGCAT	GCgacaaagggggagaatga	176
CM003504.1 Vigna radiata chromosome 1	(AG)6	20877142	12	CTCTCTCACCATCCCcctca	CCATTGCTGCATTCCACTCG	264
CM003504.1 Vigna radiata chromosome 1	(AT)8	20943185	16	TGAGGTGGGAACGTTGAATT	ACTCTTCGGATAATGCCACT	129
CM003504.1 Vigna radiata chromosome 1	(TC)6	20948480	12	TCCCAACCAAACACgtcaca	TTGCGGGGAGGAGATAGGAA	167
CM003504.1 Vigna radiata chromosome 1	(AC)6	20949922	12	tgatgcGTACCATGCCATCA	TTGCTAGAGCCAGGTGTGTG	124
CM003504.1 Vigna radiata chromosome 1	(AT)6	21050027	12	ACGTTGTTGTGTTGTTGGAAGT	CTCAAAGCTTCGTCACTTCACA	176
CM003504.1 Vigna radiata chromosome 1	(AT)6	21051313	12	agttgCTCATTACAGGAGGTTGT	aacacTAAACGCCATCGAGA	182
CM003504.1 Vigna radiata chromosome 1	(TA)6	21070041	12	GGAGTGTCGCGGATCTTGAA	CAATTGCGCGAGAGAAGAGC	141
CM003504.1 Vigna radiata chromosome 1	(TCGGT)5	21078321	25	TGGCAGGAACCTTGGTTGTT	ATTCAACCGAACCGAACCGA	136
CM003504.1 Vigna radiata chromosome 1	(TA)6	21081559	12	ACGACAAAAGAATTTAAGCCACCA	attggagCCACAGAGCTAGT	288
CM003504.1 Vigna radiata chromosome 1	(AT)7	21132386	14	GAGGTGGAAGGAGTGGTGTG	CCAAACGCGTGGATGCATAG	221
CM003504.1 Vigna radiata chromosome 1	(TA)6	21140004	12	TGTGCTGGAGAGGGACTGAT	ATTAAGAGCCCTTGTGGAGA	100
CM003504.1 Vigna radiata chromosome 1	(GA)6	21179972	12	TGTGCTGGAGAGGGACTGAT	ATTAAGAGCCCTTGTGGAGA	100
CM003504.1 Vigna radiata chromosome 1	(CT)6	21204412	12	aaattttcgtCGGCGGCAAA	CTTGCCAGTTCCTTGCCAac	206
CM003504.1 Vigna radiata chromosome 1	(TA)8	21209104	16	TGGTGATGACAACCTTCAAAACG	GCTTAATCCACTTCGGCCGA	152
CM003504.1 Vigna radiata chromosome 1	(AT)6	21244541	12	CAACCCCAGACCAGTTCCAG	ATGGGCTGGTACTGAGGCTA	164
CM003504.1 Vigna radiata chromosome 1	(AT)6	21262678	12	TTCGTGGCCTTCTGCAagat	CAAGCTGGCAGTGATCCTGA	257
CM003504.1 Vigna radiata chromosome 1	(TA)6	21308921	12	AGCCGAGTGAGCAAATGACA	ACGTAGCTGACTTGCCCAAA	138
CM003504.1 Vigna radiata chromosome 1	(AT)6	21316265	12	CAGGAGATGGCCATGGGAAG	aggtagCAAAGCCAAAAAGCG	116
CM003504.1 Vigna radiata chromosome 1	(AT)8	21360679	16	CCTTAGCAAAAGCATCGCCC	CACAAAAGCCAAGCCCAACA	187
CM003504.1 Vigna radiata chromosome 1	(TA)7	21371110	14	CGGTGTTGCTTTAACCGTGG	TCAGGTTTCTGTGGCTTCGT	162
CM003504.1 Vigna radiata chromosome 1	(AT)7	21393606	14	TGCATGCCAAAGCTTTTACcg	aaaagtTGCACATGGACGAA	276
CM003504.1 Vigna radiata chromosome 1	(GAGGGT)5	21396641	30	CGAGGGTGAGGATGTCCATG	TCACACTGGACGCTGACATC	105
CM003504.1 Vigna radiata chromosome 1	(AG)6	21438541	12	GGTAGGTTTTGGAAGGGAGCa	TTCCCATGGTTTTCCTGCCA	119
CM003504.1 Vigna radiata chromosome 1	(AT)7	21462541	14	CTGGGTCTGTTCTGCCATGT	CTCTATGCTCACTCCCTGCG	181
CM003504.1 Vigna radiata chromosome 1	(GA)6	21490669	12	CTGGGTCTGTTCTGCCATGT	CTCTATGCTCACTCCCTGCG	181
CM003504.1 Vigna radiata chromosome 1	(AT)6	21499109	12	AGAAAAGGACTGGTGCTTGga	AAGTCCAGATTCTTGTTGGA	271
CM003504.1 Vigna radiata chromosome 1	(AT)6	21525797	12	GAATATCTTTGGGCGGGGCT	tGCTATTTACGCTAGCCCCG	288
CM003504.1 Vigna radiata chromosome 1	(AT)8	21591293	16	acgtgtcaaaatgtggttgga	acactccaCACGTGTCGAAA	129
CM003504.1 Vigna radiata chromosome 1	(TG)6	21627367	12	TGCCTATTGGTGCTGCTGAA	ACGGGAAACTTGCCCATGAT	257
CM003504.1 Vigna radiata chromosome 1	(TA)7	21629386	14	TCCTGAATTGCATGGACCCC	AGGCAACCATATTCCCTGGC	260
CM003504.1 Vigna radiata chromosome 1	(TA)8	21658708	16	GCCATTACCACCAGCTGACT	CTTGTGCTTGCGTCTGTGTC	289
CM003504.1 Vigna radiata chromosome 1	(TA)8	22046351	16	AGTCAGTCAAAGATTTCAAtgca	atagtggggaggtgcaaGAC	206
CM003504.1 Vigna radiata chromosome 1	(AT)6	22102068	12	gtggtgatgtgtgggggtag	TCGTTCGGTTGTCTTGGACA	167
CM003504.1 Vigna radiata chromosome 1	(AT)8	22129913	16	ATGATCACCTCACCCTTCGT	AGTTTCCTTGTTGGCCACTGA	289
CM003504.1 Vigna radiata chromosome 1	(TA)8	22202934	16	TCTGCTTCTCCCTCACCTCT	CAGAGAGCTCAGtgttgggg	270
CM003504.1 Vigna radiata chromosome 1	(AT)6	22291743	12	CTTCCGTTGTGTGAAGTGGC	TGCGTCCCTTGTTCTACACC	252
CM003504.1 Vigna radiata chromosome 1	(TA)6	22362514	12	GCCATAAGCATGAACACCAGG	CTCGTGCAGGTATTGGCTCA	107
CM003504.1 Vigna radiata chromosome 1	(AT)8	22389002	16	AGCCTAATCCCCCTCCTCAG	AGCAGTTAGGAGAGGTGGGA	124
CM003504.1 Vigna radiata chromosome 1	(GAC)5	22471136	15	gatgatgacgacgacGACGA	TAACAGCAGCCTTTCCCTGG	108
CM003504.1 Vigna radiata chromosome 1	(AT)7	22494884	14	AAACTCCTTCCACCACCGTG	tcTCAATACTTTTCCACAGCAGT	235
CM003504.1 Vigna radiata chromosome 1	(TA)6	22509513	12	CTGGGACATAGGCTTGGCTT	CAATGGAGGGGTGGCTCTTT	122
CM003504.1 Vigna radiata chromosome 1	(TG)6	22522590	12	AGGGGTGTCTGCATTGATCA	tgcacacacacacaaaacca	160
CM003504.1 Vigna radiata chromosome 1	(AT)6	22574467	12	GGTGGAGCGAAACcgaaaac	GCAGAGAAGGAACCACCCTC	263
CM003504.1 Vigna radiata chromosome 1	(AT)8	22735366	16	AAGGGCATCAGGGAAATGGG	AAGTTGGTGCGAGTGTTGGA	150
CM003504.1 Vigna radiata chromosome 1	(CT)6	22945678	12	gacacatggcacctagggtt	TTGCCGAGAGAGAGAGAGct	121
CM003504.1 Vigna radiata chromosome 1	(TG)6	22949998	12	tgcatacccaaaccctcacc	ACTTGTCGATCCGTCCCAAC	259
CM003504.1 Vigna radiata chromosome 1	(TA)8	22966620	16	TCCACCGCACCAGAATCAAA	GACGTCGTTTGTGGTGAAGC	218
CM003504.1 Vigna radiata chromosome 1	(AT)7	23073326	14	GGTGGCAGCAATGTGTGATG	AAACATGCAGGGTCCCACAA	100
CM003504.1 Vigna radiata chromosome 1	(TG)6	23164195	12	tgtgtgtgtgctaggtaccg	acaaggctacacacgcttgt	256
CM003504.1 Vigna radiata chromosome 1	(TA)6	23181814	12	TGTCGCTTCCCCTCACTTTC	CGCTGATATCCGTCGCTGAT	106
CM003504.1 Vigna radiata chromosome 1	(TA)7	23245795	14	GCAGCTGAGACTGAGCTTCA	AGACCCCATGTTTGACTGTCA	291
CM003504.1 Vigna radiata chromosome 1	(TA)6	23416145	12	accctgaccctaacccactt	tttaacccatggccccaagg	131
CM003504.1 Vigna radiata chromosome 1	(TC)6	23847868	12	GTGCCCCCTTAACCCTCATT	ACGCCCAAGAGGAGAGATCT	210
CM003504.1 Vigna radiata chromosome 1	(AT)6	24032478	12	AGGATGTGGGGACGTCATTG	CCTGGCAATGTTGAGCACAC	123
CM003504.1 Vigna radiata chromosome 1	(AG)6	24274699	12	TCCATTTAGGCCccaaagaca	AACTCTCTGGATGCACAGCC	219
CM003504.1 Vigna radiata chromosome 1	(AG)6	24277826	12	ACGCGGCAAAAGGGTATCTT	tCACTCACTCTCTCGAGGCa	151
CM003504.1 Vigna radiata chromosome 1	(CT)6	24316737	12	attgcatgcaaaagtggcgt	TCCCTTCTCTCGTGATCCGT	149
CM003504.1 Vigna radiata chromosome 1	(TA)6	24524568	12	AGCACCTTATTCCCTGCACC	GGAAAAAGGGAGGAAGGCGA	233
CM003504.1 Vigna radiata chromosome 1	(AG)6	24525399	12	ACCCCAAGCCCTAAGTTTCG	gaaggtGTTTCCGCGTTCAC	120
CM003504.1 Vigna radiata chromosome 1	(CA)6	24560925	12	ACCCCAAGCCCTAAGTTTCG	gaaggtGTTTCCGCGTTCAC	120
CM003504.1 Vigna radiata chromosome 1	(AT)8	24595394	16	TTAAAACCGAACAGGGGCGa	TCTAGGTGTTGGGAGGCAGT	230
CM003504.1 Vigna radiata chromosome 1	(AT)6	24816789	12	TTCGTGCTAGAGGAATGCCC	GTCCTGTAGCCGTTGTTCCA	292
CM003504.1 Vigna radiata chromosome 1	(GA)6	25034482	12	TTCGTGCTAGAGGAATGCCC	GTCCTGTAGCCGTTGTTCCA	292
CM003504.1 Vigna radiata chromosome 1	(TA)6	25055337	12	AGTTTTTGTTGGGCTCCATGC	TGGGTTATTTGGGGGTTGGA	105
CM003504.1 Vigna radiata chromosome 1	(TA)8	25084046	16	CCGGGGCTTTTGGTCAAAAC	ATCAGTTCCGGCGATTCGTT	113
CM003504.1 Vigna radiata chromosome 1	(TC)6	25178627	12	AAACTGCTCCTAGGCGAACC	GCAGAACTCCAAATCCCCGA	147
CM003504.1 Vigna radiata chromosome 1	(AT)8	25228786	16	TCTCATGTGTGCAATCgatt	ACAAGAGCAAACCACTTTGT	281
CM003504.1 Vigna radiata chromosome 1	(AT)7	25300022	14	CAGGGAAAGCGATACCATGC	ACGCATTGTCCCTGTCAAGT	215
CM003504.1 Vigna radiata chromosome 1	(GA)6	25416183	12	CAGGGAAAGCGATACCATGC	ACGCATTGTCCCTGTCAAGT	215
CM003504.1 Vigna radiata chromosome 1	(AT)8	25500613	16	CCTCTGCTGGTGAAGGAGTG	AGATCGTTCGCTCACCCTTC	125
CM003504.1 Vigna radiata chromosome 1	(TA)8	25516544	16	AACAGGATGTGCGCAAAGTT	TGCGTGAGACATGTGTGGTT	106
CM003504.1 Vigna radiata chromosome 1	(AT)8	25611677	16	AACCAAGGCTTCCAGGGATG	GGTGCTGGCTGTAAGTGGAA	141
CM003504.1 Vigna radiata chromosome 1	(AT)7	25627178	14	TGCACGGCCAAATTTGAAGG	cctgccaaaggtcCTTCGAT	255
CM003504.1 Vigna radiata chromosome 1	(TA)6	25654748	12	agttagggCTAGTGCAGGGA	cccaaacccttacccacctc	260
CM003504.1 Vigna radiata chromosome 1	(AT)8	25691711	16	gTCCAGTACATGAGAAGTCacct	AGTGAAGTAGGTAAAAACACTCGT	296
CM003504.1 Vigna radiata chromosome 1	(TG)6	25702366	12	acacTGGTCACAATCAAGATGA	TGATTGGTTAGGGTCCCCAA	265
CM003504.1 Vigna radiata chromosome 1	(TA)7	25808032	14	gtcgccgcccaatcaaattt	cctgattctcgaaccacggt	106
CM003504.1 Vigna radiata chromosome 1	(TA)6	26041168	12	GTTAGAAGCTGCCGGGAGTT	gggggttttggAGGTTAggg	228
CM003504.1 Vigna radiata chromosome 1	(CA)6	26046040	12	GTTAGAAGCTGCCGGGAGTT	gggggttttggAGGTTAggg	228
CM003504.1 Vigna radiata chromosome 1	(TA)6	26192281	12	CTCCCCATAGCTCTGCATTCA	CCAATAGCTTGCTCCACCGA	256
CM003504.1 Vigna radiata chromosome 1	(AT)8	26193644	16	GTGGACCATGAACCAACcct	TTCATTCAACCTGGCACcca	229
CM003504.1 Vigna radiata chromosome 1	(AG)6	26437310	12	GCATCCACCTGCTCCATCTT	AGACGATGCTTGTCCTTGGG	266
CM003504.1 Vigna radiata chromosome 1	(AT)6	26464284	12	AACCAGATTGCACACACCCA	TGGGGTAGTGGGTCAGACTT	109
CM003504.1 Vigna radiata chromosome 1	(TA)7	26589445	14	gatgGTGGTCGGAGATGGTG	gagggaTCAaccaagccctc	271
CM003504.1 Vigna radiata chromosome 1	(AT)6	26593959	12	CAACAACAACCAACCCGCAA	TGGGCAGGTTCAAATTGGTTG	212
CM003504.1 Vigna radiata chromosome 1	(TC)6	27335555	12	cagcgtgccacatgttcaaa	cggaggtccctatatttgggg	152
CM003504.1 Vigna radiata chromosome 1	(TA)8	27436667	16	ACCATTTCCCCATTGAACCGA	AATCGTTGCGTTGTTGTGCA	226
CM003504.1 Vigna radiata chromosome 1	(TA)8	27577685	16	GAATGCGCCAAGGAAGAACG	TAGCTGCTTCGTGTAAGGCC	179
CM003504.1 Vigna radiata chromosome 1	(AT)6	27704174	12	CAACTCCAGGACGGTCAAGT	AGAAAGAGGCCATGCACAGT	153
CM003504.1 Vigna radiata chromosome 1	(CA)6	27792475	12	CAACTCCAGGACGGTCAAGT	AGAAAGAGGCCATGCACAGT	153
CM003504.1 Vigna radiata chromosome 1	(AT)6	28020750	12	TTCTGGGGAGAGAGGGTGTT	TTTCACTGTGTCGCccttga	176
CM003504.1 Vigna radiata chromosome 1	(GA)6	28244803	12	TTCTGGGGAGAGAGGGTGTT	TTTCACTGTGTCGCccttga	176
CM003504.1 Vigna radiata chromosome 1	(GA)6	28257180	12	TTCTGGGGAGAGAGGGTGTT	TTTCACTGTGTCGCccttga	176
CM003504.1 Vigna radiata chromosome 1	(TA)8	28346232	16	ATGGGAGGCTAAAGGGGAGT	CAATCTTGTGGCAGCAACCC	273
CM003504.1 Vigna radiata chromosome 1	(AT)7	28476173	14	AACTTTGGATTGCAACGGGC	GCAGGATGAAAATATGGAAATGCG	115
CM003504.1 Vigna radiata chromosome 1	(TA)7	28529998	14	TGCTACTCCATTCCCCGAGA	TGTGGTCTGCTCATCTTGCT	143
CM003504.1 Vigna radiata chromosome 1	(CA)6	28717149	12	TGCTACTCCATTCCCCGAGA	TGTGGTCTGCTCATCTTGCT	143
CM003504.1 Vigna radiata chromosome 1	(GA)6	29030265	12	TGCTACTCCATTCCCCGAGA	TGTGGTCTGCTCATCTTGCT	143
CM003504.1 Vigna radiata chromosome 1	(TA)6	29228322	12	agcTCACGCTGTTGTACTGT	gccacatACAACAATCCgcg	278
CM003504.1 Vigna radiata chromosome 1	(TA)7	29385006	14	TTTAGCTTACGACCCGCCTC	GAGGGCTTCAAATTGCACCG	246
CM003504.1 Vigna radiata chromosome 1	(AT)6	29503496	12	CCTGCCACAATAACCTGGGT	AGCCTCAGGTGTTAGGGGAT	264
CM003504.1 Vigna radiata chromosome 1	(AG)6	29821607	12	CGTTGGCTGGGAGCtctaaa	gaagaaagtggCGGCAACAG	237
CM003504.1 Vigna radiata chromosome 1	(AT)6	29922037	12	gttgcctcctagtaagcGCT	tggatgttgggTGATTAGGCA	201
CM003504.1 Vigna radiata chromosome 1	(GA)6	30237003	12	gttgcctcctagtaagcGCT	tggatgttgggTGATTAGGCA	201
CM003504.1 Vigna radiata chromosome 1	(AT)6	30303407	12	ctgcctctgctcacatccaa	ttgtgtgtggtcgggtgaaa	207
CM003504.1 Vigna radiata chromosome 1	(CT)6	30342522	12	GTGGGTTCTTCGACCCcttt	TTGGGATCCATCGTCTTGCC	215
CM003504.1 Vigna radiata chromosome 1	(TG)6	30403346	12	aGCCCCCTTCaaagcatctc	gcttgttttgcaggtgaggg	255
CM003504.1 Vigna radiata chromosome 1	(TA)6	30605418	12	TGGGGTTTGCTCCTTtcctc	TGACACACCCTCCTAACCCT	135
CM003504.1 Vigna radiata chromosome 1	(TA)6	30737280	12	TGTGGGTTATGCTGGCAAGA	AGGTGTTGGGCTTGGGATTT	104
CM003504.1 Vigna radiata chromosome 1	(CA)6	30799211	12	TGTGGGTTATGCTGGCAAGA	AGGTGTTGGGCTTGGGATTT	104
CM003504.1 Vigna radiata chromosome 1	(AG)6	30922745	12	TGCAACCAGTAGAACGGCAT	tgccttctctctaacccCCA	137
CM003504.1 Vigna radiata chromosome 1	(TC)6	31094433	12	ATTTCTGCAGCTGCCCTCTT	CAACCAAAGCCACACCGAAG	189
CM003504.1 Vigna radiata chromosome 1	(TA)6	31160313	12	ACGTCAAATGCATCGTCCAC	AGTAGTGTGTGGTGCACTAGC	259
CM003504.1 Vigna radiata chromosome 1	(TA)7	31429693	14	TGTCAGTcctagagccgtca	tgagccgggtctaaatgagc	142
CM003504.1 Vigna radiata chromosome 1	(TA)7	31498923	14	TCATGGGCGCGCTATAGTTC	TGACCGTGGCAAATGAAAGG	242
CM003504.1 Vigna radiata chromosome 1	(TA)6	31649142	12	tttgttaacacgcgtacgcc	caggggttaggcaagggttt	289
CM003504.1 Vigna radiata chromosome 1	(TA)7	31758104	14	TAGCGGAACAGCAAAGGACT	tCCTGATGGAAAGTGCACGT	292
CM003504.1 Vigna radiata chromosome 1	(AT)8	31881640	16	gtcTCTTGCCAGACAGCCAT	GGATGGCTTCAGGTTCACCA	268
CM003504.1 Vigna radiata chromosome 1	(TA)6	32070414	12	agcgtcagagtgtcttctgc	TGAATTGGTCCAAGGGTCgg	118
CM003504.1 Vigna radiata chromosome 1	(AT)7	32076893	14	GGTTGGTGATGGGTCATGGT	ACACAACTTCAAGGCCTCGA	228
CM003504.1 Vigna radiata chromosome 1	(AT)8	32222314	16	tgaacgaacagagcaagagca	TACCACTCTCTCATCCcgca	238
CM003504.1 Vigna radiata chromosome 1	(AC)6	32260263	12	ACAATTTGACAACGCCAGGTG	TCGAAGGCCCTAACAGGTTTC	128
CM003504.1 Vigna radiata chromosome 1	(TG)6	32404044	12	GCATGTGGAAGAGCAGGTCT	AAGAGTGTTGTGCCATGTGG	118
CM003504.1 Vigna radiata chromosome 1	(AT)8	32477254	16	TTGCATTCTCAGCCGACACT	CACCTAGGCCTCTTCCTCCT	168
CM003504.1 Vigna radiata chromosome 1	(TA)7	32495345	14	gcGCTCAAAACCAAAAACACC	ACAAATACCAAGAGATCAAACCT	100
CM003504.1 Vigna radiata chromosome 1	(TA)8	32495916	16	ACCCATGAAAAGTTGAATGGGT	TCAAACTTCTAGAAGCGTAGGCA	244
CM003504.1 Vigna radiata chromosome 1	(AT)7	32552487	14	TCTTCTGCTACTCCAAGCCC	AGGTTTGGAGGAAtgtgcaa	267
CM003504.1 Vigna radiata chromosome 1	(TA)8	32791080	16	CCTTCCGGTCTGTAAGTACACC	tttcttattttatcgcACAGGCA	100
CM003504.1 Vigna radiata chromosome 1	(TA)7	32893282	14	TCTTCCTCCAAGACCTGCTCT	Ataagccaccacgagtgcaa	283
CM003504.1 Vigna radiata chromosome 1	(AT)6	33021731	12	TCTGAAAACCGTCCCatgagt	TCACCATTTGTCAGCAGCAC	154
CM003504.1 Vigna radiata chromosome 1	(AT)7	33022227	14	TGCCAACTTGGGATAGgatgt	GCCTCACTTACCACTCGCAT	162
CM003504.1 Vigna radiata chromosome 1	(TA)7	33061893	14	TGACTGCTAATGAAGGTCGTTGA	GTTTTTGCATGTGGCCCAGT	147
CM003504.1 Vigna radiata chromosome 1	(AGC)5	33088639	15	TGACTGCTAATGAAGGTCGTTGA	GTTTTTGCATGTGGCCCAGT	147
CM003504.1 Vigna radiata chromosome 1	(AT)7	33092385	14	TCTTCCTTCACTTCCCCTGC	aatagagTGGGGCCAACATGG	100
CM003504.1 Vigna radiata chromosome 1	(TA)6	33215325	12	TACTGCCACACATTGTGCCT	TGGCCATTGGAAGTGGATGG	255
CM003504.1 Vigna radiata chromosome 1	(TA)7	33228361	14	CAACCATTCTAGACCTGGCCA	TGTGGGTAATAGCTTGGGTGG	106
CM003504.1 Vigna radiata chromosome 1	(TA)8	33327781	16	aacccgcatgagctgagttt	AGAGACGTCGAGATGGGTGA	139
CM003504.1 Vigna radiata chromosome 1	(AT)8	33592782	16	TGCACTCGCTAAGGTGAAGA	GGTTTTCAGGTGAGAGGCGA	250
CM003504.1 Vigna radiata chromosome 1	(AT)8	33754627	16	ACAAGAATTCAGTGTCTATCCCt	TGTCTTCCGAACCGAGGAAC	283
CM003504.1 Vigna radiata chromosome 1	(AT)8	33828689	16	gcaatgtgtaccgggtttcag	gaggcaTGAAGGAGCTGAGT	298
CM003504.1 Vigna radiata chromosome 1	(AT)6	33829316	12	ggaggtgagtaagggtttgagg	aaacccccaaacccttaccc	191
CM003504.1 Vigna radiata chromosome 1	(AT)7	34269772	14	agtgtagtttacagttcagttagtgt	ACTGAACTCtactgcactgct	182
CM003504.1 Vigna radiata chromosome 1	(AT)8	34327642	16	CCCCAATACCATTAGAGGCGA	TGAGTTAACATGCTTAGggagt	214
CM003504.1 Vigna radiata chromosome 1	(AG)6	34393477	12	TCTCTCCTCTACCCAGCCAC	tctaggTTTCGCGCACTCTG	139
CM003504.1 Vigna radiata chromosome 1	(TC)6	34533223	12	TGGGACCACCACCATCTTAT	GGGTATTCCATTGGCAAAGCC	122
CM003504.1 Vigna radiata chromosome 1	(AT)8	34610306	16	CCATGTCCCTTCCCTGCAAA	AGGGAGCATCAACAACATGC	114
CM003504.1 Vigna radiata chromosome 1	(AG)6	34685303	12	AACAGTGGGCGAGcagaaat	cccattagacgtcggccTAC	108
CM003504.1 Vigna radiata chromosome 1	(AG)6	34691095	12	TGCTCTTGAAACGTCGTCGA	GCAATGTGAGGGGAGGTTGA	107
CM003504.1 Vigna radiata chromosome 1	(TA)7	34779042	14	ccggacgaaattgggtgttg	AATTGGGATCATCGCAGCCA	166
CM003504.1 Vigna radiata chromosome 1	(AT)8	34851224	16	AGGGCAACTTTGGTTACCAA	AGGACATTGGGCTTTCTGCA	271
CM003504.1 Vigna radiata chromosome 1	(CT)6	34856612	12	ACTCCACAGTCCTTGCAGTG	TTCAAAGCAACTCGATCGCG	110
CM003504.1 Vigna radiata chromosome 1	(TA)7	35090644	14	TTTGTGCTTTTCTCCTGCGC	GAAGGAACCCGAACCAGAGG	142
CM003504.1 Vigna radiata chromosome 1	(TA)6	35163345	12	TGTGCTCTTCGACATCGGTT	tgacgtcagttagtgcccac	115
CM003504.1 Vigna radiata chromosome 1	(AT)6	35231662	12	TGCAGAAAGTGGcaccagat	AGCCAGGTGTCAACAAGAGG	130
CM003504.1 Vigna radiata chromosome 1	(AG)6	35378903	12	ttaaccctgaccctgaccca	atttaacccatggccccagg	136
CM003504.1 Vigna radiata chromosome 1	(AT)7	35441354	14	ACATAAGGGCCGGTGGAAAA	TCTCCCTCGTTGTGAAACGT	122
CM003504.1 Vigna radiata chromosome 1	(AT)8	35487737	16	TGGGGTTTGAGCTTTTGAACC	tggtGGGCATGTGtcgaatt	183
CM003504.1 Vigna radiata chromosome 1	(AT)8	35660803	16	CCAGACCCGACAAtgacaca	ctgaaaaacaggcgtacgca	233
CM003504.1 Vigna radiata chromosome 1	(AT)8	35839128	16	TGTTCCCGTTGTAACCAAGT	AGGGAAACAACGTGTGTATGGA	113
CM003504.1 Vigna radiata chromosome 1	(AT)7	36189137	14	agttgcgcaaaacaaaaagt	TGTTTTCGGAATcacattca	209
CM003504.1 Vigna radiata chromosome 1	(GA)6	36191357	12	agttgcgcaaaacaaaaagt	TGTTTTCGGAATcacattca	209
CM003504.1 Vigna radiata chromosome 1	(TC)6	36226582	12	GGAGACTCTGTGTGGTGACG	TTTTGTTTCGCTCCGCACAG	178
CM003504.1 Vigna radiata chromosome 1	(TA)8	36232048	16	cccacctctcccATTCCTCt	tgaagggaggtgagtaagggt	171
CM003504.1 Vigna radiata chromosome 1	(AT)7	36236183	14	CACTTTGATGACAATGTGtc	ACGTGTTGGGAGTGTCTTGA	300
CM003504.1 Vigna radiata chromosome 1	(TA)6	36386239	12	GCGCTTCAACTTGTGTCTGG	ACAGCACGTTGCCCTCATTA	296
CM003504.1 Vigna radiata chromosome 1	(TA)6	36494590	12	TGACGCGTAGTTTTCAAGGGT	ACACACCTTGCACGTGCTAA	249
CM003505.1 Vigna radiata chromosome 2	(CA)6	51421	12	acacacacacccacacacat	TGTGGATGTGCTTGCGTttg	172
CM003505.1 Vigna radiata chromosome 2	(CA)6	53347	12	acacacacacccacacacat	TGTGGATGTGCTTGCGTttg	172
CM003505.1 Vigna radiata chromosome 2	(TG)6	59662	12	gtgtgtgatgtgtgtgtgcc	CACGACAAGATGACCCACGA	172
CM003505.1 Vigna radiata chromosome 2	(AC)6	105404	12	actcacgcacacacacacat	atgtgtgtgtgtgtgtcggt	136
CM003505.1 Vigna radiata chromosome 2	(AC)6	105525	12	actcacgcacacacacacat	atgtgtgtgtgtgtgtcggt	136
CM003505.1 Vigna radiata chromosome 2	(CA)6	107626	12	AGCAAACACagacacaccca	atgtgtgggtgtgtgtgtgt	114
CM003505.1 Vigna radiata chromosome 2	(TC)6	345940	12	TAGTGGCGTGTGTGAGTGTG	AAGCATTTTTGCCCCACACC	199
CM003505.1 Vigna radiata chromosome 2	(TC)6	419830	12	AGTTTGGTGGTGTTGGTCCA	CGGCTTATAGCGCTGCTTTG	140
CM003505.1 Vigna radiata chromosome 2	(TC)6	601531	12	GACTGTGGTTGGACCCCAAA	GGAGAAGACAGCatgcagaga	161
CM003505.1 Vigna radiata chromosome 2	(TC)6	605296	12	AGCAGTGGATGACGAAAGCT	TGTATTGGTGGCAGTGGGTG	243
CM003505.1 Vigna radiata chromosome 2	(CT)6	789962	12	tctttctctccccGTTGTGC	ACCACCCTTCAAAGCCCAAA	140
CM003505.1 Vigna radiata chromosome 2	(AG)6	1002646	12	tctttctctccccGTTGTGC	ACCACCCTTCAAAGCCCAAA	140
CM003505.1 Vigna radiata chromosome 2	(GA)6	1174067	12	tctttctctccccGTTGTGC	ACCACCCTTCAAAGCCCAAA	140
CM003505.1 Vigna radiata chromosome 2	(TC)6	1337932	12	AAGAGCATGGTGTTCTGGGG	GGCTCCATTCACACAGTCCA	158
CM003505.1 Vigna radiata chromosome 2	(TC)6	1412529	12	CACCGATCCTTACTACCCGC	AAGCGAGGAGAAACGGAAGG	193
CM003505.1 Vigna radiata chromosome 2	(AG)6	1501180	12	CACCGATCCTTACTACCCGC	AAGCGAGGAGAAACGGAAGG	193
CM003505.1 Vigna radiata chromosome 2	(AC)6	1674578	12	AAGCAAAGCAAAAGGGTGGG	AATGGGTCCTTCTGGCTCTG	202
CM003505.1 Vigna radiata chromosome 2	(GCT)5	1688114	15	TCCAGAACCAGAAGGACCCA	aCCGATCGGAACAAAGCCTT	225
CM003505.1 Vigna radiata chromosome 2	(GT)6	1754129	12	TCCAGAACCAGAAGGACCCA	aCCGATCGGAACAAAGCCTT	225
CM003505.1 Vigna radiata chromosome 2	(GA)6	1772224	12	TCCAGAACCAGAAGGACCCA	aCCGATCGGAACAAAGCCTT	225
CM003505.1 Vigna radiata chromosome 2	(AC)6	2319888	12	TAGGTCGGATCTGATGGCCA	TGTATGTGGGTGTGGGCATG	284
CM003505.1 Vigna radiata chromosome 2	(CA)6	2490503	12	GGTGTGGAGGATGAACACGT	TTCGCAAGTTCTGAGTGGCT	227
CM003505.1 Vigna radiata chromosome 2	(GA)6	2539639	12	GGTGTGGAGGATGAACACGT	TTCGCAAGTTCTGAGTGGCT	227
CM003505.1 Vigna radiata chromosome 2	(AC)6	2622794	12	GAGTGTGCCGACCCAATACA	ACTTTGGGGTGTGTGTGTGT	270
CM003505.1 Vigna radiata chromosome 2	(CT)6	2746338	12	TGAAGTGCCTTCTCTGCCTG	AGGCATGGCTATGATGCATGT	141
CM003505.1 Vigna radiata chromosome 2	(TC)6	2837801	12	CTCCCCgccaaaaccctaat	CACTCTGCCTCGACACttgt	216
CM003505.1 Vigna radiata chromosome 2	(CGC)5	2925405	15	ATGGCTACGACATGGACGAC	GTGTGCAAGTTCAACCCGTC	151
CM003505.1 Vigna radiata chromosome 2	(AG)6	3268512	12	ATGGCTACGACATGGACGAC	GTGTGCAAGTTCAACCCGTC	151
CM003505.1 Vigna radiata chromosome 2	(TG)6	3534771	12	GAGCTTGGACAACTCGGTGA	TCTCTGTTGTGCCTGTGGTC	294
CM003505.1 Vigna radiata chromosome 2	(TCATGT)5	3613520	30	GGACTTGGAAGCCATCGTCA	AACTGGACCCCACCTTGTTG	145
CM003505.1 Vigna radiata chromosome 2	(TC)6	3723026	12	CGATTCCGCTCACTCTCTCC	AAAGCGCATTTCAAGGCTGG	232
CM003505.1 Vigna radiata chromosome 2	(AC)6	3810960	12	CCCACTGGCCCTTTAAAGGT	GGCTAGGCAGACCACACTTT	132
CM003505.1 Vigna radiata chromosome 2	(TAC)5	3884285	15	GCAGGTAGGTCCCGTTTTGA	TGCAATCCCTTCCTCGCTTT	141
CM003505.1 Vigna radiata chromosome 2	(AC)6	3889758	12	AAGCTGTGACTCAGGCTGAC	GGCACTTCACGTAGCATGGA	296
CM003505.1 Vigna radiata chromosome 2	(TC)6	3924993	12	CCCATGAGAGGGGTTTCACA	CCTGCTGATTCCTCGTCCTC	291
CM003505.1 Vigna radiata chromosome 2	(TC)6	3934694	12	ACTGACTATTGGACCCACGT	agCCATCTGAGGAGCAAACC	169
CM003505.1 Vigna radiata chromosome 2	(CGG)5	4183799	15	CCTCTAATGCAGCACCACCA	GCAAACCCACCAACATTgct	299
CM003505.1 Vigna radiata chromosome 2	(TG)6	4330320	12	ATCAAGAGTGGGGAGCCAAG	GTTCAATTCGCATGGTGCCA	146
CM003505.1 Vigna radiata chromosome 2	(AG)6	4356912	12	ATCAAGAGTGGGGAGCCAAG	GTTCAATTCGCATGGTGCCA	146
CM003505.1 Vigna radiata chromosome 2	(CA)6	4357251	12	CCCATCGGAGAGAGTGCAAT	TCTCTCTTCCCAAACACCGC	250
CM003505.1 Vigna radiata chromosome 2	(TG)6	5131833	12	TTTTGATCGAATCGGCGCAC	GAATGTCCGGGTCGAGATCC	137
CM003505.1 Vigna radiata chromosome 2	(TC)6	5157742	12	CTCCCCTCTCCGCACATTTT	TACTTTCTGGCTTCCTGGCG	135
CM003505.1 Vigna radiata chromosome 2	(AG)6	5557248	12	CTCCCCTCTCCGCACATTTT	TACTTTCTGGCTTCCTGGCG	135
CM003505.1 Vigna radiata chromosome 2	(GT)6	5557583	12	CTCCCCTCTCCGCACATTTT	TACTTTCTGGCTTCCTGGCG	135
CM003505.1 Vigna radiata chromosome 2	(GA)6	5642221	12	CTCCCCTCTCCGCACATTTT	TACTTTCTGGCTTCCTGGCG	135
CM003505.1 Vigna radiata chromosome 2	(GA)6	5644456	12	CTCCCCTCTCCGCACATTTT	TACTTTCTGGCTTCCTGGCG	135
CM003505.1 Vigna radiata chromosome 2	(CT)6	5742276	12	GTTGATACTGGTGCGCAGGA	ATCTTCTTGGGGACGCTGTC	179
CM003505.1 Vigna radiata chromosome 2	(AG)6	5866970	12	GTTGATACTGGTGCGCAGGA	ATCTTCTTGGGGACGCTGTC	179
CM003505.1 Vigna radiata chromosome 2	(TTGCCA)8	6055652	48	CCATTGCCATTACCGTTGCC	TATTGCCATGGAAGCTGCCA	102
CM003505.1 Vigna radiata chromosome 2	(GTC)5	6158611	15	CTTCGTTGAAGTGGTCGGGA	GACAAGCCCTCTCCAAACGA	142
CM003505.1 Vigna radiata chromosome 2	(TG)6	6238319	12	CCCATGTTCTCGACAACCGA	TCATGAGGGGACTAGGCCAA	254
CM003505.1 Vigna radiata chromosome 2	(ACT)5	6302681	15	TGGTGTGGTTTGGTGAGGTT	ACAACCGTCTCAGCTCTGTG	200
CM003505.1 Vigna radiata chromosome 2	(GA)6	6331727	12	TGGTGTGGTTTGGTGAGGTT	ACAACCGTCTCAGCTCTGTG	200
CM003505.1 Vigna radiata chromosome 2	(GA)6	6430216	12	TGGTGTGGTTTGGTGAGGTT	ACAACCGTCTCAGCTCTGTG	200
CM003505.1 Vigna radiata chromosome 2	(GA)6	6655336	12	TGGTGTGGTTTGGTGAGGTT	ACAACCGTCTCAGCTCTGTG	200
CM003505.1 Vigna radiata chromosome 2	(TC)6	6815279	12	TTCTTCTGGTGACCATGGCC	AGGCAGATGCACTACACACC	172
CM003505.1 Vigna radiata chromosome 2	(TC)6	7497270	12	GACGACAGGGTACGATGTGG	GCCCGAACGTCACACATTTC	274
CM003505.1 Vigna radiata chromosome 2	(GTA)5	7543134	15	TTGCATGCCACTGTCTGCTA	GTCCTGTCTTACAGCCACCC	291
CM003505.1 Vigna radiata chromosome 2	(TCG)5	8016549	15	AGTTGTTGATGAGGCGAGGG	CACTTCTTGACGACCTCCCC	175
CM003505.1 Vigna radiata chromosome 2	(TC)6	8439100	12	tgcTCCATTCTCTCGTGCTC	GGCCATGGTCATCAATGTCC	171
CM003505.1 Vigna radiata chromosome 2	(GA)6	8551201	12	tgcTCCATTCTCTCGTGCTC	GGCCATGGTCATCAATGTCC	171
CM003505.1 Vigna radiata chromosome 2	(CT)6	8697179	12	ACCTTAGCCGTTTCAAAACCT	TGGGGGAAGAGGGTAGGAAA	190
CM003505.1 Vigna radiata chromosome 2	(CT)6	8806970	12	CTGACCGTCGTGAACTTGGA	TCCAACGCAATGGAGTCACA	165
CM003505.1 Vigna radiata chromosome 2	(TC)6	8823021	12	GCTGACGTGCATTGCTTgat	AGTCCATGGCCTTGACGAAG	156
CM003505.1 Vigna radiata chromosome 2	(TAC)5	9187441	15	TTGTTGACGTCTACCGCCTC	GACGGTGCGAGAGAGATCAG	128
CM003505.1 Vigna radiata chromosome 2	(GCA)5	9680722	15	TTGTTGACGTCTACCGCCTC	GACGGTGCGAGAGAGATCAG	128
CM003505.1 Vigna radiata chromosome 2	(AC)6	9705109	12	TGTGCGTGTGGGATACGAAA	tctcaccCTCAAAACGCTGT	164
CM003505.1 Vigna radiata chromosome 2	(TC)6	9721811	12	ACCTAACGAGCATGAGGGGA	GGGTAGCTGGTGTCTTGAGG	244
CM003505.1 Vigna radiata chromosome 2	(AC)6	9744262	12	GGTCAACCGTGGCGTTAAAG	ACGACGATGAACTACGACGG	235
CM003505.1 Vigna radiata chromosome 2	(CT)6	9977806	12	TGAGAGGAAGGATGCTGGGA	AGGAGGGTGCTTCATCTTGC	268
CM003505.1 Vigna radiata chromosome 2	(GT)6	10074578	12	TGAGAGGAAGGATGCTGGGA	AGGAGGGTGCTTCATCTTGC	268
CM003505.1 Vigna radiata chromosome 2	(AC)6	10305645	12	TGCATGCAGAATGATCGTGG	CGTGCTCCATCCACTCTTCA	103
CM003505.1 Vigna radiata chromosome 2	(TC)6	10577110	12	AGGGGAAAATGGCTAACGgg	TAGTCCCCAACACGCTTCAC	100
CM003505.1 Vigna radiata chromosome 2	(AG)6	10768922	12	AGGGGAAAATGGCTAACGgg	TAGTCCCCAACACGCTTCAC	100
CM003505.1 Vigna radiata chromosome 2	(AC)6	10850751	12	CCCCCTTGTATGTTGTGTCCA	CGGTGGCATAGATTACCGCA	160
CM003505.1 Vigna radiata chromosome 2	(CT)6	10945143	12	GGGTGGTAGTAGCATCGACG	TCAACCCTGACAGCATCGAC	153
CM003505.1 Vigna radiata chromosome 2	(TG)6	11014166	12	TCAGGCTTTCCTTGTTGGCA	CAGAGGGACCAGGAAGCAAG	125
CM003505.1 Vigna radiata chromosome 2	(TC)6	11297220	12	CTTAGGCTTGGGTCCAGTGG	TGACTACCACTAGGCAGCCT	140
CM003505.1 Vigna radiata chromosome 2	(CA)6	11438880	12	ACCTGATGACGGCGACAAAT	ATGTAGTGCTGGTGGGTTGG	100
CM003505.1 Vigna radiata chromosome 2	(TC)6	11795672	12	ACAGCTGGTGAGTTATGGGC	GGGTCCCATGCTGGATTTGA	153
CM003505.1 Vigna radiata chromosome 2	(TG)6	12464060	12	GTGCGCACGTCTTCATGTAC	TGCTAACACCCAAACCTCGa	140
CM003505.1 Vigna radiata chromosome 2	(TG)6	13316633	12	agGTGTGTTGGTTGCTTTCA	tcaGCATAAACTTACGCTTGCA	219
CM003505.1 Vigna radiata chromosome 2	(CA)6	13341674	12	GAATACCGAGccaccacaca	gtccaaaaccgtggcacaaa	119
CM003505.1 Vigna radiata chromosome 2	(GA)6	13405633	12	GAATACCGAGccaccacaca	gtccaaaaccgtggcacaaa	119
CM003505.1 Vigna radiata chromosome 2	(GT)6	13950460	12	GAATACCGAGccaccacaca	gtccaaaaccgtggcacaaa	119
CM003505.1 Vigna radiata chromosome 2	(AC)6	13964241	12	TTGCTCAGCCACCAGATCTG	TCGTTGAGCGAGTGTGTTGT	137
CM003505.1 Vigna radiata chromosome 2	(GT)6	14384948	12	TTGCTCAGCCACCAGATCTG	TCGTTGAGCGAGTGTGTTGT	137
CM003505.1 Vigna radiata chromosome 2	(CA)6	14411858	12	CCCCAACCTCGCCCTTAAAT	CAGGATCGGATCTGTGACCG	165
CM003505.1 Vigna radiata chromosome 2	(GA)6	14480980	12	CCCCAACCTCGCCCTTAAAT	CAGGATCGGATCTGTGACCG	165
CM003505.1 Vigna radiata chromosome 2	(CA)6	15068510	12	ACTAGGGACGGGTGAGAGTC	aatgcaatgcacccaaaccc	217
CM003505.1 Vigna radiata chromosome 2	(GT)6	15258212	12	ACTAGGGACGGGTGAGAGTC	aatgcaatgcacccaaaccc	217
CM003505.1 Vigna radiata chromosome 2	(AG)6	15453355	12	ACTAGGGACGGGTGAGAGTC	aatgcaatgcacccaaaccc	217
CM003505.1 Vigna radiata chromosome 2	(AGC)5	15503086	15	GGAAGCTGCCTCTGGAAGTT	GAAAGAGCAAAGAGGGCTGC	102
CM003505.1 Vigna radiata chromosome 2	(AG)6	16193315	12	GGAAGCTGCCTCTGGAAGTT	GAAAGAGCAAAGAGGGCTGC	102
CM003505.1 Vigna radiata chromosome 2	(GA)6	16247043	12	GGAAGCTGCCTCTGGAAGTT	GAAAGAGCAAAGAGGGCTGC	102
CM003505.1 Vigna radiata chromosome 2	(CGC)5	16270979	15	AGCAGATCTGGACCGTCTCT	TCGTCACCGACCCTAGGAAT	200
CM003505.1 Vigna radiata chromosome 2	(AG)6	16359757	12	AGCAGATCTGGACCGTCTCT	TCGTCACCGACCCTAGGAAT	200
CM003505.1 Vigna radiata chromosome 2	(AG)6	17129456	12	AGCAGATCTGGACCGTCTCT	TCGTCACCGACCCTAGGAAT	200
CM003505.1 Vigna radiata chromosome 2	(AG)6	17297635	12	AGCAGATCTGGACCGTCTCT	TCGTCACCGACCCTAGGAAT	200
CM003505.1 Vigna radiata chromosome 2	(GA)6	17631284	12	AGCAGATCTGGACCGTCTCT	TCGTCACCGACCCTAGGAAT	200
CM003505.1 Vigna radiata chromosome 2	(TG)6	17681746	12	GTCCAAGAGAAGGACGAAGCA	TTTCTCCGCACCTCCATGTG	159
CM003505.1 Vigna radiata chromosome 2	(AGC)5	17884522	15	AAGGTGCTGGTAGACCTTGC	GACGCAGATCACAGGGTGAA	177
CM003505.1 Vigna radiata chromosome 2	(GCT)5	18306444	15	GGTGGGAGAAGAGCCTCAAC	ACCACAACAGGTGCTTTGGA	164
CM003505.1 Vigna radiata chromosome 2	(CT)6	18517595	12	TAACCGGAAGCTCCACACAC	GTCCACCTTGGCTTCTTCCA	257
CM003505.1 Vigna radiata chromosome 2	(AC)6	18747697	12	TTACAAGACAGTGTCCGGCC	AGTGTCATCATGCCAAGCCA	123
CM003505.1 Vigna radiata chromosome 2	(TC)6	18787199	12	AGGTTTGGGGCTTTCTAGCT	tgtCAGGATAAGGCAAGCTCG	230
CM003505.1 Vigna radiata chromosome 2	(TAC)5	18810091	15	AACACCATCTATGCCACCGG	GACTCTGCTTGTGGGGACTC	218
CM003505.1 Vigna radiata chromosome 2	(AG)6	19004666	12	AACACCATCTATGCCACCGG	GACTCTGCTTGTGGGGACTC	218
CM003505.1 Vigna radiata chromosome 2	(AG)6	19010484	12	AACACCATCTATGCCACCGG	GACTCTGCTTGTGGGGACTC	218
CM003505.1 Vigna radiata chromosome 2	(GT)6	19073624	12	AACACCATCTATGCCACCGG	GACTCTGCTTGTGGGGACTC	218
CM003505.1 Vigna radiata chromosome 2	(TC)6	19465960	12	gGACACTGCAACAGGTTCCT	aatcgccccaaagtacaggg	275
CM003505.1 Vigna radiata chromosome 2	(CA)6	19789403	12	CTCACCCACCTTTCACACCA	GTTGAAATTGTGGTGGGGCC	195
CM003505.1 Vigna radiata chromosome 2	(GA)6	19842490	12	CTCACCCACCTTTCACACCA	GTTGAAATTGTGGTGGGGCC	195
CM003505.1 Vigna radiata chromosome 2	(CT)6	20762978	12	AACCTCGCGATTCCGAAGTT	ATGAACGAGAAGGCCAACGT	245
CM003505.1 Vigna radiata chromosome 2	(TC)6	20779183	12	CCACCTTTCACTTGCATGTCC	AGGCTGAGAGAGAGAGATTCCT	169
CM003505.1 Vigna radiata chromosome 2	(TG)6	20926092	12	gtgtgtgctaggtaccaagct	ttgggcacaacaattgccag	300
CM003505.1 Vigna radiata chromosome 2	(AC)6	21076595	12	TCCCCGACAATGATGCCAAA	attggtccttgagaggcgac	114
CM003505.1 Vigna radiata chromosome 2	(CT)6	21080838	12	TCCTCAGTGGAACTCGAGGT	ATGTCACGCCCCAGTTAAGG	179
CM003505.1 Vigna radiata chromosome 2	(CA)6	21351474	12	ATGGCCTAGTGCTGCTTTGT	atcacctccGATCActccca	180
CM003505.1 Vigna radiata chromosome 2	(CT)6	21367894	12	ACAGCCTCTGTCTAAACGGC	GTGTGGAACGGCTTCTCAGA	225
CM003505.1 Vigna radiata chromosome 2	(TG)6	21527381	12	cgggtacggatgtttttgcc	tcTCCTGCCACTACTCacga	203
CM003505.1 Vigna radiata chromosome 2	(AG)6	21657615	12	cgggtacggatgtttttgcc	tcTCCTGCCACTACTCacga	203
CM003505.1 Vigna radiata chromosome 2	(GT)6	21787998	12	cgggtacggatgtttttgcc	tcTCCTGCCACTACTCacga	203
CM003505.1 Vigna radiata chromosome 2	(CA)6	22040359	12	GAGTGACAGAAGAGCCACCC	TATCGGTGTGAGGGGTGAGT	209
CM003505.1 Vigna radiata chromosome 2	(AG)6	22146160	12	GAGTGACAGAAGAGCCACCC	TATCGGTGTGAGGGGTGAGT	209
CM003505.1 Vigna radiata chromosome 2	(GA)6	22259740	12	GAGTGACAGAAGAGCCACCC	TATCGGTGTGAGGGGTGAGT	209
CM003505.1 Vigna radiata chromosome 2	(TG)6	22395284	12	TTTGCAGGAGATGTTGGGCT	ACGACTATAGCAAGCTGCCTC	100
CM003505.1 Vigna radiata chromosome 2	(AC)6	22592553	12	TCCATGCTGAGGGTGGTCTA	GAAGTGTCACATGCAAGGGC	120
CM003505.1 Vigna radiata chromosome 2	(GT)6	22793999	12	TCCATGCTGAGGGTGGTCTA	GAAGTGTCACATGCAAGGGC	120
CM003505.1 Vigna radiata chromosome 2	(AG)6	22912846	12	TCCATGCTGAGGGTGGTCTA	GAAGTGTCACATGCAAGGGC	120
CM003505.1 Vigna radiata chromosome 2	(AG)6	23012929	12	TCCATGCTGAGGGTGGTCTA	GAAGTGTCACATGCAAGGGC	120
CM003505.1 Vigna radiata chromosome 2	(TC)6	23054198	12	GCGCTGCAAAACTACCACAA	CGTTTTTCACACGGCACTGt	174
CM003505.1 Vigna radiata chromosome 2	(GT)6	23168085	12	GCGCTGCAAAACTACCACAA	CGTTTTTCACACGGCACTGt	174
CM003505.1 Vigna radiata chromosome 2	(TC)6	23529497	12	TTAACGCCAGTGACCGTCTC	gagaaagagtggGTGGCGAA	267
CM003505.1 Vigna radiata chromosome 2	(AG)6	23814976	12	TTAACGCCAGTGACCGTCTC	gagaaagagtggGTGGCGAA	267
CM003505.1 Vigna radiata chromosome 2	(CA)6	24043266	12	GAGACTCGTGGTCAAGGCTC	GCAGCAAAGCAGGCTTGAAT	195
CM003505.1 Vigna radiata chromosome 2	(CT)6	24115308	12	CCACCCAACTCCTTCTGCTT	ACACGGATGAGAGGCCAAAG	124
CM003505.1 Vigna radiata chromosome 2	(TC)6	24502748	12	ACGACAGGGTATTGGTGCTG	AGAAGAGGGTGCAGACAACG	160
CM003505.1 Vigna radiata chromosome 2	(AG)6	24998887	12	ACGACAGGGTATTGGTGCTG	AGAAGAGGGTGCAGACAACG	160
CM003505.1 Vigna radiata chromosome 2	(AC)6	25021280	12	AAACGCAGGTCTCCAACGAT	GCTGCAATCTGAGACCACCT	254
CM003505.1 Vigna radiata chromosome 2	(AG)6	25039251	12	AAACGCAGGTCTCCAACGAT	GCTGCAATCTGAGACCACCT	254
CM003505.1 Vigna radiata chromosome 2	(GCT)5	25059919	15	TCGACTCACAGAACCAGCAC	CACCGGAAGACTTGAACGGA	107
CM003506.1 Vigna radiata chromosome 3	(TC)6	333308	12	CACCCAAAGCAACACGCAAT	GATGGAGACGGCTGAGATGG	208
CM003506.1 Vigna radiata chromosome 3	(CA)6	652305	12	ACATCACATCATCCGCAGCT	AAGGGCTGGAGGGGGTATAG	289
CM003506.1 Vigna radiata chromosome 3	(TC)6	960186	12	agaacctTGTGCTCTCACGG	GTTTAAATTCGTGGCGCGGT	288
CM003506.1 Vigna radiata chromosome 3	(CGG)5	1210799	15	GGTAATCATGGCGGCTACGA	GTATCGACGGTGGAGGAACC	164
CM003506.1 Vigna radiata chromosome 3	(TC)6	1397730	12	CCTACCTGTCCCACGTAACG	TACACGGCCCAGTAAGGAGA	115
CM003506.1 Vigna radiata chromosome 3	(TC)6	1545243	12	TTCCTCCCTCCACCAATCCT	TGCGGGATTCACATGTTGGA	217
CM003506.1 Vigna radiata chromosome 3	(TC)6	1795345	12	GGCTTAGTCTGGAGGCCAAA	AACTCATGCAAGCCCTTCCC	107
CM003506.1 Vigna radiata chromosome 3	(TC)6	1848784	12	TATGTGCCCGAGGACCCTAA	TCCTCCACCAAATCGACTGC	128
CM003506.1 Vigna radiata chromosome 3	(TC)6	2333759	12	GAGACCTTGGCCATCCCATC	GTACGTGCATGGCATTGCTC	202
CM003506.1 Vigna radiata chromosome 3	(GT)6	2350229	12	CTCTGAGTGgcagtgtgtgt	TCTCACCACATGCCTCATCC	296
CM003506.1 Vigna radiata chromosome 3	(CA)6	2538448	12	CTGCACCCTACAGACCACAG	GCTCGCTGACTCATTGCATG	252
CM003506.1 Vigna radiata chromosome 3	(TC)6	2770138	12	GCTGTACACCGTGGAATCCA	AGATGAAAAGGGGCGGTGAG	254
CM003506.1 Vigna radiata chromosome 3	(AC)6	3054183	12	GTGCCCTTACACTCAAAAGGA	TGGTGGGAAAACAAGGTGCT	157
CM003506.1 Vigna radiata chromosome 3	(AC)6	3305931	12	tgtgtgtgtttgtgcgCATT	TCAACAAGTCAAACTCGGCC	100
CM003506.1 Vigna radiata chromosome 3	(AC)6	3399605	12	CATTCGCAGTTGCTTGCACT	GGGCTGTGATCACATCTCCC	137
CM003506.1 Vigna radiata chromosome 3	(CGA)5	3973643	15	CGACGTCATGGAGCTGCTAT	GTCGAATCTCTCTGGCCTCG	143
CM003506.1 Vigna radiata chromosome 3	(CTTCAC)10	4731031	60	ACGGGTTCTTCACCTTCACC	TCAGAAGCAGGAGGAAGGGA	104
CM003506.1 Vigna radiata chromosome 3	(CGA)5	4906781	15	CGTCGGAACCCTAGACGATG	AGATCGGAGAAGGCTGAGGT	141
CM003506.1 Vigna radiata chromosome 3	(CTGCCC)7	5877684	42	GCTCCTCTGGCACCAAGAAT	CGTTGTCAGAGTCTGGCAGT	138
CM003506.1 Vigna radiata chromosome 3	(CA)6	5935811	12	TGCGATCGGAAAGAAGCAGT	TCATCCGCGCTTAgggtttt	141
CM003506.1 Vigna radiata chromosome 3	(GCA)5	6061012	15	GCTTCTGGTGGGTATGCTGT	GGCTCTAGATCTGGCAGCTG	294
CM003506.1 Vigna radiata chromosome 3	(CA)6	6193648	12	cACTCACCACCCTTCATCCC	TGCGTTGCTCCGTAACTCTT	277
CM003506.1 Vigna radiata chromosome 3	(AC)6	6284952	12	GCCTGGCCTCTTAGTGGATC	CAATGGTGGAAAACGGCCAG	122
CM003506.1 Vigna radiata chromosome 3	(CCG)5	6348752	15	GCCTGGCCTCTTAGTGGATC	CAATGGTGGAAAACGGCCAG	122
CM003506.1 Vigna radiata chromosome 3	(TC)6	6556165	12	tctcCTCTATCGCGCAACAC	aggtcCATAAAATTGCAGCGC	169
CM003506.1 Vigna radiata chromosome 3	(TC)6	7181500	12	CGTTGATTCCACCCGTCTGA	TAGTATGGGGTTTCGCTCGC	115
CM003506.1 Vigna radiata chromosome 3	(GT)6	7803052	12	CGTATCCGTACTGCACCACA	GCCGTGCTAACCAGTAGTGA	149
CM003506.1 Vigna radiata chromosome 3	(GAC)5	7991292	15	ACCCCTCTTCTCCTGATCCC	GGTCGATTGGCGGTTTATGC	125
CM003506.1 Vigna radiata chromosome 3	(AC)6	8265332	12	cacacacgtacTGGACACCA	ACTTGACCTTTTGTAATCACGT	291
CM003506.1 Vigna radiata chromosome 3	(GT)6	8390039	12	TACGGAAACCCTGGCTTTCC	ACGATGTTCTTGACCGGTCC	122
CM003506.1 Vigna radiata chromosome 3	(AC)6	8473000	12	CCAGCAGAGCATCCAGACAA	GGGATGAAGAAGGCCAACCA	119
CM003506.1 Vigna radiata chromosome 3	(TC)6	8509990	12	TGGGGGACAGAAATTCGTGG	GACGGAAAATCATGCGGTGG	114
CM003506.1 Vigna radiata chromosome 3	(CA)6	8562566	12	TTTCACTCCAGCAGCACACA	TGTTCCTGTGGGGAGAGAGT	122
CM003506.1 Vigna radiata chromosome 3	(GT)6	8591507	12	GCTTGGTGACTGGTTGACCT	acaccacGTTCGGTCGTTAA	294
CM003506.1 Vigna radiata chromosome 3	(TC)6	8961078	12	GCCCAGTGGTCTTCCATTCA	ATGGTAGCCTTGGGTTCTGC	112
CM003506.1 Vigna radiata chromosome 3	(TC)6	9201196	12	GCTGAACATCACTGCCTCCT	tgtgatgAGGGGAGGGCATA	107
CM003506.1 Vigna radiata chromosome 3	(AC)6	9255320	12	CAGCCAACTGCACCTAGGAA	ACCAGATCAAACTCAGCCACA	291
CM003506.1 Vigna radiata chromosome 3	(CA)6	9417305	12	GCCCACTCCGTTGGAAGATA	TTCGTCCAGGCGCATAAAGT	288
CM003506.1 Vigna radiata chromosome 3	(GAC)5	9457912	15	CTCTATTCGCAGGCGGTGAT	tcgtcgtcgtcaTCGTCATC	212
CM003506.1 Vigna radiata chromosome 3	(GT)6	10143526	12	CTCCAAAATGCGCCTACTGC	GCCAAGTGGGTTCATGGAGA	102
CM003506.1 Vigna radiata chromosome 3	(AC)6	10223643	12	GCATATCCACTGCAAGCTGC	GTTGGTGTCCATGGGAGAGG	116
CM003506.1 Vigna radiata chromosome 3	(TC)6	10372846	12	TGAGGTTGACGGGCTTTCTC	AGTGCTGCTACTCGCCATTT	201
CM003506.1 Vigna radiata chromosome 3	(TC)6	11184358	12	CCCTTCCTCCGCTACCTTTG	AGGAAATCGAAGCAGAGCCA	123
CM003506.1 Vigna radiata chromosome 3	(GT)6	11274758	12	TGACCGGGATCACAGGTGTA	TTCACGAGCCAGGATGACAC	131
CM003506.1 Vigna radiata chromosome 3	(AC)6	11421193	12	GCGGTGGGAGAGAAGAACAA	CAGCACGTTCTCTTGTccct	117
CM003506.1 Vigna radiata chromosome 3	(TC)6	11692445	12	AGGTTTGGTTGGGAAGCTCC	TCTTACCCTAGGGCCACCAA	230
CM003506.1 Vigna radiata chromosome 3	(TC)6	11884218	12	TAGACGCACGCACTTTctgt	GATTGATGCGGTTGAGACGC	168
CM003506.1 Vigna radiata chromosome 3	(TC)6	11919832	12	TCTCTCTCCTCTTCACGCCA	GGTTGACTAGAAGGCGCACT	300
CM003506.1 Vigna radiata chromosome 3	(GT)6	12581461	12	tgtgtgtgtgtgggaaGCAT	TTGTTTTCACGGGTGTGTGC	280
CM003507.1 Vigna radiata chromosome 4	(CA)6	63585	12	TGGCCTTGATCATGTGGTCC	GGAAGACTGGTGCAAGGTGA	115
CM003507.1 Vigna radiata chromosome 4	(CT)6	93772	12	TCCTACACCGATGACCTCGT	GTGGTGGGAAtgggaagagg	111
CM003507.1 Vigna radiata chromosome 4	(TG)6	497628	12	TCCTACACCGATGACCTCGT	GTGGTGGGAAtgggaagagg	111
CM003507.1 Vigna radiata chromosome 4	(TC)6	1524537	12	CGGTTGGGTTCTGGAGAAGA	CGCTGCCCGAAAACAAAAGA	158
CM003507.1 Vigna radiata chromosome 4	(TACTA)5	1774883	25	CTATGGCTGTCTGGCTAGGC	agagggaAGGGTTTGGGAGA	289
CM003507.1 Vigna radiata chromosome 4	(TC)6	1979921	12	TTCACGCTCTCACATGCCTT	ACAGCGGAAGAAGCCATGAA	202
CM003507.1 Vigna radiata chromosome 4	(CA)6	2250982	12	TTCACGCTCTCACATGCCTT	ACAGCGGAAGAAGCCATGAA	202
CM003507.1 Vigna radiata chromosome 4	(TG)6	2503442	12	TTCACGCTCTCACATGCCTT	ACAGCGGAAGAAGCCATGAA	202
CM003507.1 Vigna radiata chromosome 4	(AC)6	2729144	12	TTCACGCTCTCACATGCCTT	ACAGCGGAAGAAGCCATGAA	202
CM003507.1 Vigna radiata chromosome 4	(CA)6	3643721	12	TTCACGCTCTCACATGCCTT	ACAGCGGAAGAAGCCATGAA	202
CM003507.1 Vigna radiata chromosome 4	(CT)6	4456083	12	AGAACTTTTGTTGGAGGTCCCA	CCATCAAGAAAGGACGATCGG	126
CM003507.1 Vigna radiata chromosome 4	(TG)6	4543559	12	AGAACTTTTGTTGGAGGTCCCA	CCATCAAGAAAGGACGATCGG	126
CM003507.1 Vigna radiata chromosome 4	(GA)6	4708361	12	TGGCGTAACCATGCTTGAGT	TGCCGTGCCTCTTGTACAAT	272
CM003507.1 Vigna radiata chromosome 4	(TG)6	4760874	12	TGGCGTAACCATGCTTGAGT	TGCCGTGCCTCTTGTACAAT	272
CM003507.1 Vigna radiata chromosome 4	(TG)6	4817660	12	TGGCGTAACCATGCTTGAGT	TGCCGTGCCTCTTGTACAAT	272
CM003507.1 Vigna radiata chromosome 4	(CG)6	5052356	12	tcCAGCACAAACTCGGGATC	CTGCCTGCTAGAATCTGTGGA	276
CM003507.1 Vigna radiata chromosome 4	(GT)6	5268498	12	CACGTGGTTGAACCTACCGA	gaactcacacacacacacgc	157
CM003507.1 Vigna radiata chromosome 4	(TG)6	5451548	12	CACGTGGTTGAACCTACCGA	gaactcacacacacacacgc	157
CM003507.1 Vigna radiata chromosome 4	(TG)6	5696155	12	CACGTGGTTGAACCTACCGA	gaactcacacacacacacgc	157
CM003507.1 Vigna radiata chromosome 4	(CT)6	5724676	12	GGAAGCAAATGTGGTGGACG	CGCGTGAGTTGCAGTTGAAA	198
CM003507.1 Vigna radiata chromosome 4	(GT)6	5787317	12	GGCGTTGATCTGGGTTGAGA	ATCACCATCCTCATCCCCCA	112
CM003507.1 Vigna radiata chromosome 4	(GA)6	5819479	12	CAAACGGGGCAAAATGGGAC	CTGCAAAATGCTTCACCGTCA	136
CM003507.1 Vigna radiata chromosome 4	(CA)6	5997702	12	CAAACGGGGCAAAATGGGAC	CTGCAAAATGCTTCACCGTCA	136
CM003507.1 Vigna radiata chromosome 4	(GA)6	6051873	12	AATCAGGGTGACATGGCAGG	GTTTGGTTGCAGCTCACTGG	189
CM003507.1 Vigna radiata chromosome 4	(GA)6	6081399	12	AGCGGTGTTTGGATGAGGAG	AGTCAAGCTTGCCATTGGGA	119
CM003507.1 Vigna radiata chromosome 4	(GCC)5	6373581	15	ATATCCCCAATTCCGTCGGC	CGCAAGCAAGAAGAAGGCTG	135
CM003507.1 Vigna radiata chromosome 4	(GA)6	6855518	12	gaagagagcTCCAAGGTGCA	GAGCCAACACCACCCAACTA	125
CM003507.1 Vigna radiata chromosome 4	(AC)6	6867312	12	gaagagagcTCCAAGGTGCA	GAGCCAACACCACCCAACTA	125
CM003507.1 Vigna radiata chromosome 4	(AC)6	6939153	12	gaagagagcTCCAAGGTGCA	GAGCCAACACCACCCAACTA	125
CM003507.1 Vigna radiata chromosome 4	(CT)6	7232618	12	ctttagggTACAGGCCGGTG	ATGGTAGCGCTTCCTTCACC	279
CM003507.1 Vigna radiata chromosome 4	(CA)6	7585679	12	ctttagggTACAGGCCGGTG	ATGGTAGCGCTTCCTTCACC	279
CM003507.1 Vigna radiata chromosome 4	(AC)6	7638398	12	ctttagggTACAGGCCGGTG	ATGGTAGCGCTTCCTTCACC	279
CM003507.1 Vigna radiata chromosome 4	(GT)6	8019028	12	TCTCGTCAATTAGCGGCTCC	ggttttgtcagaggatcgGC	294
CM003507.1 Vigna radiata chromosome 4	(GA)6	8227687	12	TGAAAGGGTCAATGCAAGCA	GGGCTTCAAGATGGAGTAGCA	113
CM003507.1 Vigna radiata chromosome 4	(TG)6	9136543	12	TGAAAGGGTCAATGCAAGCA	GGGCTTCAAGATGGAGTAGCA	113
CM003507.1 Vigna radiata chromosome 4	(CA)6	9477017	12	TGAAAGGGTCAATGCAAGCA	GGGCTTCAAGATGGAGTAGCA	113
CM003507.1 Vigna radiata chromosome 4	(CT)6	9569633	12	TGCCCTTCGTTCCTCCTAGA	CTAGTGGAGGGAGTGAGGCT	203
CM003507.1 Vigna radiata chromosome 4	(TC)6	9774319	12	AGCGTCCTTGTCCAATTGGT	ACCCTAATGTTTGGCCGGAG	131
CM003507.1 Vigna radiata chromosome 4	(CA)6	9814647	12	AGCGTCCTTGTCCAATTGGT	ACCCTAATGTTTGGCCGGAG	131
CM003507.1 Vigna radiata chromosome 4	(TC)6	9823858	12	AGGCTTTAGGTTGGAGGTCA	AGACGTCGAGAGAAGCAAAGA	151
CM003507.1 Vigna radiata chromosome 4	(TC)6	9865227	12	CGAAAAGCCTCGCCGTATTC	GGCGAGAGAAAATGATTCGGG	132
CM003507.1 Vigna radiata chromosome 4	(TG)6	10242610	12	CGAAAAGCCTCGCCGTATTC	GGCGAGAGAAAATGATTCGGG	132
CM003507.1 Vigna radiata chromosome 4	(AC)6	10415503	12	CGAAAAGCCTCGCCGTATTC	GGCGAGAGAAAATGATTCGGG	132
CM003507.1 Vigna radiata chromosome 4	(GT)6	10467957	12	AATGGgtggtgtgtgtgtgt	CCCTTCCACCCACTGTGTAC	285
CM003507.1 Vigna radiata chromosome 4	(AC)6	10659298	12	AATGGgtggtgtgtgtgtgt	CCCTTCCACCCACTGTGTAC	285
CM003507.1 Vigna radiata chromosome 4	(TG)6	10693394	12	AATGGgtggtgtgtgtgtgt	CCCTTCCACCCACTGTGTAC	285
CM003507.1 Vigna radiata chromosome 4	(TC)6	10916976	12	TCTTGAACTGCGCTCCTTGT	tcaatGGCTGCGTGACTCAA	200
CM003507.1 Vigna radiata chromosome 4	(GT)6	11178816	12	CTCGCTACTGGGTCAGCAAA	ATCCTTGGCTGGTCTTCTGC	139
CM003507.1 Vigna radiata chromosome 4	(CA)6	11299281	12	CTCGCTACTGGGTCAGCAAA	ATCCTTGGCTGGTCTTCTGC	139
CM003507.1 Vigna radiata chromosome 4	(GA)6	11443811	12	TCCGAGACAACAgcagcttt	ctctctctctcacccaCCCA	109
CM003507.1 Vigna radiata chromosome 4	(TG)6	11517235	12	TCCGAGACAACAgcagcttt	ctctctctctcacccaCCCA	109
CM003507.1 Vigna radiata chromosome 4	(TG)6	11747082	12	TCCGAGACAACAgcagcttt	ctctctctctcacccaCCCA	109
CM003507.1 Vigna radiata chromosome 4	(CA)6	11842728	12	TCCGAGACAACAgcagcttt	ctctctctctcacccaCCCA	109
CM003507.1 Vigna radiata chromosome 4	(CT)6	11917454	12	ccctctctctctctgccACT	GAGGGGAGCTTTGCGAAGAT	271
CM003507.1 Vigna radiata chromosome 4	(GA)6	11995157	12	AAACCACCACACAACACCCT	CTTCGGTGTGGCTTTGGTTG	268
CM003507.1 Vigna radiata chromosome 4	(CA)6	12002419	12	AAACCACCACACAACACCCT	CTTCGGTGTGGCTTTGGTTG	268
CM003507.1 Vigna radiata chromosome 4	(CA)6	12079930	12	AAACCACCACACAACACCCT	CTTCGGTGTGGCTTTGGTTG	268
CM003507.1 Vigna radiata chromosome 4	(TG)6	12318872	12	AAACCACCACACAACACCCT	CTTCGGTGTGGCTTTGGTTG	268
CM003507.1 Vigna radiata chromosome 4	(CT)6	12540182	12	TTGCCTTTGCGAGTTCGTTG	GCTGACAAGAGCCAAGTTGC	102
CM003507.1 Vigna radiata chromosome 4	(GT)6	12857443	12	cacatctccctttgtgccct	ggagttgtgtagcggtgtca	254
CM003507.1 Vigna radiata chromosome 4	(TG)6	12890428	12	cacatctccctttgtgccct	ggagttgtgtagcggtgtca	254
CM003507.1 Vigna radiata chromosome 4	(CT)6	12961658	12	TTGCTCTCTCCGAAGCGTTT	GCTCTGAACGGTGTGtctga	108
CM003507.1 Vigna radiata chromosome 4	(CA)6	12996300	12	TTGCTCTCTCCGAAGCGTTT	GCTCTGAACGGTGTGtctga	108
CM003507.1 Vigna radiata chromosome 4	(CT)6	13650248	12	TCGACCATTGCAGTTCCCTC	ACACACCTCCACTGGCAAAA	224
CM003507.1 Vigna radiata chromosome 4	(GA)6	13704385	12	CTTAAATCGCGACACTGCGG	tctctctcacacacacacgc	300
CM003507.1 Vigna radiata chromosome 4	(TC)6	13911996	12	TCCAGCACAATTCCCTTCCC	GGCACGTGAATTCCCAACAC	108
CM003507.1 Vigna radiata chromosome 4	(AC)6	14033078	12	TCCAGCACAATTCCCTTCCC	GGCACGTGAATTCCCAACAC	108
CM003507.1 Vigna radiata chromosome 4	(GA)6	14089130	12	GGCATGTCTTAATCCCTAGTGC	tcctctctctctctccctcac	114
CM003507.1 Vigna radiata chromosome 4	(TG)6	14819982	12	GGCATGTCTTAATCCCTAGTGC	tcctctctctctctccctcac	114
CM003507.1 Vigna radiata chromosome 4	(CA)6	14903666	12	GGCATGTCTTAATCCCTAGTGC	tcctctctctctctccctcac	114
CM003507.1 Vigna radiata chromosome 4	(TC)6	15203652	12	ACCTCCGGTCTATGTGGGAA	cagcagcaacaacaaccaca	149
CM003507.1 Vigna radiata chromosome 4	(GT)6	15380043	12	aggccacttgcaaacaaaca	cgtgGTGTATTGTGCAAGCC	204
CM003507.1 Vigna radiata chromosome 4	(CA)6	15612805	12	aggccacttgcaaacaaaca	cgtgGTGTATTGTGCAAGCC	204
CM003507.1 Vigna radiata chromosome 4	(TG)6	15838211	12	aggccacttgcaaacaaaca	cgtgGTGTATTGTGCAAGCC	204
CM003507.1 Vigna radiata chromosome 4	(GT)6	15911196	12	CTGGTTCTCCTGGATGCTCG	AAACGGATTTTTCCTGCGGC	267
CM003507.1 Vigna radiata chromosome 4	(TG)6	15944201	12	CTGGTTCTCCTGGATGCTCG	AAACGGATTTTTCCTGCGGC	267
CM003507.1 Vigna radiata chromosome 4	(CA)6	15991681	12	CTGGTTCTCCTGGATGCTCG	AAACGGATTTTTCCTGCGGC	267
CM003507.1 Vigna radiata chromosome 4	(TG)6	16048135	12	CTGGTTCTCCTGGATGCTCG	AAACGGATTTTTCCTGCGGC	267
CM003507.1 Vigna radiata chromosome 4	(GT)6	16421329	12	CCCCACAACCCATACACGAA	TGGAGCAGTTGTAGTGGCAG	134
CM003507.1 Vigna radiata chromosome 4	(GT)6	16537988	12	GGAGTGTGTGTGTGTCATGGA	ACTTGTGCTTTTCGTTGTCCT	197
CM003507.1 Vigna radiata chromosome 4	(TC)6	16571355	12	ACACTTTTGGCATCATGCGT	TGATCCGTGCAAGAGAAGCA	101
CM003507.1 Vigna radiata chromosome 4	(ACG)5	16758569	15	CGCTATGTAGAGGCGCTTGA	AGTTGTCACCATCGTCGCTT	118
CM003507.1 Vigna radiata chromosome 4	(GT)6	16761617	12	ATGTGCAGCCTGCCCTAATT	GGATCCAAACTGACCAGGCA	110
CM003507.1 Vigna radiata chromosome 4	(GAGCC)5	16809695	25	CAACACAACCCAACCGAACC	GGTTGGGTTGCATTGGGTTC	271
CM003507.1 Vigna radiata chromosome 4	(GT)6	16835872	12	AGAACAAGGAGGTCATCGCC	TGACACGTCTCTGCATTGCT	298
CM003507.1 Vigna radiata chromosome 4	(TG)6	16986484	12	AGAACAAGGAGGTCATCGCC	TGACACGTCTCTGCATTGCT	298
CM003507.1 Vigna radiata chromosome 4	(AC)6	17155132	12	AGAACAAGGAGGTCATCGCC	TGACACGTCTCTGCATTGCT	298
CM003507.1 Vigna radiata chromosome 4	(CT)6	17315893	12	CCACGTTGATGTGCCCTACT	CGCTGGCTTTTTCCTTCGTC	274
CM003507.1 Vigna radiata chromosome 4	(TG)6	17445722	12	CCACGTTGATGTGCCCTACT	CGCTGGCTTTTTCCTTCGTC	274
CM003507.1 Vigna radiata chromosome 4	(TG)6	17558606	12	CCACGTTGATGTGCCCTACT	CGCTGGCTTTTTCCTTCGTC	274
CM003507.1 Vigna radiata chromosome 4	(AC)6	17639701	12	CCACGTTGATGTGCCCTACT	CGCTGGCTTTTTCCTTCGTC	274
CM003507.1 Vigna radiata chromosome 4	(TCTGT)5	17766799	25	CAGCAAAACCTAGGGCTCCA	TCGGCTGTGTTGTGTCCAAA	222
CM003507.1 Vigna radiata chromosome 4	(TC)6	17773734	12	CATGGGAGGAGGGGGAGTTA	ACCAACCCCACCATCATCAC	192
CM003507.1 Vigna radiata chromosome 4	(GA)6	18172101	12	GGGTCTTGGACTACCTCCCT	TAACCTCGCACCATGCAGTT	148
CM003507.1 Vigna radiata chromosome 4	(CT)6	18190442	12	TCTGACGCCGATTTCAACCA	GCTGGCAAAGAAAAGGGTGG	257
CM003507.1 Vigna radiata chromosome 4	(AC)6	18260409	12	TCTGACGCCGATTTCAACCA	GCTGGCAAAGAAAAGGGTGG	257
CM003507.1 Vigna radiata chromosome 4	(CA)6	18308488	12	TCTGACGCCGATTTCAACCA	GCTGGCAAAGAAAAGGGTGG	257
CM003507.1 Vigna radiata chromosome 4	(TC)6	18346580	12	GCCGAGATAGTCCTTACGCC	CCAAAGGCGTCCGCATTAAG	211
CM003507.1 Vigna radiata chromosome 4	(CT)6	18396589	12	ATGATGCAGGGTCACCGTTT	GCAAGAAGTCCACCACCGTA	127
CM003507.1 Vigna radiata chromosome 4	(TG)6	18583464	12	ATGATGCAGGGTCACCGTTT	GCAAGAAGTCCACCACCGTA	127
CM003507.1 Vigna radiata chromosome 4	(AC)6	18619889	12	ATGATGCAGGGTCACCGTTT	GCAAGAAGTCCACCACCGTA	127
CM003507.1 Vigna radiata chromosome 4	(TG)6	18622576	12	ATGATGCAGGGTCACCGTTT	GCAAGAAGTCCACCACCGTA	127
CM003507.1 Vigna radiata chromosome 4	(TC)6	18643900	12	GACACGGAATGTTCACCCCT	GGCGACCCATCTTCGAGAAA	208
CM003507.1 Vigna radiata chromosome 4	(GT)6	18686058	12	CCCCAACTTCCTTTGGTGGA	AAACATGCTCCTCTTGGCCA	152
CM003507.1 Vigna radiata chromosome 4	(GA)6	18762834	12	AGTGCAGGGAGAAAGCGTTT	ACCACCCAACTGAGTGGAAA	158
CM003507.1 Vigna radiata chromosome 4	(TG)6	18765804	12	AGTGCAGGGAGAAAGCGTTT	ACCACCCAACTGAGTGGAAA	158
CM003507.1 Vigna radiata chromosome 4	(TG)6	18905046	12	AGTGCAGGGAGAAAGCGTTT	ACCACCCAACTGAGTGGAAA	158
CM003507.1 Vigna radiata chromosome 4	(GAC)5	19083992	15	ATCGGTGGTGGTGGGAGATA	ATCGCAACTCAGCAATCCCA	110
CM003507.1 Vigna radiata chromosome 4	(TC)6	19223951	12	CTCGTTGCTCTCGCTATCGT	CTCCGCTACCAACTCCGATC	124
CM003507.1 Vigna radiata chromosome 4	(AC)6	19317418	12	CTCGTTGCTCTCGCTATCGT	CTCCGCTACCAACTCCGATC	124
CM003507.1 Vigna radiata chromosome 4	(CA)6	19324771	12	CTCGTTGCTCTCGCTATCGT	CTCCGCTACCAACTCCGATC	124
CM003507.1 Vigna radiata chromosome 4	(AC)6	19331746	12	CTCGTTGCTCTCGCTATCGT	CTCCGCTACCAACTCCGATC	124
CM003507.1 Vigna radiata chromosome 4	(TC)6	19356422	12	CGCGAGTCAAGCAAAAACCA	AACAACGGTGTCATGTTGCG	156
CM003507.1 Vigna radiata chromosome 4	(TG)6	19369566	12	CGCGAGTCAAGCAAAAACCA	AACAACGGTGTCATGTTGCG	156
CM003507.1 Vigna radiata chromosome 4	(TC)6	20280514	12	TGAGGAAAGTGACtcggttt	CCTTTGGAGGCCCTTTGTTC	274
CM003507.1 Vigna radiata chromosome 4	(CT)6	20312780	12	CGTTACACTCCCACCCTCAC	GACAACCGTGCAGTGCAATT	153
CM003507.1 Vigna radiata chromosome 4	(TC)6	20412900	12	TTGGTGGCGCTGGTGATATT	ATCAGAACACGTTCCGCCAT	157
CM003508.1 Vigna radiata chromosome 5	(CT)6	132395	12	CAGTTCCTCAGCTGGATGCA	AGAAGCTGGAGTGGTGTGTG	209
CM003508.1 Vigna radiata chromosome 5	(CT)6	232084	12	TCAACAGCACCATCGTTGGA	AGGGTATGATGAAGGGCCCT	234
CM003508.1 Vigna radiata chromosome 5	(TC)6	251860	12	TTATGTGTGACGCTGTCGCT	TTCCGGTGTATGGGTTCAGC	174
CM003508.1 Vigna radiata chromosome 5	(GA)6	320256	12	TCATCCACTGGTACGGGCTA	GGCAGGGTGGTCTGATTTCA	239
CM003508.1 Vigna radiata chromosome 5	(AGC)5	338246	15	ACCCCTCTTACTGGCTGGAT	ATGCCACCGAAGAAGTCCTG	121
CM003508.1 Vigna radiata chromosome 5	(TG)6	372576	12	TGCCCTTGCTAGAGTGTGTT	TCTGGAGCCTTCAGAGGTGA	260
CM003508.1 Vigna radiata chromosome 5	(TC)6	479802	12	GGTGAAGACAGTCCCTCGTG	CCTACGAGACCGAATGACCG	120
CM003508.1 Vigna radiata chromosome 5	(TC)6	777286	12	CACGCGAATCTCCACCTCTT	GGCTTGTATGGGATGGTGCT	280
CM003508.1 Vigna radiata chromosome 5	(TG)6	836296	12	AGGCACACTCATCCCTCTCT	tgtttctGCCCCCTTTTGGT	135
CM003508.1 Vigna radiata chromosome 5	(TG)6	841847	12	acaagaccaggcaagggaac	ttgtgagctgacctttggca	163
CM003508.1 Vigna radiata chromosome 5	(TG)6	1012977	12	acaagaccaggcaagggaac	ttgtgagctgacctttggca	163
CM003508.1 Vigna radiata chromosome 5	(AG)6	1015906	12	AGGCCCAATAACAAGAGGCC	CGGTTCATCTACGGTGGCTT	180
CM003508.1 Vigna radiata chromosome 5	(AG)6	1020772	12	AGGCCCAATAACAAGAGGCC	CGGTTCATCTACGGTGGCTT	180
CM003508.1 Vigna radiata chromosome 5	(AG)6	1201944	12	cagGGCAGCTTCACAAACAC	CGAAACCTAGGGCTTGGGTT	281
CM003508.1 Vigna radiata chromosome 5	(AG)6	1627682	12	TCCAGCTTCTGCCAAGGAAG	AACTACTACACCCGTGCTGC	108
CM003508.1 Vigna radiata chromosome 5	(TGCTAT)5	1628422	30	TCCAGCTTCTGCCAAGGAAG	GTGTCCTAGCACAGCCATGT	207
CM003508.1 Vigna radiata chromosome 5	(AG)6	1665458	12	GGTGAACTGCTACGGTGTGA	CCACCATCCTCAATGCCAGT	117
CM003508.1 Vigna radiata chromosome 5	(CA)6	1893048	12	TTTCTTAGAGGCAGCTCGGC	TAGAAGGGAACGATGGCAGC	126
CM003508.1 Vigna radiata chromosome 5	(GA)6	2202443	12	tttcttgccgCTGTCTGCTA	GCCGTTTAGTTTACCGACGC	195
CM003508.1 Vigna radiata chromosome 5	(AG)6	2361759	12	ATGACGTAGCTACCCCCACT	ATGACGAGCAGCAGTTTGTG	175
CM003508.1 Vigna radiata chromosome 5	(AC)6	2470000	12	AGGGTGCAGGTGAATGTCTG	GTCTCGGTGGCAGCTATTGT	279
CM003508.1 Vigna radiata chromosome 5	(CT)6	2839926	12	AATCGCGCCGATCTAGTCAG	ACACGCTTCCTGACGTTAGG	278
CM003508.1 Vigna radiata chromosome 5	(AC)6	2848804	12	TTCTATGCTTCTGTGCGgct	AGTTGAGAAGGCATGGGAGC	127
CM003508.1 Vigna radiata chromosome 5	(CT)6	3231543	12	ACAACAACAGGGACCCACAA	TTTCTGCTGGGGTTGTCTGG	100
CM003508.1 Vigna radiata chromosome 5	(GA)6	3246054	12	AATGGTGACCGCCCACTAAG	GGGTTTGGCACTGCAAAGAG	188
CM003508.1 Vigna radiata chromosome 5	(TC)6	3284002	12	ATGGGGGAGAAAATTGCCGT	GGAGGAGTGGTTGTGAAGGG	224
CM003508.1 Vigna radiata chromosome 5	(GA)6	3451413	12	GTGTGTGCCACTGCTTCAAG	TGCGACGTGAAGAAGACGAA	292
CM003508.1 Vigna radiata chromosome 5	(GA)6	3578047	12	aGGCCAACATATTCCCGTgt	AGGTGCGTCCAATTCCAGTT	208
CM003508.1 Vigna radiata chromosome 5	(GA)6	3649718	12	AGGGAGGCAGATGAGATGTT	gtcTCCAAAAGCGTCTCAGC	199
CM003508.1 Vigna radiata chromosome 5	(AC)6	3746326	12	acaaacacacacacacgcac	TCGGACCATGGCCAGTTTAC	218
CM003508.1 Vigna radiata chromosome 5	(CT)6	3886064	12	TACTTCGTTTCGACCAGGGC	CCGGGACCAAAAACAACCAC	174
CM003508.1 Vigna radiata chromosome 5	(TCG)5	4148566	15	CGAGATTACCGAAGAGGCCC	CTCCTctccaccacaaccac	205
CM003508.1 Vigna radiata chromosome 5	(TC)6	4272750	12	CTTACCCTCCCATCGCTTCC	cctGGACGTTGGAGCAATCT	110
CM003508.1 Vigna radiata chromosome 5	(AG)6	4657114	12	GTGTCAGCAGGGAGTGAAGG	ATAGGGGCAGCCTCAAATGG	266
CM003508.1 Vigna radiata chromosome 5	(TG)6	4658347	12	GTGTCAGCAGGGAGTGAAGG	ATAGGGGCAGCCTCAAATGG	266
CM003508.1 Vigna radiata chromosome 5	(TG)6	5379066	12	GTGTCAGCAGGGAGTGAAGG	ATAGGGGCAGCCTCAAATGG	266
CM003508.1 Vigna radiata chromosome 5	(TG)6	5854041	12	GTGTCAGCAGGGAGTGAAGG	ATAGGGGCAGCCTCAAATGG	266
CM003508.1 Vigna radiata chromosome 5	(CA)6	5889097	12	ACCCAAAAGAGTGGTTTGCA	TGTGGGTGTGTGTGCGTTTA	120
CM003508.1 Vigna radiata chromosome 5	(TC)6	5908407	12	TGCTTATGCCTTCTTCCAGCt	tcCTAGTGTAGCCATGGACA	163
CM003508.1 Vigna radiata chromosome 5	(GA)6	5989830	12	CGGAGAGGAGAAGAAGGGGA	CTGTTGGTCGTCTCGTTGGA	116
CM003508.1 Vigna radiata chromosome 5	(CT)6	6273041	12	CTGCAGGTcctcactagtgc	TCAAAGGTTggggcattcga	180
CM003508.1 Vigna radiata chromosome 5	(AG)6	6435380	12	TTCGTTCAAGCTCCCTTGCA	GCTACACGGACGTACGGTAG	300
CM003508.1 Vigna radiata chromosome 5	(TC)6	6440264	12	AAGAGTTGCTGACGTGGTGT	AACGTCGTTGCAagctactt	229
CM003508.1 Vigna radiata chromosome 5	(AC)6	6500084	12	CTGGTGAAGGACCTGCTTGT	TCCTCCGTCGATCTTGGACT	212
CM003508.1 Vigna radiata chromosome 5	(AC)6	6615622	12	TTCTTCTCGCCACCCCATTC	TGCAAGTAAGTTGTGGCGGA	110
CM003508.1 Vigna radiata chromosome 5	(AG)6	6644201	12	TGTGTTGTTTGACTTTTGCCCT	AAGCAGCGAGAGTAATGGCA	135
CM003508.1 Vigna radiata chromosome 5	(TG)6	6668216	12	TGTGTTGTTTGACTTTTGCCCT	AAGCAGCGAGAGTAATGGCA	135
CM003508.1 Vigna radiata chromosome 5	(TC)6	6822501	12	TCCCAGAAGAGACATGTGCAC	GAAACAAGGAGCAGCAAGGC	118
CM003508.1 Vigna radiata chromosome 5	(GA)6	6863598	12	GAGTGACAGTGGGAGGAAGC	CCACCGTTCACCCATCTCTC	230
CM003508.1 Vigna radiata chromosome 5	(TC)6	6901141	12	AGAGCTGTTAAAACGGGCCA	cgatttggtgcacttgccaa	165
CM003508.1 Vigna radiata chromosome 5	(TC)6	6932660	12	TGCACACCGTGTCATTCAGT	TGGTGTTGGTGAGTTGGGAA	166
CM003508.1 Vigna radiata chromosome 5	(TG)6	6946475	12	TGCACACCGTGTCATTCAGT	TGGTGTTGGTGAGTTGGGAA	166
CM003508.1 Vigna radiata chromosome 5	(TG)6	6950620	12	TGCACACCGTGTCATTCAGT	TGGTGTTGGTGAGTTGGGAA	166
CM003508.1 Vigna radiata chromosome 5	(AC)6	7150418	12	AGCATGGTCGTCTAGCAACC	TGTGCATTATCCCACACCGG	170
CM003508.1 Vigna radiata chromosome 5	(CGG)5	7239995	15	GTAGGTACCCTTGGCAGCAG	AATCCTCTGCAATGGCCACA	206
CM003508.1 Vigna radiata chromosome 5	(TC)6	7702531	12	agtagctTGCAACGGCGTTA	tctttcttcGAGCTCAGGCA	235
CM003508.1 Vigna radiata chromosome 5	(AG)6	8062832	12	TAGTGTTTGGGTGGTGGTCG	CCAAGCAAGCTTCCAAAGGC	102
CM003508.1 Vigna radiata chromosome 5	(AG)6	8265794	12	ctttgcatGGGTGTTGGGC	TCTAGGTCACTCCCAAGGGC	247
CM003508.1 Vigna radiata chromosome 5	(AG)6	8629716	12	CCGTTGCAGCTACTTCAGGA	CCCATTTCTTCCTCCACCCC	233
CM003508.1 Vigna radiata chromosome 5	(AC)6	8820240	12	TGCACACTGTTTCCCACACT	GGGGTTGTAAGGGTCTTGGG	276
CM003508.1 Vigna radiata chromosome 5	(TC)6	9338233	12	TCAGCGCTTTGGATGTCAGT	AGATGCAAGGGGAGTTGACG	283
CM003508.1 Vigna radiata chromosome 5	(AC)6	9435501	12	TGCTGCCAGTTGAGATAGGC	GCAGGTTAGCACTCCGACAT	171
CM003508.1 Vigna radiata chromosome 5	(AG)6	9949663	12	GAAGCTAAGCACCAGGGGAG	TGTTATCACCCTACTGCGCC	116
CM003508.1 Vigna radiata chromosome 5	(CA)6	10046083	12	CAACTTGAGCGGGGTTTTCG	CTTGGGTTGTTGTGTGGCAA	117
CM003508.1 Vigna radiata chromosome 5	(CT)6	10067248	12	atttgttggggcaaatcggc	caCATTggtgctcctttgcc	215
CM003508.1 Vigna radiata chromosome 5	(GA)6	10253981	12	ATGAAGACGCGACAGACGTT	ctagccaccttccaagcaca	130
CM003508.1 Vigna radiata chromosome 5	(AGC)5	10413711	15	CATCCTCGAGCTCACCATCC	ATCGTCCTTGATCTCGTCGC	151
CM003508.1 Vigna radiata chromosome 5	(AG)6	10691110	12	tgaggTTGAAAGCATAccga	GGCCTTGAGCAACAACATTGT	168
CM003508.1 Vigna radiata chromosome 5	(AG)6	11060264	12	TCGTTCTCCACCGAGAGAGT	TACCTGTGCGCTCTCTCTCT	101
CM003508.1 Vigna radiata chromosome 5	(GA)6	11081748	12	agtGTGAAACGAAAAGGGGT	TGTGTCATGGCAGTTGAATGC	143
CM003508.1 Vigna radiata chromosome 5	(AG)6	11175322	12	GGACCATGATTCGGGTTCTCT	GGGCGTCCTCTGTTTGCTAT	279
CM003508.1 Vigna radiata chromosome 5	(AC)6	11411810	12	acaacggcgccaaaatttga	cgcagttggtccttgagaga	115
CM003508.1 Vigna radiata chromosome 5	(TC)6	11424975	12	ATGCTTCCTCGTTGCTTCCA	GACCAGATGGAGCGACGTAG	216
CM003508.1 Vigna radiata chromosome 5	(AG)6	11557862	12	TCAGCCGAAGAAGTGTGTAATCA	TGCTtcttccctctctctctct	184
CM003508.1 Vigna radiata chromosome 5	(AG)6	11771635	12	CGTCCACAGCCAGAAGAAGT	AGCATCCCCctttccttctt	263
CM003508.1 Vigna radiata chromosome 5	(AG)6	12069965	12	tcgggttaaggggaggctaa	tggctttctcattcgcgtga	251
CM003508.1 Vigna radiata chromosome 5	(ACGCCA)5	12453729	30	GGAAGGCTACCGAGAATGCA	TTGGCGTTGGCGTATAGACA	135
CM003508.1 Vigna radiata chromosome 5	(GA)6	12892127	12	TGCGTGGAACAATTGcgaaa	TCCACGAAGAACTGAGCATTCT	297
CM003508.1 Vigna radiata chromosome 5	(AG)6	12978119	12	CGAAGAGGAAGAGTTGCGGT	TCGTCGTTCGTCGTTTTCCT	163
CM003508.1 Vigna radiata chromosome 5	(CA)6	13230016	12	GGAGCTTGCGCAATACATCG	actttatgtgtgtgtgtgcgt	118
CM003508.1 Vigna radiata chromosome 5	(AG)6	13531340	12	CAACACGTAATAGCTGCGCC	CCCACCACTGAAGGATGGAC	100
CM003508.1 Vigna radiata chromosome 5	(AC)6	13719766	12	agtgtgcggcaTACAGTTGA	TGCAGTTGTCCATCTGtcca	116
CM003508.1 Vigna radiata chromosome 5	(GA)6	13957316	12	CCCGTGCCTCTCATTTGTCA	tttcttctctctcctgCGCC	281
CM003508.1 Vigna radiata chromosome 5	(TAC)5	14303739	15	gtgaGTGAGCCAATTGGGGA	GCGGTGTGAGAAGTGGAAGA	184
CM003508.1 Vigna radiata chromosome 5	(TC)6	14701249	12	CGCTGTTGATTGATGAGCGG	GCCATCCGAGCGTTCATCTA	213
CM003508.1 Vigna radiata chromosome 5	(GA)6	14853474	12	CAACGAAGCTGTTGTTCGGG	cgTTGTTTTGTGCGTTGTGC	105
CM003508.1 Vigna radiata chromosome 5	(CT)6	14970998	12	CGATTCTTCCAGCCAATGCG	GTAGCGTTCCAAACCCTCCA	258
CM003508.1 Vigna radiata chromosome 5	(GA)6	15296126	12	ATTGTGATAGCAGCACCCCC	TGCAACCGCTACCAGTTACA	158
CM003508.1 Vigna radiata chromosome 5	(AC)6	15737166	12	GCCAAGGACTCACACGATCA	CAACTAGGCCGCATTTGCTC	248
CM003508.1 Vigna radiata chromosome 5	(GC)8	16100046	16	CTTCTCCCGAAAGCCTCGTT	GCCCTGCAGCATTACCCTAA	203
CM003508.1 Vigna radiata chromosome 5	(CT)6	16231943	12	GGAGACACACTCACAAGAGCA	AGCAAAGATGGAAGCGAACA	260
CM003508.1 Vigna radiata chromosome 5	(TC)6	16318091	12	CCTTCTGCGGTCCCTTTTCT	GGTTGGAAGAGGAGGGAAGC	137
CM003508.1 Vigna radiata chromosome 5	(AC)6	16356151	12	TGGCAGAAGAGAAGGCAGTG	AGGAACCGTGTGTGTGTGTT	249
CM003508.1 Vigna radiata chromosome 5	(TC)6	16419005	12	ATCGGCAACAAGGTCTCGTT	AAATCGTTCAGCGTCCACCT	105
CM003508.1 Vigna radiata chromosome 5	(TG)6	16485300	12	ATCGGCAACAAGGTCTCGTT	AAATCGTTCAGCGTCCACCT	105
CM003508.1 Vigna radiata chromosome 5	(TG)6	16583536	12	ATCGGCAACAAGGTCTCGTT	AAATCGTTCAGCGTCCACCT	105
CM003508.1 Vigna radiata chromosome 5	(AG)6	16889624	12	GGCAGCAATAAAGCGAGacg	TGGATGCTCTTGAGCgtgtt	134
CM003508.1 Vigna radiata chromosome 5	(TC)6	17180387	12	TGGTTCGAGTGGAGATTGGC	TTCTTCTTGGCCGATCTGCA	119
CM003508.1 Vigna radiata chromosome 5	(AC)6	17750232	12	CAACCACTCCGGGTCAGTAC	AAGCCAGGTGTTGATCTCGG	218
CM003508.1 Vigna radiata chromosome 5	(AC)6	17821669	12	CCTTTCGCAAAAAGTGGCGA	TACCCCAAGATCGTTGAGCG	229
CM003508.1 Vigna radiata chromosome 5	(CT)6	17861815	12	TAGGCATAGCTGGGGAAGGT	GGCAGCAAGTAGACTCAGCA	192
CM003508.1 Vigna radiata chromosome 5	(CA)6	17971090	12	ATGGCTGTGCTGCTGAGAAT	GGAGAATCAGCTGCGGACTT	113
CM003508.1 Vigna radiata chromosome 5	(CA)6	17999035	12	TGCCAAAACAAGTTGTCGGG	AGTCTCTGCTAGGTTCCACCA	112
CM003508.1 Vigna radiata chromosome 5	(CA)6	18008736	12	CAGAGGCGTTGACAGAACCT	GGCGTCGTCTAGTAGTGTCG	276
CM003508.1 Vigna radiata chromosome 5	(TC)6	18018975	12	CCTTGAGGCCACATGAGGTT	AAGGGTGCACGTGAAGTCAT	194
CM003508.1 Vigna radiata chromosome 5	(TC)6	18140831	12	CGACGTCGTTTCGAATCTGC	GGTGGGTCTCTGCGATTCAA	222
CM003508.1 Vigna radiata chromosome 5	(AACG)5	18159518	20	ATCAAATCCGGCGAACCTGT	GGCCCTTTGGTCCACGATTA	212
CM003508.1 Vigna radiata chromosome 5	(GA)6	18396464	12	GCTCAAATCCCGAGTCCACA	gaagacaagGCTCCCGACTC	244
CM003508.1 Vigna radiata chromosome 5	(GA)6	18560156	12	TGCTTCATGCTCCAATTGCG	CGTTGGTCGAGAATGGAGTCA	299
CM003508.1 Vigna radiata chromosome 5	(TC)6	18813510	12	tgttctttatttacGTGCAGCCA	TGTTGTATCAAAGGTGTTGGCA	207
CM003508.1 Vigna radiata chromosome 5	(TG)6	19016433	12	tgttctttatttacGTGCAGCCA	TGTTGTATCAAAGGTGTTGGCA	207
CM003508.1 Vigna radiata chromosome 5	(GA)6	19329427	12	AACTATGGTGGCAGTGTGGG	AGCGGAAAATTCCCTcccat	177
CM003508.1 Vigna radiata chromosome 5	(CT)6	19809639	12	TTCCCCATCACACACACTGG	ACAAAGCCGACACACgagat	136
CM003508.1 Vigna radiata chromosome 5	(AC)6	19884850	12	GTTGAAGAGTTGCGGCGTTT	TCACTGCTGCACTCTGTGAG	224
CM003508.1 Vigna radiata chromosome 5	(TC)6	20066550	12	GTGGAAGTGAGGAAGCGTGA	GTTGCTTCCCCACCCCTAAA	164
CM003508.1 Vigna radiata chromosome 5	(CA)6	20194071	12	tgcacacacacacatgcatg	ATGCAACCTGTCACCCTCAG	260
CM003508.1 Vigna radiata chromosome 5	(GA)6	20231795	12	GGAGTGCGGCTTACATGTCT	GCTTCCAGCAATCTCCTCCT	131
CM003508.1 Vigna radiata chromosome 5	(AG)6	20509370	12	TGTTTCACACGCTCCTCTCC	ATTTAGCTCCCCTGCACACC	217
CM003508.1 Vigna radiata chromosome 5	(AC)6	20589928	12	GATGGGGTTCCTGTTCCTGG	CACGTGTCTGCATTTGGAGc	283
CM003508.1 Vigna radiata chromosome 5	(AGC)5	20659254	15	TTGGTGACGGAGAATTCGGG	CTCCCGTCAAGTCCCAACTC	217
CM003508.1 Vigna radiata chromosome 5	(CT)6	20694516	12	GTTAGCCCTTGCCTCCTTGT	ATCTTTGGCCTGGCTTTGGT	254
CM003508.1 Vigna radiata chromosome 5	(GA)6	20936838	12	TGGATGCCAAAATGGGGGAA	AGCTTCGTTTTTGCCTCTGC	161
CM003508.1 Vigna radiata chromosome 5	(AC)6	20963097	12	GCCTGAAGCAAGGCAAATCC	AAAGGCTAAGGGTGCAGACG	207
CM003508.1 Vigna radiata chromosome 5	(AG)6	21481302	12	GGCCCGTAAGTCTGAACCAA	ACCGGTTCCACAACTCATCC	230
CM003508.1 Vigna radiata chromosome 5	(ATTACC)5	21539579	30	GAGCAGCACCATGGAGAGAG	CGCGCAGAAAGAAACACCAA	260
CM003508.1 Vigna radiata chromosome 5	(GA)6	21564973	12	CTTCCCAGAAACGACGGTGA	TTACAACGCTGCTTCCCCAT	129
CM003508.1 Vigna radiata chromosome 5	(AG)6	21614835	12	AAGCAGATCGAAGGGCTTCC	GTGTGGAGAAGGGTGGGATG	237
CM003508.1 Vigna radiata chromosome 5	(CT)6	21725431	12	GTCATGTGACTGGAGGTGGG	ACTCACATCCCTCGCTCTCT	123
CM003508.1 Vigna radiata chromosome 5	(AGC)5	21746086	15	AACAAACACCAACCGAGGGT	TCGCCGCCATCCTGAATATC	114
CM003508.1 Vigna radiata chromosome 5	(GA)6	21819303	12	CTCGGACAGCATGCTCAACT	CAGGACGTCTGCCTTCAAGT	184
CM003508.1 Vigna radiata chromosome 5	(CT)6	21843698	12	TCCACCACTCCTATCCCTCC	AGTAGGGCTGCAGCTGAAtg	144
CM003508.1 Vigna radiata chromosome 5	(GA)6	21977515	12	GCTACGCAACACCAAGCAAA	AGCGGTGTTTACGTTAGCCA	286
CM003508.1 Vigna radiata chromosome 5	(CA)6	22332021	12	GCAGTGTGTACAAACAGCGG	CCCTTCGTGCTTCAAGGGAT	298
CM003508.1 Vigna radiata chromosome 5	(GA)6	22614743	12	TCGATTCAGCCGAACTTGCT	GCAGCCATATTCAGGCAAGC	171
CM003508.1 Vigna radiata chromosome 5	(CT)6	22677950	12	TAGAGAACACCACCAACCGC	AGAAACCTTGGCATCGCAGA	101
CM003508.1 Vigna radiata chromosome 5	(AC)6	22836097	12	GATGCTTGCTTGCGTCTGAC	gggGCGTATTGATTAACGCG	126
CM003508.1 Vigna radiata chromosome 5	(TG)6	22932119	12	GATGCTTGCTTGCGTCTGAC	gggGCGTATTGATTAACGCG	126
CM003508.1 Vigna radiata chromosome 5	(AC)6	23106452	12	CTGCGGGATGGTTTAGGTGT	GCTCGGTTGACGGAAGAGAA	247
CM003508.1 Vigna radiata chromosome 5	(CT)6	23251602	12	tccttttggtTTGCGCCATG	TGCTTCCTGCTTCAGTGTCa	132
CM003508.1 Vigna radiata chromosome 5	(CA)6	23265490	12	CACCTGACCCCACCACTTTT	AGGAGGTGCATGTGATGTGG	156
CM003508.1 Vigna radiata chromosome 5	(CA)6	23270946	12	CTTTCCAGGAAAGTCTCCCCC	tcttgtgtgtgtgtgggtgg	300
CM003508.1 Vigna radiata chromosome 5	(GA)6	23288772	12	GGCTTCTAGCGGGCAATTTG	CCTCTCTCTCGCTCTCAGGT	230
CM003508.1 Vigna radiata chromosome 5	(TG)6	23422213	12	GGCTTCTAGCGGGCAATTTG	CCTCTCTCTCGCTCTCAGGT	230
CM003508.1 Vigna radiata chromosome 5	(GTC)5	23472329	15	TCCTTCTTAACACCACCGCC	AGAAAGGCGTGCTTACGACA	177
CM003508.1 Vigna radiata chromosome 5	(TG)6	23572392	12	TCCTTCTTAACACCACCGCC	AGAAAGGCGTGCTTACGACA	177
CM003508.1 Vigna radiata chromosome 5	(CA)6	23610456	12	TCAGAACCATACCGGCGATG	CATCTCGCGCAAATGAAGGG	103
CM003508.1 Vigna radiata chromosome 5	(AC)6	23859605	12	GGCCCTTTTCAGGCTAGCTT	AGTGTTGATGCACCGcctaa	245
CM003508.1 Vigna radiata chromosome 5	(CT)6	24027096	12	TTAACGGAACACCCTCAGCC	TGTGATAGTGGCAAGCGTGT	294
CM003508.1 Vigna radiata chromosome 5	(CT)6	24027644	12	ATTCTCTCCCGGAGCTGTCT	GCTTCTTCTGCTTCTTCGCG	255
CM003508.1 Vigna radiata chromosome 5	(TC)6	24077104	12	TACTTTCACTGTCGGCGCTT	AAAAAGGTTGGGAGGTGCCA	206
CM003508.1 Vigna radiata chromosome 5	(GA)6	24300942	12	GCAACCACGACCCATATGCT	Cccctcctctctctctctcc	116
CM003508.1 Vigna radiata chromosome 5	(TC)6	24322905	12	CATAGCCACCGCCACCATAT	CGAGTTCCTCATCGACTCCG	215
CM003508.1 Vigna radiata chromosome 5	(TC)6	24386856	12	atggtGCCGAAGAAACCCAT	TGGTGATCCGATGAGAGCTG	151
CM003508.1 Vigna radiata chromosome 5	(TC)6	24445855	12	ACTACTTCGACCCTCCTCCC	tagaggaagaggagggtgGC	109
CM003508.1 Vigna radiata chromosome 5	(CA)6	24758107	12	TCCACACACACAAGCACACA	TTTGTGGGCAAGTGTGTGTg	227
CM003508.1 Vigna radiata chromosome 5	(TG)6	24787512	12	TCCACACACACAAGCACACA	TTTGTGGGCAAGTGTGTGTg	227
CM003508.1 Vigna radiata chromosome 5	(TG)6	24790716	12	TCCACACACACAAGCACACA	TTTGTGGGCAAGTGTGTGTg	227
CM003508.1 Vigna radiata chromosome 5	(TG)6	24791064	12	TCCACACACACAAGCACACA	TTTGTGGGCAAGTGTGTGTg	227
CM003508.1 Vigna radiata chromosome 5	(TG)6	24792449	12	TCCACACACACAAGCACACA	TTTGTGGGCAAGTGTGTGTg	227
CM003508.1 Vigna radiata chromosome 5	(CT)6	24997380	12	TCATTGAGACGGTGCTTTCCA	GAGTGACCTGAGCTGGTAGC	158
CM003508.1 Vigna radiata chromosome 5	(TC)6	25035256	12	TGCCGAAGACTCTGCCAATT	acgaaccaatcacaaattatcacgt	189
CM003508.1 Vigna radiata chromosome 5	(GA)6	25350055	12	AAATTAGGCGGTGGAGGTGG	TGGTGTCTGTGTTGCAACCT	105
CM003508.1 Vigna radiata chromosome 5	(CT)6	25595556	12	AAATCTTCCGCTTCCGAGCT	TGTTACGGCGGATGTGAAGA	110
CM003508.1 Vigna radiata chromosome 5	(TG)6	25699701	12	AAATCTTCCGCTTCCGAGCT	TGTTACGGCGGATGTGAAGA	110
CM003508.1 Vigna radiata chromosome 5	(CA)6	25790179	12	AGGTCAGCACATTTGGAGACA	AAGGCGCTTAGATGCCAAGT	114
CM003508.1 Vigna radiata chromosome 5	(TC)6	25854509	12	TGGTTAGGACGAAGATGCGG	TCCTTGCAGCTTTTCGAGAGA	300
CM003508.1 Vigna radiata chromosome 5	(AC)6	25912768	12	GCATTCATTGGCCACTTGGG	GTTGCCAAGCCAAACCACAA	116
CM003508.1 Vigna radiata chromosome 5	(TC)6	25953168	12	AGCACCCCAATTCAGCAACT	TTGTCCCTTTCGTCATGCCT	269
CM003508.1 Vigna radiata chromosome 5	(AC)6	25962762	12	ACCAAACAACATTGTGGCCAC	TGCCAGGCAAAGGAAGAAGA	194
CM003508.1 Vigna radiata chromosome 5	(AC)6	26043853	12	TTTTGGGCAACTGACCTGGT	TGACTGCTGCATGGTCCTTT	255
CM003508.1 Vigna radiata chromosome 5	(AG)6	26252498	12	CCGCGTAAAGGAGATCGTCA	CGCATTGGAGCAGAAGAGGA	195
CM003508.1 Vigna radiata chromosome 5	(TG)6	27272042	12	CCGCGTAAAGGAGATCGTCA	CGCATTGGAGCAGAAGAGGA	195
CM003508.1 Vigna radiata chromosome 5	(AG)6	27683563	12	tcacaaagcctcCGTGAAGA	TCCATGAGCATTGCCCATGA	100
CM003508.1 Vigna radiata chromosome 5	(CA)6	27704219	12	TGTTGGTGGCACTGCTTTTG	ACCAGCCACAACTTTGACCA	146
CM003508.1 Vigna radiata chromosome 5	(AC)6	27799916	12	TGACGGTGCCACATAACACA	gcGATTAGGTCATTTCCATTAGCA	154
CM003508.1 Vigna radiata chromosome 5	(TG)6	27889865	12	TGACGGTGCCACATAACACA	gcGATTAGGTCATTTCCATTAGCA	154
CM003508.1 Vigna radiata chromosome 5	(CT)6	27900131	12	TCGGGTCTCTCTGTCACACT	AGTGTCGCCTCATGGTTGAC	212
CM003508.1 Vigna radiata chromosome 5	(TG)6	27940457	12	TCGGGTCTCTCTGTCACACT	AGTGTCGCCTCATGGTTGAC	212
CM003508.1 Vigna radiata chromosome 5	(TC)6	28240325	12	ATTGCATGGGTGGAGACAGG	TGCCTTGTCCAATCGAGCAT	102
CM003508.1 Vigna radiata chromosome 5	(CA)6	28657345	12	agctcttgaagaacCTAAGCTCT	TCATCCTTCACCCACCTCCA	101
CM003508.1 Vigna radiata chromosome 5	(AC)6	28810310	12	aacacacacacacccactcA	ACAGTAGGCCAGTTTCTGCC	170
CM003508.1 Vigna radiata chromosome 5	(TG)6	28832036	12	aacacacacacacccactcA	ACAGTAGGCCAGTTTCTGCC	170
CM003508.1 Vigna radiata chromosome 5	(CA)6	28949549	12	CGCCGAAACGTCCTAATTTGT	TGGTGGGTGAACAGACAAGG	138
CM003508.1 Vigna radiata chromosome 5	(TC)6	29086041	12	ATGGCTAAGAAGAGCGTGGG	GCCGGAAGTGAACGTAGGAA	227
CM003508.1 Vigna radiata chromosome 5	(CT)6	29508924	12	ACAGAAACCCTTGCCCAACA	agagggagagaggcGTTTCT	235
CM003508.1 Vigna radiata chromosome 5	(GA)6	29801488	12	AGGGATGGAGAGCGAGATGT	ATTCACGGGCTGTCACCATT	259
CM003508.1 Vigna radiata chromosome 5	(TC)6	29844502	12	GTTGTTCTGTGCGTTGTGCT	CAACGAAGCTGTTGTTCGGG	104
CM003508.1 Vigna radiata chromosome 5	(TG)6	30104860	12	GTTGTTCTGTGCGTTGTGCT	CAACGAAGCTGTTGTTCGGG	104
CM003508.1 Vigna radiata chromosome 5	(TC)6	30287130	12	AGGCGGCTATGATGGTGATg	TTGGTCCGACATACAAGGCC	174
CM003508.1 Vigna radiata chromosome 5	(TG)6	30513042	12	AGGCGGCTATGATGGTGATg	TTGGTCCGACATACAAGGCC	174
CM003508.1 Vigna radiata chromosome 5	(TG)6	30746520	12	AGGCGGCTATGATGGTGATg	TTGGTCCGACATACAAGGCC	174
CM003508.1 Vigna radiata chromosome 5	(TC)6	30857798	12	GCCAGCCtcaacccactatt	accctgaccctaacccactt	113
CM003508.1 Vigna radiata chromosome 5	(ACT)5	30875362	15	CGCTTGCTTTCGAGAATCCG	AAATCCCTTCCACGTCGCTT	105
CM003508.1 Vigna radiata chromosome 5	(CT)6	30995568	12	CTTCGGTGGTGGATCGAGAG	GTGTTGAAAACCTGGTGGCG	113
CM003508.1 Vigna radiata chromosome 5	(TC)6	31275919	12	TCCTTCACATGCCTTGCCTT	TGTCCGAAGCATGTTGTGGA	268
CM003508.1 Vigna radiata chromosome 5	(CA)6	31366381	12	GGGCAGGCTCAAAAGAGACT	TTCTCTCCAGCATGCACCAG	290
CM003508.1 Vigna radiata chromosome 5	(GA)6	31378345	12	GTGCACGGTTCCACAGTAGA	TCGGTAGAGGCTAGTGCACT	259
CM003508.1 Vigna radiata chromosome 5	(TC)6	32046121	12	TCGCCCAATCCTATGAGTGC	GGGTgcaggagagagagaga	166
CM003508.1 Vigna radiata chromosome 5	(TC)6	32131045	12	CGTCCTACTACCCGTTCACG	GACAGAAAAACCTGCGGCAG	121
CM003508.1 Vigna radiata chromosome 5	(AG)6	32412491	12	ACCTGCCCAACTTACCAtgt	TGCGATGCCATGCTCCATTA	209
CM003508.1 Vigna radiata chromosome 5	(AAGTTA)5	32777573	30	AGTAAGGGAGTGGCCTGACT	GACTGTCTGCCTGCATTTGC	242
CM003508.1 Vigna radiata chromosome 5	(AC)6	32895895	12	GCAGCGATTCTGTCTGTGCT	GCAAGGAACACCCCAGTACA	111
CM003508.1 Vigna radiata chromosome 5	(TG)6	33193341	12	GCAGCGATTCTGTCTGTGCT	GCAAGGAACACCCCAGTACA	111
CM003508.1 Vigna radiata chromosome 5	(CT)6	33701033	12	ttgctctctctctctccccc	TGAGTTCTTGCACCCTTCCC	266
CM003508.1 Vigna radiata chromosome 5	(CT)6	34085517	12	AGTTGTTGCTGCCACAAACG	ACCAGTGGCAACCTCATTCA	109
CM003508.1 Vigna radiata chromosome 5	(AG)6	34164714	12	aaatttgattgggcggcgac	tggaatcgtacttcgccaga	126
CM003508.1 Vigna radiata chromosome 5	(CT)6	34422525	12	CCCCCACAACCCAGTAGTTC	GACTTGGAAGGGGatggtgg	178
CM003508.1 Vigna radiata chromosome 5	(CT)6	34539394	12	TCCCTCTGCCCCATAATCCA	AAACCGGTCCATTCTTCCCC	260
CM003508.1 Vigna radiata chromosome 5	(TC)6	34549545	12	GCAATGGCCAAGTTGCAACT	TTGATGCTTGATGGGGCACT	292
CM003508.1 Vigna radiata chromosome 5	(TG)6	34577801	12	GCAATGGCCAAGTTGCAACT	TTGATGCTTGATGGGGCACT	292
CM003508.1 Vigna radiata chromosome 5	(CT)6	35199059	12	TTACGGTCCAATCACAGGCC	AGCAGTACAGACGTTCGGTG	103
CM003508.1 Vigna radiata chromosome 5	(TC)6	35377246	12	cCGGTTGACGTAACTTCATGC	tgccAACAATGTCTCGTGTT	130
CM003508.1 Vigna radiata chromosome 5	(GA)6	35615721	12	GCAAGGCCTTCACCaaatgg	GGGTTCAGACTTGACGGGTT	181
CM003508.1 Vigna radiata chromosome 5	(CT)6	35929741	12	AAAAGGTGCCACAAAGGGGA	TGTGGAAGGTGATGGGTTGG	179
CM003508.1 Vigna radiata chromosome 5	(AC)6	36012616	12	TAACCTGCACAATGGGGGAC	TGGTGTGCTTGTTTGCttcg	157
CM003508.1 Vigna radiata chromosome 5	(CA)6	36237642	12	ACTACGACTGCCCCGACTAT	ATGCCACATGTGTAAGGGGG	159
CM003508.1 Vigna radiata chromosome 5	(AG)6	36350791	12	CCTGATGCGGACGAAGATCA	TCGACTCATCTGCTGCATTGT	109
CM003508.1 Vigna radiata chromosome 5	(TG)6	36362624	12	CCTGATGCGGACGAAGATCA	TCGACTCATCTGCTGCATTGT	109
CM003508.1 Vigna radiata chromosome 5	(TC)6	36475144	12	TGTTGTTCCCCTTCCCCATG	AGTGGTGGTAGGAGGAGTCC	175
CM003508.1 Vigna radiata chromosome 5	(TG)6	36493652	12	TGTTGTTCCCCTTCCCCATG	AGTGGTGGTAGGAGGAGTCC	175
CM003508.1 Vigna radiata chromosome 5	(CT)6	36498034	12	ATCCCCgctctcaacatgag	CCCGGCCTACTATGCAAGAG	114
CM003508.1 Vigna radiata chromosome 5	(TG)6	36525648	12	ATCCCCgctctcaacatgag	CCCGGCCTACTATGCAAGAG	114
CM003508.1 Vigna radiata chromosome 5	(TC)6	36717104	12	TGCGTGCAAcccattttgtt	GCACAAACACCccaacttcc	202
CM003508.1 Vigna radiata chromosome 5	(AG)6	36923930	12	CACCCATTGTTGGTTGTGCA	TGTGGAAATCGGAAGTGGGT	111
CM003509.1 Vigna radiata chromosome 6	(AG)6	115935	12	TCTCTACGCTTCCCTCGTCA	CGAGACCTGAATACTCGCCC	113
CM003509.1 Vigna radiata chromosome 6	(TC)6	331183	12	TACCCTAGCCGCGTTTCTTC	CGGCCTTCAATCCCAAATCC	158
CM003509.1 Vigna radiata chromosome 6	(AC)6	405863	12	TCATCACGAGGACAAGGCAA	TGGGCATTGCTCAAGAAAGC	299
CM003509.1 Vigna radiata chromosome 6	(AG)6	854927	12	TGAGGACGGCGTAGATTTCG	CCTCCTTCCTTCGTTGCTGT	162
CM003509.1 Vigna radiata chromosome 6	(AC)6	855236	12	TGAGGACGGCGTAGATTTCG	CCTCCTTCCTTCGTTGCTGT	162
CM003509.1 Vigna radiata chromosome 6	(CT)6	897594	12	TTTTCTTGCGACAACGGCAG	CTACCAACGCCACGTCTTCT	118
CM003509.1 Vigna radiata chromosome 6	(AC)6	1071896	12	TGCACAAGTGTTACCCTGACA	gcaATGACCAACCCTGTAGGA	136
CM003509.1 Vigna radiata chromosome 6	(CT)6	1160824	12	TTCTGCATTGGGTCCTGCAA	TAAGCAGGCACTCCCAACTG	112
CM003509.1 Vigna radiata chromosome 6	(AG)6	1361899	12	GAAGCAGAAGAGCGGAGAGG	AGCATCGACCCTTTGAACGT	190
CM003509.1 Vigna radiata chromosome 6	(CT)6	1364927	12	GTGTTCGCAGTGCacagaaa	TAAGGCCGACAAACTGCAGT	137
CM003509.1 Vigna radiata chromosome 6	(TC)6	1372528	12	tagcCTTAGCCCCCTCCAAT	CTCGTCAACCTTGGGCTTCT	221
CM003509.1 Vigna radiata chromosome 6	(TC)6	1403846	12	TCCAATGCAGGGCAAGCTAA	GACTTCACCCTCAGCTTCCC	138
CM003509.1 Vigna radiata chromosome 6	(TC)6	1568480	12	GGTGTAGGCTGCAAGGATGT	AGTGCCAGTCATGCTTCCAA	148
CM003509.1 Vigna radiata chromosome 6	(TC)6	1574067	12	ctctctctctgaacGGCACA	CCAAGCAAGATAGGACCCACa	139
CM003509.1 Vigna radiata chromosome 6	(GA)6	1585142	12	TCCGTAATTGCCAACTCAGGT	gGTCATGTGAAACCAGTGAGC	299
CM003509.1 Vigna radiata chromosome 6	(CT)6	1809575	12	TCTGCGTCTGACCCATATGC	GTCTCAAACAGGAGAGGGCC	279
CM003509.1 Vigna radiata chromosome 6	(AG)6	1899332	12	AGCGGAGAAGCATGAACCAA	CTCCAGTTCTCGCAGATCCC	128
CM003509.1 Vigna radiata chromosome 6	(AG)6	1918280	12	AGCCTTTAGGTCTCCATCCA	GTGCACAACTACTGAGCCGT	146
CM003509.1 Vigna radiata chromosome 6	(AG)6	2622088	12	agagagtgagagagagcgCT	AACCAAGTCCACCAGAGCTG	249
CM003509.1 Vigna radiata chromosome 6	(GA)6	2696846	12	GAACCACTCTAGCGCTCTCC	ACCTCAACGTCACCGGAATC	119
CM003509.1 Vigna radiata chromosome 6	(GA)6	2799818	12	CGGTGTGTGCCAAGTCAAAG	tccGAGTAGTCATGTCCCGT	105
CM003509.1 Vigna radiata chromosome 6	(AG)6	2823579	12	TTGCGTGCGTgagtagagag	cgGCGTCGTTAGAGAATCGT	165
CM003509.1 Vigna radiata chromosome 6	(TC)6	3256478	12	CAGCAATTGGATTGGCTGGT	TGAGAGAAGCATCACCTCCA	268
CM003509.1 Vigna radiata chromosome 6	(TC)6	3280760	12	tcaggcacGTACTTGAGTTGA	TACGTGAGAGCCAAAGCCTG	172
CM003509.1 Vigna radiata chromosome 6	(GA)6	3575774	12	CGACAAGGATTTTTGCGGCA	GCGGCATGGACAAACTCATC	114
CM003509.1 Vigna radiata chromosome 6	(CT)6	3678250	12	GGGGTTTCGTCTAGGGGTTG	GCTGCTGCAAGAACGAAACA	169
CM003509.1 Vigna radiata chromosome 6	(CT)6	3868989	12	TGGccctcactctctctctc	CTGCATTCAAGGTTTGGGGC	292
CM003509.1 Vigna radiata chromosome 6	(AG)6	4820658	12	gtcatcctccacctccaagc	GCACTGGAATCTTTGACCACC	134
CM003509.1 Vigna radiata chromosome 6	(CCG)5	5289913	15	AATTGGTCGTGTCGTGTCCA	AGTCGAAGTTTCCGAGGTCG	140
CM003509.1 Vigna radiata chromosome 6	(TC)6	5567003	12	TTGACACTTGGAGGGTGGTG	GGTGTGCGATACTCCTggat	211
CM003509.1 Vigna radiata chromosome 6	(TC)6	5597368	12	TCGAGGACAGAACACAACGG	GAAGAGCGTTGGAGAACCCA	204
CM003509.1 Vigna radiata chromosome 6	(GCG)5	5608303	15	GAAGGTCGGTCATAGCTCCG	ATAGAGAGGCTGCAATCGCC	208
CM003509.1 Vigna radiata chromosome 6	(AC)6	6206834	12	AGTTGAAACTCACACGGGGT	ACGGTGAAAGTgtcgtgtgt	113
CM003509.1 Vigna radiata chromosome 6	(AC)6	6307747	12	CCCCAGCAGCAACCAATTTC	CCTGTGATGACCAGCAGCTT	123
CM003509.1 Vigna radiata chromosome 6	(TC)6	6384914	12	CTGGCTCCACTGCAAACAAC	GCGGGTAGGATAAGGTCACG	129
CM003509.1 Vigna radiata chromosome 6	(AG)6	6389422	12	CGAACGGTCAGCGTTCAATG	CCGGACCATTGgcccaataa	125
CM003509.1 Vigna radiata chromosome 6	(GA)6	6583753	12	AAGGGTGTGGTGTTGGTGTT	TGGAGCTATGGATCCCACCA	101
CM003509.1 Vigna radiata chromosome 6	(AC)6	6689888	12	tgAAGAAATCTCGACgcaaa	ACAATCTGGTCCCGCTTACC	127
CM003509.1 Vigna radiata chromosome 6	(CT)6	6883361	12	CCTGCGTGAAAATTGGCCTC	AGGAGGGGCAGGGGAAATAT	203
CM003509.1 Vigna radiata chromosome 6	(AG)6	7286346	12	ggaGAGAGGGATGGGAAGGA	gatggtagCGAAGGGAGTGG	265
CM003509.1 Vigna radiata chromosome 6	(GA)6	8138591	12	TGCTAATGTGCAGGTACCCC	AATCCATCGCCTtcgtcctc	195
CM003509.1 Vigna radiata chromosome 6	(CT)6	8208192	12	TTAACGCCGTCACCGTTACA	GGATGTGATGTGAGGAGCCC	256
CM003509.1 Vigna radiata chromosome 6	(AG)6	8273731	12	TCTCCTTACGTGTAAAAAgttgttga	AGGAGGTGAGGAAGGTGGAA	216
CM003509.1 Vigna radiata chromosome 6	(CT)6	8672213	12	TCACCACCACCTTGCCTTTT	TGAACTGAGTGGTGGGTTGG	120
CM003509.1 Vigna radiata chromosome 6	(TC)6	8830270	12	GATGCATTGGCGTGAGTGTG	tcgTTTCCCCGTGAGAAAGG	167
CM003509.1 Vigna radiata chromosome 6	(AG)6	9035941	12	GCACAGAAGGAATTTGCCCC	TGGGGCATGCAACAGTTTTG	168
CM003509.1 Vigna radiata chromosome 6	(AC)6	9476131	12	ACGTTAGCTCATGAGTCTGCC	ACTCCATAGGGTCGAGTGGA	229
CM003509.1 Vigna radiata chromosome 6	(CT)6	9832232	12	TCGTTGTTCCTTCGTCGGTT	AGGAGGGTTTGCAAGCTTGT	185
CM003509.1 Vigna radiata chromosome 6	(AC)6	10035180	12	GACACCTGTCCTTGCTTCCA	CTCATTGCAAACTGCTCCCG	297
CM003509.1 Vigna radiata chromosome 6	(TC)6	10370734	12	GGCTGGACATGTTTGACACG	GGGAGGGGAGGAAAGAGAGT	249
CM003509.1 Vigna radiata chromosome 6	(TC)6	10370881	12	GGCTGGACATGTTTGACACG	GGGAGGGGAGGAAAGAGAGT	249
CM003509.1 Vigna radiata chromosome 6	(TC)6	10603409	12	CCGCCCATCCTAACTGTTGT	GGGACCGAACAGTAGAAGGC	153
CM003509.1 Vigna radiata chromosome 6	(CCG)5	10815639	15	tGCAAGCGAATGTTGCGAAA	TAAGTCCCCGCTCTCCGTAA	292
CM003509.1 Vigna radiata chromosome 6	(TC)6	10951437	12	TTGCCACCCATTTACACACA	TGGAGAACAAAGTTGCTTGCT	285
CM003509.1 Vigna radiata chromosome 6	(GA)6	11134631	12	GAGGCTGGTATTGGGTGGTC	ACACACCCTCATGCACAACA	245
CM003509.1 Vigna radiata chromosome 6	(GAC)5	12126918	15	TTCCTCCGTCGTCTTCTCCT	TGGAAACTTGGGTGGAACGT	230
CM003509.1 Vigna radiata chromosome 6	(AC)6	13615953	12	Tccaccacacacacacacaa	cgtgtgtgtgcgTGTACttg	124
CM003509.1 Vigna radiata chromosome 6	(CT)6	13986515	12	GAGGGTCTCACCTAGGCAGA	accctgaccctaacccactt	256
CM003509.1 Vigna radiata chromosome 6	(AG)6	14114319	12	GAATGGTGGGACCGGTGATT	ATGGGCCCATGCTCTACCTA	300
CM003509.1 Vigna radiata chromosome 6	(CT)6	14509346	12	GTCCCCTCCCTTTCCAACAG	CCTTCTCCAACCGTCCTTCC	292
CM003509.1 Vigna radiata chromosome 6	(AG)6	14589862	12	GGTGGAGGAAAGTCTGCGAA	aaaatgtggtgTGAAGGCGC	288
CM003509.1 Vigna radiata chromosome 6	(AG)6	15789505	12	TTGGATCAGCACATGCCCTT	CCAACCGAAGAAATGCGCAA	286
CM003509.1 Vigna radiata chromosome 6	(CT)6	15789838	12	GAAAGGGGTGGTGGGTATGG	ccttctctctttggCCAGCA	265
CM003509.1 Vigna radiata chromosome 6	(GA)6	16109992	12	CTGAGCTGTTGGAGTGCTGA	AAAGGGGGTGTGGCAGAAAA	120
CM003509.1 Vigna radiata chromosome 6	(CT)6	16359960	12	TCGATTCCCTTTGGTCCACT	TTGCCAAGAGGAGTTTGGGT	247
CM003509.1 Vigna radiata chromosome 6	(TC)6	16810184	12	GGGAACTCGCGGAATGATGA	CCAACACACCCATCAGACCA	296
CM003509.1 Vigna radiata chromosome 6	(CT)6	17318900	12	ATGGACACGCAGGCATACTC	tggTATGTGCAGTAGAAATAAGACA	205
CM003509.1 Vigna radiata chromosome 6	(CT)6	17333923	12	TTGTTCTTGGGTTGGGTGCT	GCTAGGCTACTACGGGCTTG	128
CM003509.1 Vigna radiata chromosome 6	(AC)6	17389606	12	ggcgccaaaatttgatgggt	tTGGTCCTCGAGAGACGACT	103
CM003509.1 Vigna radiata chromosome 6	(TC)6	18708666	12	TCTCGCGTTTGAATCCGTGA	CGATGGTGATCCGCTTCGTA	158
CM003509.1 Vigna radiata chromosome 6	(GA)6	18713893	12	TGCATCATGTGTAGTGCTCCT	ACCCACAGAGCACATCATCT	157
CM003509.1 Vigna radiata chromosome 6	(TC)6	18806746	12	ACTTCTCATGCTTGAACtcctgt	CCAGGTCAAATGAAAGGTCACC	135
CM003509.1 Vigna radiata chromosome 6	(AG)6	19164381	12	TTGCACTTGACAGAGCAGCA	ATTCCTCAGAAGCCTTGGCC	196
CM003509.1 Vigna radiata chromosome 6	(CT)6	19171639	12	AGGCGTGCAGGTTTCActta	GGTGGTGGGAGGAATGAAGG	181
CM003509.1 Vigna radiata chromosome 6	(TC)6	19231304	12	ggcatttgctgaagtgcctc	tggtGAGGGTgatgagagga	183
CM003509.1 Vigna radiata chromosome 6	(CT)6	19813536	12	CACAGCTTCACCACCTAGGG	TGCAACCCAAAACGCGAAAT	102
CM003509.1 Vigna radiata chromosome 6	(AG)6	20801147	12	TGTCCGAAAAGCAGTTTGTCC	GCGTCACACATGCAAGGAAT	253
CM003509.1 Vigna radiata chromosome 6	(AC)6	21607582	12	ACTAAACCGTTGGTCCCTGG	TGTTggccttgagagacgac	126
CM003509.1 Vigna radiata chromosome 6	(GA)6	21950082	12	TTGGCAGTGCTGTCTCTGAG	AGAATCGCAACCATCGCTCA	172
CM003509.1 Vigna radiata chromosome 6	(TC)6	22057016	12	TTATGGCGGCTACCTTCGAC	CGTCGTTGAGGTGACCAGAA	123
CM003509.1 Vigna radiata chromosome 6	(AG)6	22409592	12	TGGTGACGTTGGCGATTGTA	GTGCCTGTGGTGTCGTCTAA	161
CM003509.1 Vigna radiata chromosome 6	(AG)6	22446711	12	TGTGCGTGCAGTTTTACGTG	TGCCTTTGGAACTCGGAGAC	117
CM003509.1 Vigna radiata chromosome 6	(TC)6	22464374	12	CTCAACCCCTGTACTCACGG	GAGCCTGGATGCATCTCTCC	175
CM003509.1 Vigna radiata chromosome 6	(TC)6	22689509	12	tcgGGGGTTTGACATTCTGT	tcactatcGTGGGTCAAACCT	154
CM003509.1 Vigna radiata chromosome 6	(TC)6	22765639	12	CCCCCTCACATCCTACACCT	ACGTGGCTTTGTGAGGGAAT	100
CM003509.1 Vigna radiata chromosome 6	(CCG)5	22771535	15	ACGTCGTTTCATGGCAGAGT	CCCATGACCATCCAAAGGCT	155
CM003509.1 Vigna radiata chromosome 6	(ACG)5	22777707	15	GTGTTCCCGCCAAACTCCTA	CATTGTTGAGCTGCGAGTCG	144
CM003509.1 Vigna radiata chromosome 6	(CT)6	25005010	12	tgcCCCAGAAGACAAAACGA	TGGCCAAGTGCAAGAGAGAG	243
CM003509.1 Vigna radiata chromosome 6	(AC)6	25428087	12	gtccCCTACACCAAGGCTTC	TCACGTGCAACTCCTCTTGA	187
CM003509.1 Vigna radiata chromosome 6	(TC)6	25575387	12	ctctctccccCTCCCCTTAG	aCCAGGTACACACACAACCA	249
CM003509.1 Vigna radiata chromosome 6	(AG)6	25906083	12	AAGCATCAGCACCTGCAGAT	ACTGCATCAGAGTTTTCGTACT	111
CM003509.1 Vigna radiata chromosome 6	(AC)6	26059647	12	tcccCAACACCcaacaacaa	aagaagaagcgcCGATCCAA	103
CM003509.1 Vigna radiata chromosome 6	(AG)6	26194505	12	GCCACGTGTAAGACCTAGGG	TTTGCCTAATTGCATGGCGG	100
CM003509.1 Vigna radiata chromosome 6	(CT)6	26246938	12	GTTCACACACGCACACTCAC	CGGCTTTGGGTTTCATAGCG	135
CM003509.1 Vigna radiata chromosome 6	(AG)6	26590994	12	GTCGAGGGTACTGTTGCACA	TCTACCGCGCACATGTCTTT	111
CM003509.1 Vigna radiata chromosome 6	(CT)6	27171832	12	ACCAAATGGCGGAGGAAGAG	GACGACCTCGATCTCGACAC	174
CM003509.1 Vigna radiata chromosome 6	(AG)6	27310645	12	ACCCATTTGAGAGGGGGTCt	CAGGGCTAGCTCCAACTCAC	105
CM003509.1 Vigna radiata chromosome 6	(TC)6	27635870	12	aatgtctCGGGAAGAGGGGA	gagactcacaaagccACCCa	243
CM003509.1 Vigna radiata chromosome 6	(AG)6	28019682	12	GGTGGGGAATGGTAGAGCAC	GGAAAAGGAACGTTCGGTGC	142
CM003509.1 Vigna radiata chromosome 6	(CT)6	28062684	12	ACTCACTTGGCCAAACCTCA	AGGGTTTGGGGTTGTGTGAA	103
CM003509.1 Vigna radiata chromosome 6	(AG)6	28309388	12	tgagATTTGAGCGAAATTAAGAACGT	tccaCTGTCTAAAAGAATGACAGTG	254
CM003509.1 Vigna radiata chromosome 6	(AC)6	28625244	12	GACAGTTAGGAAGCAGGGGG	TCCTTCCAAGGGAGCTGTCT	173
CM003509.1 Vigna radiata chromosome 6	(CT)6	29739084	12	ACCCCACTTGGATCTTGAAGA	ACAGGGACATTTGCCTAAACCT	109
CM003509.1 Vigna radiata chromosome 6	(TC)6	29862113	12	TGGTCGCTTCATGTcctgaa	ATACGGCAAGAAGGTGGCAA	231
CM003509.1 Vigna radiata chromosome 6	(CT)6	30188655	12	TAACCCATGGTCCCAGGGTC	accctgaccctaacccactt	130
CM003509.1 Vigna radiata chromosome 6	(TC)6	30395437	12	CATGCTCTCCACTGAACCGT	GGCATTGTTTTGCTGAGCCA	214
CM003509.1 Vigna radiata chromosome 6	(AG)6	31133919	12	TCTCTCCACATGGTGTCCAAC	ACCCGGTTTCTCAGTCAAAGT	174
CM003509.1 Vigna radiata chromosome 6	(AG)6	31161929	12	AGCAGAGATAGCGTGAACGA	TCAGATCATGACAGTACCGAGC	135
CM003509.1 Vigna radiata chromosome 6	(CT)6	31213385	12	TCTTCGAACCAGTCACCGTG	AGGCGTAAGGTCATTGGTGG	196
CM003509.1 Vigna radiata chromosome 6	(AG)6	31475996	12	CTGCAGACGAACCCATAGCA	GGGGAGGTGGAAGGATTTCG	119
CM003509.1 Vigna radiata chromosome 6	(AG)6	32368553	12	TCGCATGGCTCAATCACTCC	GTCCTAGAATCACAGGTTGAGCA	100
CM003509.1 Vigna radiata chromosome 6	(CT)6	32445973	12	GCTCGTACCTTTCGTCACCA	ATTTATGGTGGCTGCCCTCC	106
CM003509.1 Vigna radiata chromosome 6	(GA)6	33227523	12	GTTCCCTGGTTCCTTGCGTA	AAATCGAAATGCCATGGCCG	112
CM003509.1 Vigna radiata chromosome 6	(AG)6	33872803	12	GTCACCCCTCCATGCAACTT	AGGTTGTGGGGCCAATGAAT	123
CM003509.1 Vigna radiata chromosome 6	(AC)6	33942813	12	gcaaCCGCTTTGACAGGTTT	catggtggtgccctacatgt	276
CM003509.1 Vigna radiata chromosome 6	(AC)6	33953312	12	ACCCAAATTCACACGTTCGC	CCCACGAATCGACGAAATGC	157
CM003509.1 Vigna radiata chromosome 6	(TC)6	34189894	12	CACACTGTCACGTGCCAATG	TTTGGCTTGCAATGTGCCTC	102
CM003509.1 Vigna radiata chromosome 6	(GCATT)5	34376750	25	CAGTTGGCCTTGTGAACGTG	AAGCCTTAGGAGAGGGAGCA	289
CM003509.1 Vigna radiata chromosome 6	(GA)6	34398045	12	GGACAGAGACAGTAGGGCCT	agtggggtgcagatcttgtg	283
CM003509.1 Vigna radiata chromosome 6	(AG)6	34469339	12	TGGAAAATGGAACGACCCGA	AGGCAGGGCAAAGAAGCTAG	127
CM003509.1 Vigna radiata chromosome 6	(TC)6	35135007	12	CAACTCCTCCACAACCCTCC	GTCCAAAGGGTGTGTGCAAC	288
CM003509.1 Vigna radiata chromosome 6	(AG)6	35437087	12	ACAAGGGTCTGCCGTTTTCA	TATGCAGAAGCGGGATGGTG	125
CM003509.1 Vigna radiata chromosome 6	(AC)6	35475149	12	TGCACTCATAGGTGACACCG	CTTCGAATGGCTGGGGACTT	169
CM003509.1 Vigna radiata chromosome 6	(AG)6	35638636	12	GCTTCTGCATGTGGTTGTGG	ACACCCTCCCTCCATATGCT	298
CM003509.1 Vigna radiata chromosome 6	(GA)6	35889029	12	ACACATCTGCAAAACAAGAGGT	AGGATCGCGCTTTTCTCCAA	211
CM003509.1 Vigna radiata chromosome 6	(AG)6	35921572	12	GCTGTGAGGCCAAACTCTCT	CGCACCAAATCACAACAGCA	191
CM003509.1 Vigna radiata chromosome 6	(AC)6	36093126	12	TGGAGAAGAACCTGCAGCTG	ATTTGCCAAACCCTGTTGCC	154
CM003509.1 Vigna radiata chromosome 6	(AG)6	36636611	12	TGGTGCGGGAAATGCTAGAG	GGGGTCTCCTGAAAGTCAGC	158
CM003509.1 Vigna radiata chromosome 6	(AC)6	36783211	12	AGTTTCACGACTGCCCTTGT	AAAGCTCCCGGTAGCTTGAC	299
CM003509.1 Vigna radiata chromosome 6	(AG)6	37038776	12	TAAAGACCGGGACATCAGCG	CGGCCATTGCACGAAGAAG	100
CM003510.1 Vigna radiata chromosome 7	(CT)6	121838	12	gaaaaagagaatggCGCCCC	GGACCCGCCAAAGAGTTTTG	148
CM003510.1 Vigna radiata chromosome 7	(CA)7	756968	14	AAGAAGTAGTTGCTGGCGCT	AGCTTGCCAACTCACCAGAA	100
CM003510.1 Vigna radiata chromosome 7	(CA)6	792874	12	tatacccgggtctgagtgca	cacatctccctttgtgccct	286
CM003510.1 Vigna radiata chromosome 7	(GA)6	952544	12	TACCCATGTGCCACACGTAC	TGACTTCTCAGAAATGGGGAGC	166
CM003510.1 Vigna radiata chromosome 7	(GA)6	1129801	12	TGGATTCTTTGGAGCTGCGT	GGCAGTGGAAGACTTAGCGT	109
CM003510.1 Vigna radiata chromosome 7	(TC)6	1233556	12	CAACCCCCTCACATCCAAGG	GAACACACCCCTTCCCTTGT	200
CM003510.1 Vigna radiata chromosome 7	(AG)6	1266336	12	GGGGCGTTGACGAAGAAGTA	AGCCATCTTAAACGCCACCA	192
CM003510.1 Vigna radiata chromosome 7	(CT)6	1516697	12	CAAACCAGACAAGCCCAACG	GAGGGCGAAGACGAAGAGAG	202
CM003510.1 Vigna radiata chromosome 7	(TG)6	1995658	12	ATGTTtcgtgtgtgtgcgtg	TGCACACACAGACAAGGTCA	156
CM003510.1 Vigna radiata chromosome 7	(TG)6	2001404	12	GCTTTTTGTTCTCGCAGGCA	GTCAAACCCAACCACGAACG	192
CM003510.1 Vigna radiata chromosome 7	(AC)6	2064713	12	AAAAAGGGGCAGCAACAACG	CCTTTTTCCTTTGGCCTCGC	273
CM003510.1 Vigna radiata chromosome 7	(AC)6	2559835	12	TGTTGACTGTGTAGGTCCTCAC	GACATGAATGTGGAGTGATGTGT	183
CM003510.1 Vigna radiata chromosome 7	(GT)6	2573252	12	GCTCACTTGCTCTGACGGAA	CAGCGTGGTTGGGTTTTCTG	167
CM003510.1 Vigna radiata chromosome 7	(AG)6	2669977	12	TCGTGCAACACTACCCTGTC	AGGGCTCCTCTCTTCTCTGG	220
CM003510.1 Vigna radiata chromosome 7	(CT)6	2838479	12	CCATCTTTTGGCAGGGAGGT	CCGAGAAGAAACACGCCTCT	155
CM003510.1 Vigna radiata chromosome 7	(CA)7	3146916	14	CCATCTTTTGGCAGGGAGGT	CCGAGAAGAAACACGCCTCT	155
CM003510.1 Vigna radiata chromosome 7	(CA)6	3148914	12	acacacacacatgcacatGC	GCATATGTGCCTGTACGCATG	260
CM003510.1 Vigna radiata chromosome 7	(CA)6	3373364	12	CCTAATCCCCCTCCACAGGA	GGAGGCGGGAAATTAGTGCT	111
CM003510.1 Vigna radiata chromosome 7	(GTCAT)6	3468774	30	ATTGTTGCCATGTCCGCTTG	TGGTAGCGTCACCTGACAAA	110
CM003510.1 Vigna radiata chromosome 7	(TC)6	3479669	12	ACCCCTTCCTTGCTGCATAC	GTGGGGTGGTAAATGGgagg	268
CM003510.1 Vigna radiata chromosome 7	(TC)6	3494187	12	TTTTCCTCCTCCGCTTCCAC	ACTTGCAGCGATCACCTTCA	300
CM003510.1 Vigna radiata chromosome 7	(TC)6	3508610	12	CCTCCCCATCACCATCATCG	CGAAATCCCTTCCTCCCTCG	126
CM003510.1 Vigna radiata chromosome 7	(GA)6	3549124	12	Accgagagagagagaaagaagga	ATCCGAATACACATTGCGTT	281
CM003510.1 Vigna radiata chromosome 7	(TG)6	3868962	12	gtgagtgtgagGTGGGACAG	TGGTTTGGGTTTTGACGGGA	101
CM003510.1 Vigna radiata chromosome 7	(AG)6	3903184	12	AGCCACTCAAACTAGAGCAGT	ACACGGTCAATAACGGATCCA	188
CM003510.1 Vigna radiata chromosome 7	(AC)6	4005483	12	tgtgagGTTAAAGCCATCCCT	TTGTCCGTGGGCTTCCTTTT	101
CM003510.1 Vigna radiata chromosome 7	(TC)6	4111778	12	GGTGGGAGAAGCACAAACCT	CCCTGAGACGAGGGAGAAGA	286
CM003510.1 Vigna radiata chromosome 7	(TC)6	4118758	12	AACTCATGAGATGGGCCACC	AGGAGTTGTTGTCCTTTCCCA	192
CM003510.1 Vigna radiata chromosome 7	(GTAGGG)5	4441193	30	AGTTCCAGAGCATTCGCACA	GCAGAAAAATCCGTACCCGC	266
CM003510.1 Vigna radiata chromosome 7	(TG)6	4665020	12	CCCGCATCCTTTCTCAAAAgt	GGGTGGAGAGTTTTGTGACCA	118
CM003510.1 Vigna radiata chromosome 7	(AG)6	4839523	12	TGGCCTCAGATTGTGACACG	GAGGAGAGTGTGTGACTGGC	297
CM003510.1 Vigna radiata chromosome 7	(GA)6	4953379	12	CCTGACGAACCCATGACACA	TGAAGGCGTTGAAGTCGTCA	154
CM003510.1 Vigna radiata chromosome 7	(AC)6	4999497	12	TTACCTCCTCCCACCTCCTG	CCAGGTTCAAAGCAGCAACC	189
CM003510.1 Vigna radiata chromosome 7	(TG)6	5039919	12	GGACTCACAATACCCGTGCA	GGATTTTGTTGCCACCACCC	135
CM003510.1 Vigna radiata chromosome 7	(AG)6	5156550	12	GGCTATGGCTCACTCTAGTGT	TGTCCACGACTCTGCAAACT	257
CM003510.1 Vigna radiata chromosome 7	(TC)6	5174646	12	tcttccatcaCTTCGCACCC	GGTGCAGATCAACGGACAGA	151
CM003510.1 Vigna radiata chromosome 7	(CA)6	5239436	12	TGGGTCATTTCCGGTGATGG	gCTCAGGCTGCACATGTAGA	272
CM003510.1 Vigna radiata chromosome 7	(TC)6	5477214	12	ACCGCCGTAGAAATTTCGGT	TAAGCAAACctccgcaccaa	207
CM003510.1 Vigna radiata chromosome 7	(AG)6	5730519	12	CTTTTCGCTGATTGGCTGGG	GGTTTCCTCTGCTAGCACGT	172
CM003510.1 Vigna radiata chromosome 7	(TG)6	5740975	12	TCAACTCGTTGGATGAGCCT	ACTCAGTTACACACCCCaca	283
CM003510.1 Vigna radiata chromosome 7	(CT)6	5877317	12	GCTGGTGCACCTTTCAACAC	ACAGAGCGTCTTTGTAGGCA	121
CM003510.1 Vigna radiata chromosome 7	(TC)6	5907467	12	CCATGGAGGCACCTTGTTCT	CAGTTCATGCAACACGGCTC	232
CM003510.1 Vigna radiata chromosome 7	(CA)7	6020554	14	CCATGGAGGCACCTTGTTCT	CAGTTCATGCAACACGGCTC	232
CM003510.1 Vigna radiata chromosome 7	(CT)6	6141002	12	TGGTGAGGCTCCAAGGAGTA	TGCCCAAGATACTTGCTGCA	189
CM003510.1 Vigna radiata chromosome 7	(AC)6	6455719	12	CATgcgacacacacacacaa	tggtccttgagagacgacct	227
CM003510.1 Vigna radiata chromosome 7	(AC)6	6611360	12	GCATTTACTTCGTCCCTCGC	AAGTTGTGGCCAAGGTTGTC	100
CM003510.1 Vigna radiata chromosome 7	(CT)6	6721255	12	CACGCGGGTATCTCCTTTCA	AACTCGCGGATGATGAGCAT	182
CM003510.1 Vigna radiata chromosome 7	(AC)6	6812953	12	ACCACTCACAGACGTTGTCC	AGCGTTTAGGTGCATAGacga	150
CM003510.1 Vigna radiata chromosome 7	(TG)6	6922482	12	GAGGCCTAATCGCTCCTTCC	GCATGCTGTTGCCTCTGAAG	140
CM003510.1 Vigna radiata chromosome 7	(AG)6	7004574	12	TGGTGCAATGGGGTcgtaaa	GTTGCGTTGTCCAAGCACAT	220
CM003510.1 Vigna radiata chromosome 7	(TC)6	7080696	12	GTGAGTACAGGTTGCCACGA	GGTCTCCCTTCCCCTACCTT	297
CM003510.1 Vigna radiata chromosome 7	(GT)6	7286812	12	CACCGTTCTGGCTGCTAGAA	TTGGTGTGTGCAGTGTCTGT	297
CM003510.1 Vigna radiata chromosome 7	(GCT)5	7356714	15	GGGCCTCATCTCCACAAACA	GGTCGTGGATGAAGCAGTGA	281
CM003510.1 Vigna radiata chromosome 7	(CT)6	7609243	12	tGCCCCACTTTTCCGGATAC	CATGCCTGTCAGCTGCTAGA	113
CM003510.1 Vigna radiata chromosome 7	(TG)6	7993941	12	ccccctccacagtatctcca	ggagttgtgtagcggtgtca	138
CM003510.1 Vigna radiata chromosome 7	(TC)6	8076551	12	ATGTGTATCCTCCCCTCCCC	GCTAGTAGCGCCTCCCTTTT	168
CM003510.1 Vigna radiata chromosome 7	(TC)6	8288229	12	TCATGCACAAGAACACCCCA	AGTTCTCACCATGCTTCGCT	137
CM003510.1 Vigna radiata chromosome 7	(AG)6	8376455	12	CGAAATAGGTGCATGGCGTG	TTCCGCATCACaaccctctc	242
CM003510.1 Vigna radiata chromosome 7	(GA)6	8413071	12	ACGTTGACCCAGCAATAGCA	TCACTGCCTCATTGCCACAT	141
CM003510.1 Vigna radiata chromosome 7	(AGC)5	8478781	15	CAACCTCATCCACACCCACA	ACGCTCAACCACCTTGGATT	146
CM003510.1 Vigna radiata chromosome 7	(TC)6	8596830	12	AGGCCACTCAGACTAGGTCT	TGGcccaagagagagagaga	258
CM003510.1 Vigna radiata chromosome 7	(TG)6	9047641	12	AGTACGTGGTGGAGCCTTTG	CCACTGTCTGCTGTCTCTGG	123
CM003510.1 Vigna radiata chromosome 7	(AG)6	9052446	12	atggaggaggatttgccacc	CCCCTCTCCCCCTTGGATTA	287
CM003510.1 Vigna radiata chromosome 7	(AG)6	9137761	12	TCTCTTTGGGCCTAGCTTGC	ATGCAGGAGGAGCTTCcaac	188
CM003510.1 Vigna radiata chromosome 7	(AGC)5	9523306	15	GCACATTTGACCGCAACCTT	TGCGTATGCCAATTGGAGGA	282
CM003510.1 Vigna radiata chromosome 7	(AG)6	9561364	12	CACAGCTAGGGCACAAAGGA	TCAAGCATTCACCACACCGA	223
CM003510.1 Vigna radiata chromosome 7	(TC)6	9660567	12	TCGTCGTTGGGGTTTGGAAA	AGCCATGTCAGAGAAGAATCGG	112
CM003510.1 Vigna radiata chromosome 7	(GT)6	9764388	12	tggcccaaagcggacaatat	CCACTGGCCTCCTACCAAAG	169
CM003510.1 Vigna radiata chromosome 7	(TG)6	9764838	12	tggcccaaagcggacaatat	CCACTGGCCTCCTACCAAAG	169
CM003510.1 Vigna radiata chromosome 7	(TC)6	10016477	12	TAGTTCCCTCCCCTTCCTCG	TTGATCAAGTGGAACGGCGA	269
CM003510.1 Vigna radiata chromosome 7	(AG)6	10420197	12	gctggggactcgtggtttaa	ttcagcttcccccaacgttt	271
CM003510.1 Vigna radiata chromosome 7	(CA)6	10539016	12	tttttggatcgtcgtcccgt	acccaaaccctcacttGCAA	256
CM003510.1 Vigna radiata chromosome 7	(TC)6	10591790	12	AACCCTGTCATCATGCAGAA	TGCAAGGGAAGATTGGTTTGG	193
CM003510.1 Vigna radiata chromosome 7	(TG)6	10791025	12	AGTACACGCCTCTCACCTTT	CTGTCTGTCTGGGCATCAAA	185
CM003510.1 Vigna radiata chromosome 7	(CT)6	11534326	12	TTCGCCTCTGTCGTCGTTAG	TCCCCACAAACACAAGGGTC	290
CM003510.1 Vigna radiata chromosome 7	(TC)6	12067458	12	GCTCAGCTGACCTGACCAtt	GTGAAGAAGGGTGTGAGGGG	196
CM003510.1 Vigna radiata chromosome 7	(CA)7	12258042	14	GCTCAGCTGACCTGACCAtt	GTGAAGAAGGGTGTGAGGGG	196
CM003510.1 Vigna radiata chromosome 7	(TG)6	12270965	12	GAACCCAAAACACTCGTGCC	TGTTGTTCTGGGTTCCCGAG	116
CM003510.1 Vigna radiata chromosome 7	(GA)6	12336360	12	AGGTGCTGACATGACAAGCA	AGGAGCGAGAGTGGATCAGT	207
CM003510.1 Vigna radiata chromosome 7	(GA)6	12354246	12	TGCCAGCAGTGATACTTGCA	TCGCACTTCACTGCATGCTA	116
CM003510.1 Vigna radiata chromosome 7	(GA)6	12619211	12	GGGCACGTTGCACTTATGTC	CTCTTCGTCCACACcaccaa	201
CM003510.1 Vigna radiata chromosome 7	(TG)6	12972940	12	GGTGTGGGTGTGTGTTTGTG	aatggtgaAGGCCGTCTGAG	249
CM003510.1 Vigna radiata chromosome 7	(CA)6	13134468	12	GAATAAGCGGCAACAGCGAG	TGCCTCTTCGCCTCGAAATT	103
CM003510.1 Vigna radiata chromosome 7	(GA)6	13149291	12	ACGCTTCTGAAGATGGCAAA	AGTTGCACCAAAGGCCAAAC	152
CM003510.1 Vigna radiata chromosome 7	(GA)6	14057288	12	aaccgacttccgaacccATC	TCGGCTTCACTCTTCGCATT	233
CM003510.1 Vigna radiata chromosome 7	(CT)6	14306691	12	actTCCTCGTTTGCGTGAGT	GCTCCCAAAAGCACTTGCAT	291
CM003510.1 Vigna radiata chromosome 7	(CA)6	14636701	12	tatacccgggtctgagtgca	ACTAGAGCCATAGCCCCCAA	183
CM003510.1 Vigna radiata chromosome 7	(CA)6	14690954	12	CCAAACCACCAGTCCCACAT	TCTTGAGTTTGGGGCAGTCA	276
CM003510.1 Vigna radiata chromosome 7	(TC)6	15389915	12	ATGTACTGCAAGGCCGTTCA	TGAGGAACCTTGCCGTCATC	101
CM003510.1 Vigna radiata chromosome 7	(GT)6	15424334	12	TTGGCAACTAAATGGGGGCA	TAGAGGGGGAGTGTGTGAGG	135
CM003510.1 Vigna radiata chromosome 7	(TG)6	15473628	12	TCGAACCCTAACTCCATGGC	TGGTTGGCAATGGTGACACT	126
CM003510.1 Vigna radiata chromosome 7	(GA)6	15787006	12	CTCCGTTGTCTTCCCTCCAC	GAGGAGAGAAGACGATGGCG	103
CM003510.1 Vigna radiata chromosome 7	(CA)7	15800038	14	CTCCGTTGTCTTCCCTCCAC	GAGGAGAGAAGACGATGGCG	103
CM003510.1 Vigna radiata chromosome 7	(TG)6	16058542	12	AAGGCACGATTGAAGACGGT	GCTGGAAGGCCATCTGAGTT	105
CM003510.1 Vigna radiata chromosome 7	(AG)6	16142417	12	GTTATTTTGGCCCGGGGGTA	GCAAAAGACCCGGTGTCCTA	137
CM003510.1 Vigna radiata chromosome 7	(GA)6	16227949	12	ATGGCCCACTTTCCTAAGGC	ttgaGCTTCCAGTGGACCAC	118
CM003510.1 Vigna radiata chromosome 7	(CA)6	16247856	12	gggtttgggtgcattgcatt	tgacaccgctacacaactcc	118
CM003510.1 Vigna radiata chromosome 7	(CCAATC)5	16795987	30	aggtCGAGTTTGCgtctctg	AGATGGTGCCGTGTGATGTT	139
CM003510.1 Vigna radiata chromosome 7	(AG)6	17595858	12	acagtaCACCAGACAAGTGGG	GTGGTGGAGCACGTGCATAT	112
CM003510.1 Vigna radiata chromosome 7	(TG)6	17891702	12	acccatcaaattttggcgcc	gcaccaAGTCACAACACCCT	201
CM003510.1 Vigna radiata chromosome 7	(AC)6	18100450	12	GGAGGGACCAAATTGATccgt	aTGCGTCAGTCCAACATGGT	161
CM003510.1 Vigna radiata chromosome 7	(CA)6	18145928	12	tcaacTGCGTCTAAACTGGGT	actccccctgtcattatgca	288
CM003510.1 Vigna radiata chromosome 7	(CT)6	18437740	12	atggcttgacattccaccct	GAATGGACAAGCAGGAGGTCA	252
CM003510.1 Vigna radiata chromosome 7	(TC)6	18443187	12	tttaatgcaACACCACCGCG	GGTTTGTGGGTTGGGGAGAA	176
CM003510.1 Vigna radiata chromosome 7	(AG)6	18678812	12	ACCACAACAACCATCACCCT	gcttggtcactcgcatgttg	123
CM003510.1 Vigna radiata chromosome 7	(GT)6	18874261	12	GTTGCAAATGTGTGGTCGCA	AGGTGAGCAAGGAGTTTCCG	132
CM003510.1 Vigna radiata chromosome 7	(TG)6	19273639	12	cacatctccctttgtgccct	tatacccgggtctgagtgca	286
CM003510.1 Vigna radiata chromosome 7	(AC)6	19309878	12	accaaatgcggttcgagtct	accgttcggtcttcatgctt	157
CM003510.1 Vigna radiata chromosome 7	(GT)6	19357524	12	gcagttgggacctgaccttt	cacgagaccaagcaagggaa	160
CM003510.1 Vigna radiata chromosome 7	(CA)7	19567017	14	gcagttgggacctgaccttt	cacgagaccaagcaagggaa	160
CM003510.1 Vigna radiata chromosome 7	(AG)6	19817304	12	AGGGAcggaaagagagagaga	gGTCATAGGCCGATGCgtat	265
CM003510.1 Vigna radiata chromosome 7	(CA)6	20062435	12	GCTCTGCAAGTTGCTCACAC	GAGGCGGTGGAAGAGATGAG	166
CM003510.1 Vigna radiata chromosome 7	(CA)6	20239326	12	gggtttgggtgcattgcatt	tgacaccgctacacaactcc	118
CM003510.1 Vigna radiata chromosome 7	(TG)6	20353053	12	TGGATGGAAGCTTGCAACCT	acATGGGACCTTAGGCATGG	221
CM003510.1 Vigna radiata chromosome 7	(CT)6	20362043	12	ACTGGATTTGTGGCATCCGT	gagaggggtTTGGCATGACA	261
CM003510.1 Vigna radiata chromosome 7	(GA)6	20414932	12	aatgatcacgccaccttccc	CGTTGGTctctgatgagtcga	240
CM003510.1 Vigna radiata chromosome 7	(GA)6	20454663	12	TTGGATGTTTGCTTGCGTCG	AGCAAGGGGTCAACACCAAA	132
CM003510.1 Vigna radiata chromosome 7	(AG)6	20725363	12	gacaaacccaaacctggcac	ttggcgttcttccttcctcc	160
CM003510.1 Vigna radiata chromosome 7	(CT)6	20749006	12	cacgTATGAGTGGGGTTCCc	cgcttgccaatccgttaaca	256
CM003510.1 Vigna radiata chromosome 7	(TC)6	21014248	12	ggcatttgctgaagtgcctc	tggtgaGGGTgatgagagga	183
CM003510.1 Vigna radiata chromosome 7	(CCCA)5	21163163	20	CCCCACCGTTTCACTCAGAA	TTCTGTTTCCTCGTGGGCTC	239
CM003510.1 Vigna radiata chromosome 7	(GT)6	21749632	12	GAAGGGTCATGCGTGAGtga	CACATACCCGTAACCACCCC	221
CM003510.1 Vigna radiata chromosome 7	(GA)6	22166949	12	TCTCTGGCGATGGTGAGAGA	TCTCTCGTCACCCTcgttct	105
CM003510.1 Vigna radiata chromosome 7	(CA)6	22598433	12	ACACTTGGCCACCAGTTCAA	GGGATGCATCTGATTGGGCT	134
CM003510.1 Vigna radiata chromosome 7	(AG)6	22791233	12	AACCAAACACGCCGACAAAG	ACTGGGTTGCGATTACTGCA	216
CM003510.1 Vigna radiata chromosome 7	(AG)6	22825450	12	CTTGCAAGCCAAAGTGGACC	GGGAAGGAGCCTGCAGATTT	269
CM003510.1 Vigna radiata chromosome 7	(TG)6	22963214	12	gcgtacacacacacacacac	CCACACATTCTAGGGTCATCCA	167
CM003510.1 Vigna radiata chromosome 7	(AG)6	23039369	12	TGCAAgccaaagagagagaga	TCGCTAACGGATCTCTATGGA	121
CM003510.1 Vigna radiata chromosome 7	(CA)6	23161711	12	cacacgtaaccgacttccga	ctgtcgcaaccggaaaatcg	170
CM003510.1 Vigna radiata chromosome 7	(GA)6	23231704	12	TGCTGCACCCTTTCTCCAAA	tggcacctagggttttgcaa	237
CM003510.1 Vigna radiata chromosome 7	(CT)6	23568874	12	tgcCTCTGATTCGCCAAGAG	gaggtggCAATGTGGGATCA	160
CM003510.1 Vigna radiata chromosome 7	(AG)6	23855347	12	ATGGGTTATGGGCAGCGAAA	CCGTCAAGAGCTTTGTGCAC	233
CM003510.1 Vigna radiata chromosome 7	(AG)6	23975558	12	TCCTCCTAGCTAGGTTGGACC	CAACCCATGACCAAGAGCCT	113
CM003510.1 Vigna radiata chromosome 7	(CAAG)6	24130510	24	CTAGTAAGGGCCACCACTGC	CCAGGAGGTAGGGAAGGTGA	164
CM003510.1 Vigna radiata chromosome 7	(TC)6	24156803	12	GGCAAGGCTTGTACAGTTGC	GGTTCAACTGTTGACGGTGC	148
CM003510.1 Vigna radiata chromosome 7	(AG)6	24293088	12	CCAAGGACGTAGCTCACCAA	TGTTGCTGCCGAGAATGAGT	241
CM003510.1 Vigna radiata chromosome 7	(TG)6	24317558	12	TGACGAAGCTAACTCCGTCG	CAACGGACTTACCAACGGAT	206
CM003510.1 Vigna radiata chromosome 7	(AC)6	24563641	12	TCCAGAAGGTTCCTCAGAAGT	TCTCCTATTTGACGGCGTCG	262
CM003510.1 Vigna radiata chromosome 7	(CT)6	24742869	12	CGTTGGGAGATGACTTAGGGT	GCGTGGTTTGTCTTGCGAAT	194
CM003510.1 Vigna radiata chromosome 7	(GT)6	25464756	12	GCCCTGTCTCTCAAACCCTC	GAGATTGTTTGGCCTTGGCG	239
CM003510.1 Vigna radiata chromosome 7	(ACT)5	25530536	15	ggatgtaggtaggttggccg	TTTTCACACCAAGACGGGGG	241
CM003510.1 Vigna radiata chromosome 7	(GA)6	25544430	12	tgggcCCAAGGGAAAAATAGT	AGGTTTTCCGCAacccttct	286
CM003510.1 Vigna radiata chromosome 7	(CA)6	25558441	12	TGGTCCCCATCTTTAAGCATGT	ACATGCTTACAAATGGAGACCA	253
CM003510.1 Vigna radiata chromosome 7	(AG)6	25746635	12	TCCTGTCACAAGTGCAGCAA	GGATGGCAGCCATACACCAT	109
CM003510.1 Vigna radiata chromosome 7	(TG)6	25814633	12	GCCATGTGTTGAAGAGTGGG	TCAACGATCTCAACTCCCCA	250
CM003510.1 Vigna radiata chromosome 7	(TC)6	25833817	12	GCTCACCACCGCTATCTCTC	GCAATGCAGAacgtgtgtgt	154
CM003510.1 Vigna radiata chromosome 7	(GAC)5	25902434	15	ACGCAACCAGGAGTTTCCAA	ctcaccctacaagccggttt	166
CM003510.1 Vigna radiata chromosome 7	(GT)6	26384461	12	CCAATGCTAGAATCGCGTGC	GGCCAAAACCAAAAACCAGGT	217
CM003510.1 Vigna radiata chromosome 7	(AAAGC)6	26544203	30	CGGCGCCATGAATGAGAATG	CCACATAACCCCACCTGCAT	121
CM003510.1 Vigna radiata chromosome 7	(GA)6	26555383	12	AGGGGCAgaagaggagagag	TCGCTGTCGATGTTGTTGGA	137
CM003510.1 Vigna radiata chromosome 7	(AC)6	26593893	12	CCCACCTCTCTCGAGATTGC	ACCTTCCTTTGCCACCTTCC	140
CM003510.1 Vigna radiata chromosome 7	(AG)6	26597708	12	GCATGATCCCTCAATCCCGT	CTGAAGTGTTGTTGCGACCG	103
CM003510.1 Vigna radiata chromosome 7	(GCT)5	26703535	15	GCCGTTGACTCATGCGAATC	TTAGAGCACGTGCAGGAAGG	257
CM003510.1 Vigna radiata chromosome 7	(CA)7	26831535	14	GCCGTTGACTCATGCGAATC	TTAGAGCACGTGCAGGAAGG	257
CM003510.1 Vigna radiata chromosome 7	(TG)6	27063032	12	cccGACGTACACgcaactta	ACCACGAGAAGGATACGGTG	261
CM003510.1 Vigna radiata chromosome 7	(TG)6	27271169	12	CGAGGCAGAGATCCCAAAGG	ACAATGGGTGGGCACAAGAA	270
CM003510.1 Vigna radiata chromosome 7	(TG)6	27278365	12	CTCCACGGCCTTCAGGATTT	AGGTCGTGGCAATCTCAAGG	232
CM003510.1 Vigna radiata chromosome 7	(CA)7	27676750	14	CTCCACGGCCTTCAGGATTT	AGGTCGTGGCAATCTCAAGG	232
CM003510.1 Vigna radiata chromosome 7	(AG)6	27848966	12	TTCTGCCACCTTCTTCGTCC	AGGAAGGACGAGGAATCCGA	181
CM003510.1 Vigna radiata chromosome 7	(TG)6	27921049	12	TGATCCAAAGTCACTGGCCC	ACCAGAGCAGGAACATGCTT	131
CM003510.1 Vigna radiata chromosome 7	(TC)6	27970726	12	TGAGCGCAACAAAGTTGACG	TGTGGGAAAAGCGAAGGGAA	140
CM003510.1 Vigna radiata chromosome 7	(GGTTGG)5	27972260	30	GGGGGAGGGGTAGGAGAAAT	ctccttccACACAACCCTCC	125
CM003510.1 Vigna radiata chromosome 7	(TC)6	28195216	12	CCCCAACCCATGTACACTCC	AACCTCTTCTGCTTGGTCCG	171
CM003510.1 Vigna radiata chromosome 7	(GA)6	28355964	12	tgaggAGACGTGAGAGTgaa	GCCACTTTCACCCATCATCC	107
CM003510.1 Vigna radiata chromosome 7	(GT)6	28358311	12	TCGGAACCGATGGTTTTCGT	TAGGCTGGCAGTGATGTTGG	134
CM003510.1 Vigna radiata chromosome 7	(GA)6	28464324	12	AGCGTCTCGTCGAACCATTT	ACCACCAAAAGGGGTTTCGT	120
CM003510.1 Vigna radiata chromosome 7	(CT)6	28547107	12	AAGAGGAGCCCATTGACGAG	ACTGCAATCAATGGGTCCGT	104
CM003510.1 Vigna radiata chromosome 7	(CT)6	28791730	12	GGACTTCAGAACGCTGGGAA	CTGTACCCACCCGTCTAGGA	152
CM003510.1 Vigna radiata chromosome 7	(TG)6	29156740	12	GGTAGGCCACCTTCTCTTCT	GCTAGGTCCACgctacacac	146
CM003510.1 Vigna radiata chromosome 7	(TG)6	29175251	12	GAACACAAGCAAACGTGGCT	TGGTTGGTAGAGCAGAGGGA	152
CM003510.1 Vigna radiata chromosome 7	(AC)6	29315703	12	ACACTCGCAACAAGCATTCC	AAGCCTTGTTGGACTGCATT	109
CM003510.1 Vigna radiata chromosome 7	(GT)6	29475886	12	TGCCTTACTGCTACTTACAATCGA	TTTAGGGCTGCTTCCTTCCG	247
CM003510.1 Vigna radiata chromosome 7	(GA)6	29737691	12	GCGCAACCTCCTTGTAGAGA	GGTGCGCCTCCAAACAAATT	190
CM003510.1 Vigna radiata chromosome 7	(AG)6	30017706	12	TGTTGCCTTGATGACCCTCC	TCATGCCTGGGTCCCAAATC	263
CM003510.1 Vigna radiata chromosome 7	(CA)6	30067488	12	GGACGGCAAAGGTTGAATGG	GGGttgaatgtgtgtgtgtgg	151
CM003510.1 Vigna radiata chromosome 7	(CT)6	30205585	12	TCCccactctctctctctgc	GTGTTGGCAATCAGGGGAGA	219
CM003510.1 Vigna radiata chromosome 7	(GT)6	30241919	12	TGCAAACAGTGTACCCCTTGA	TGATCGTGTGCCTCATTGGT	280
CM003510.1 Vigna radiata chromosome 7	(AC)6	30333888	12	GCAGTGTCAACCTAGGTCCA	ACATTTCCCTGCCTAAGCCC	216
CM003510.1 Vigna radiata chromosome 7	(AG)6	30594611	12	CCCGAAAACCAACCGCAAAT	TGTTGGTGTTGTGGGTGTGA	252
CM003510.1 Vigna radiata chromosome 7	(AG)6	30829530	12	CGACCAACTTACTCTTAGGGGG	TTGTTCGTTCGGATCCTCGG	186
CM003510.1 Vigna radiata chromosome 7	(TC)6	30850752	12	GAAGAACGTGGAGGGTAGCC	CACCAACCCTCCATTCACCA	212
CM003510.1 Vigna radiata chromosome 7	(CT)6	30867615	12	GTAGGTGAGGTGGTGCGAAA	CGCAATCCAAGAACGCAgag	253
CM003510.1 Vigna radiata chromosome 7	(CT)6	30955431	12	GGCAGTGACTTGGTATGGCT	AGACTTGCACGAAACGGCTA	117
CM003510.1 Vigna radiata chromosome 7	(TG)6	31041143	12	GATTCTGCGCAAACTGAGGC	TTATGCCCAGTGTGTTGGCA	156
CM003510.1 Vigna radiata chromosome 7	(TC)6	31284150	12	GGGACCGCAGAAGAGAGAAC	TTGGAGGGAGGGAGGATGTT	205
CM003510.1 Vigna radiata chromosome 7	(TG)6	31368476	12	ATCCAAGACTCAGCAGCACC	TGTGGAGGAGTTGCAGTGTC	185
CM003510.1 Vigna radiata chromosome 7	(GA)6	31494714	12	CCCGAGAAATGCACTGACCT	AGGGTGGCACTTTACGTCAG	264
CM003510.1 Vigna radiata chromosome 7	(GA)6	31529451	12	AGCATGCCTTCCCTTTCCTT	gtTGTTGGGAGgggctttct	208
CM003510.1 Vigna radiata chromosome 7	(AC)6	31575800	12	acacacacacagaatTCCCCA	TGTTTTGTACCGTCTCCTGAGA	211
CM003510.1 Vigna radiata chromosome 7	(CGA)5	31604977	15	agGGCAGAAAAGTGAGGAGC	AAAGGGCGACGCTTTTTCAC	124
CM003510.1 Vigna radiata chromosome 7	(CT)6	31709634	12	gcctctctctctctcactggA	CGAGCCTTGAGTCTAACAGGG	100
CM003510.1 Vigna radiata chromosome 7	(ATGGT)5	31727887	25	TCGTAGACGGAATCCAGGGT	aacttCGACTCGGGAGCAAG	235
CM003510.1 Vigna radiata chromosome 7	(CA)6	31771917	12	TCGAACCCACACCCATTCAA	aagtgCAACACGTGATTGGT	123
CM003510.1 Vigna radiata chromosome 7	(AC)6	32010478	12	CCTGTGCAAAAGTGGTGCTC	CGGTAGCAGATTAGCGCTGA	213
CM003510.1 Vigna radiata chromosome 7	(CT)6	32093584	12	CGTGGGTCAGTTTGTTGCAG	ACCAGAGCTTCACTGTCAGC	284
CM003510.1 Vigna radiata chromosome 7	(AC)6	32242402	12	GCTTGGTAAGAAGCCACCGA	TCACGCAAACCTCGAGACAA	204
CM003510.1 Vigna radiata chromosome 7	(TG)6	32252295	12	CGACACCTGATCCACGTTGA	TCAATCCGTCTGGTTCACcg	286
CM003510.1 Vigna radiata chromosome 7	(CT)6	32644378	12	CAAGCATGGTGGAGCTCTCA	atattgtccgctttgggcca	180
CM003510.1 Vigna radiata chromosome 7	(AG)6	32923010	12	agctctTTGGGGAACATGGG	TAGTTCCCGAGCTTGGCTTG	150
CM003510.1 Vigna radiata chromosome 7	(TC)6	33338112	12	TCTCTGACTTCTCCACCTTTCC	GAGCATGAAGGCGAGAGACA	247
CM003510.1 Vigna radiata chromosome 7	(TC)6	33472227	12	CATACCAACCAGACCAGCGT	ATCTCGCGGGCTTTCTTGAT	257
CM003510.1 Vigna radiata chromosome 7	(AG)6	33900663	12	AGACGAACGAGTGAAGCAGG	CGGTCTCCACTCGAGTCATG	100
CM003510.1 Vigna radiata chromosome 7	(AG)6	33931890	12	TCCCTTCCTTCACCCTTCCA	GCAAGCCTCAGCCTAgcaat	182
CM003510.1 Vigna radiata chromosome 7	(CT)6	34058752	12	AACAAGGCTGAGCGACATGA	AAGCAATGGAGACGGTGGAG	223
CM003510.1 Vigna radiata chromosome 7	(AC)6	34154801	12	TATACGCCCAAGCACGTTCT	CAGCTCCACCTTCCTTTGGT	172
CM003510.1 Vigna radiata chromosome 7	(TC)6	34752118	12	gaaggagCGATTGAGTGGCT	CGTACCCCGCACTCTTCTTT	122
CM003510.1 Vigna radiata chromosome 7	(GA)6	34756853	12	AGGTTTGGTGGTGGTTCTGG	TCATCTCTTCCGCGCTCATC	159
CM003510.1 Vigna radiata chromosome 7	(AC)6	34978515	12	GGGGGAGTGTTTCAAGTGCT	ACGCGGAATGTTGTTAATGCA	262
CM003510.1 Vigna radiata chromosome 7	(CA)6	35171128	12	AAGATGGCCACCACACACAA	TGTGCACCAGTCCACCTTTT	146
CM003510.1 Vigna radiata chromosome 7	(TGGAA)6	35824021	30	TCACACTCCAGCGGTAACAC	TCCATTCCACGAGCTTTGCA	142
CM003510.1 Vigna radiata chromosome 7	(CT)6	35864412	12	AAGGTATAAGGTGGCTCGCA	AGCACACGACATGCATAAAGC	280
CM003510.1 Vigna radiata chromosome 7	(TG)6	36077305	12	GCTTGCCTTGAGATCCCTGT	CTTGACTGGCAAATGCGCTT	108
CM003510.1 Vigna radiata chromosome 7	(AG)6	36128497	12	CATGGAAAATGGGGGAGGCT	AAGGGCGATGCGATGATCAT	129
CM003510.1 Vigna radiata chromosome 7	(CT)6	36213867	12	GATCACATCACCGGTGCAAC	CTAATTGGCGGGAAATGGCG	146
CM003510.1 Vigna radiata chromosome 7	(CT)6	36219549	12	ATGGACCGATCTCCTTGGGA	CGTGACTTGGTCTCAGGCTT	159
CM003510.1 Vigna radiata chromosome 7	(TG)6	36241754	12	AACTGTGTGTGTGTGGCAGA	TCAGAAGGTGGAAAAGCTCCC	299
CM003510.1 Vigna radiata chromosome 7	(TCTATC)6	36500667	36	TGCTCCCTTGGCAGTTAGTG	aagccAGATACTGTGCGGTT	159
CM003510.1 Vigna radiata chromosome 7	(AG)6	36532431	12	AAGAGAAAGGGGTTGCGTGT	TGGTGGGTAACGTGTTGGAG	188
CM003510.1 Vigna radiata chromosome 7	(CA)7	36765027	14	AAGAGAAAGGGGTTGCGTGT	TGGTGGGTAACGTGTTGGAG	188
CM003510.1 Vigna radiata chromosome 7	(CA)7	37134909	14	AAGAGAAAGGGGTTGCGTGT	TGGTGGGTAACGTGTTGGAG	188
CM003510.1 Vigna radiata chromosome 7	(CT)6	37182688	12	CTTCACCGATCCCGATCCAG	AGACAAAGACGCCGTTGCTA	104
CM003510.1 Vigna radiata chromosome 7	(AC)6	37232562	12	ATGCGAGTGAagcttggtga	TCCATGCCTGAACACAGCAT	138
CM003510.1 Vigna radiata chromosome 7	(GA)6	37232684	12	ATGCTGTGTTCAGGCATGGA	TACTAGGAGGCCACTGGGAC	235
CM003510.1 Vigna radiata chromosome 7	(TCG)5	37405762	15	GGCCATTGTGCAAAAGCAGA	ATGGCGAGTAGGAGGTGTCT	158
CM003510.1 Vigna radiata chromosome 7	(TG)6	37479284	12	TGAAGATTTGGTGACGAACTCG	tccttcAACAGTGtgcctcc	137
CM003510.1 Vigna radiata chromosome 7	(TG)6	37479400	12	TGAAGATTTGGTGACGAACTCG	tccttcAACAGTGtgcctcc	137
CM003510.1 Vigna radiata chromosome 7	(TC)6	37495381	12	AAGTACACGTCCCTTGCTGG	CACTTCCCCTCCTCCAAAGG	131
CM003510.1 Vigna radiata chromosome 7	(AGC)5	37534670	15	CTCCTCCTTCAAGCAGGTGG	TGAGAGGACTTCGGTGTTGC	256
CM003510.1 Vigna radiata chromosome 7	(CA)6	37846895	12	AGACTcagcacacacacaca	TGATCTCCTGAACCCCGAGT	153
CM003510.1 Vigna radiata chromosome 7	(TG)6	37979820	12	TGTTGCGTGCGAGTTTTCTG	Ccctgaaacggatgtcgaca	191
CM003510.1 Vigna radiata chromosome 7	(AG)6	37980367	12	TGTTGCGTGCGAGTTTTCTG	Ccctgaaacggatgtcgaca	191
CM003510.1 Vigna radiata chromosome 7	(TC)6	38264759	12	TCCGTGCCTTCGAATTCACA	TTTCCTCAATCGGCGTGACA	158
CM003510.1 Vigna radiata chromosome 7	(TG)6	38287971	12	CTCCAATTCTACCCGGTCAGT	TGTTGCTTCCACCACAAGGA	219
CM003510.1 Vigna radiata chromosome 7	(AG)6	38372309	12	TGTGCTTTCTACGTGCCACT	CCAGTGCCCTATGCTGAACA	139
CM003510.1 Vigna radiata chromosome 7	(AG)6	38413658	12	TCCGATCCCACAAGAACCTC	TGTTGGTATCGGGAATTGGGT	102
CM003510.1 Vigna radiata chromosome 7	(AC)6	38621727	12	TCAGCTAGGACCTAGAGCCA	GCTCACTGACACTCGTGCTT	143
CM003510.1 Vigna radiata chromosome 7	(GA)6	38797598	12	CCCTCCGGCCGTTATTCTTT	AACAGTGGGCATAGGAGCAG	111
CM003510.1 Vigna radiata chromosome 7	(AG)6	39018320	12	tgtttacaGGGGTAAAGCAGCT	TCCTTGCTAAGTCCACTTTACT	265
CM003510.1 Vigna radiata chromosome 7	(GT)6	39026994	12	GCCACGCTGAGATTCCAAGA	TGCCTAACCCTAGCCAATGC	296
CM003510.1 Vigna radiata chromosome 7	(AG)6	39052774	12	GGCTGGCTGTCTTCAGTTCT	ACGAGTGAGGACGAAAGCAA	195
CM003510.1 Vigna radiata chromosome 7	(GA)6	39061988	12	CCGGAGTTGAGCAGAAAGGT	TCACGTGCTCTTCTCACACC	190
CM003510.1 Vigna radiata chromosome 7	(TGTTC)5	39063985	25	TGTTGGGGACACTGTCTTGG	GCCTCCATTTTCTCCCCACA	142
CM003510.1 Vigna radiata chromosome 7	(AG)6	39078898	12	GACCCAGATTGCGACAGTGA	CGACCTTCAGAACTGGGGTC	123
CM003510.1 Vigna radiata chromosome 7	(CT)6	39097977	12	AGCAGTGAAGCAATCGTGGA	CATCAGCATCGCAAAGCACA	167
CM003510.1 Vigna radiata chromosome 7	(TG)6	39175408	12	tctttcactGTGAACAGAAAGGT	tgaGTCACGGGCAGAAGAAA	101
CM003510.1 Vigna radiata chromosome 7	(TG)6	39358856	12	AGCTTCGATTGATTGCCCCA	GCCAGCCTGTATACTACTGAGC	141
CM003510.1 Vigna radiata chromosome 7	(GCT)5	39598448	15	TCTCGTACCCTAGCCAACCA	aggaggaggaagggCGTAAT	107
CM003510.1 Vigna radiata chromosome 7	(TC)6	39743767	12	CCACGCTGGTCCTGATTACA	CAAGAACGCCTGCAACCAAA	186
CM003510.1 Vigna radiata chromosome 7	(TG)6	40124030	12	cCTGTGTTTTGGCACCAGTG	TTGCTGGTGTCACACTGGTT	268
CM003510.1 Vigna radiata chromosome 7	(TC)6	40132835	12	TCTCTCTCTCATCGCCGTGA	GCACACAAGCTAGGCCTACA	246
CM003510.1 Vigna radiata chromosome 7	(TG)6	40178049	12	aaccGTGGTTCTTAATGTTt	TCGAAATAAGTCGGGGTGTGg	192
CM003510.1 Vigna radiata chromosome 7	(TC)6	40368311	12	TGTGAGGGGCAGAGAGATCA	CTACCATACCGCCGGAATCC	113
CM003510.1 Vigna radiata chromosome 7	(TC)6	40386594	12	AGAGCCAACCCCATAGCAAC	GGCTTTTGTACTGCAGAGCG	174
CM003510.1 Vigna radiata chromosome 7	(TG)6	40461253	12	GCTGCTCAAGGGTGCATTTC	CGACTCAATATGGGTGCACC	100
CM003510.1 Vigna radiata chromosome 7	(CACTGC)5	40706703	30	CCCACTTATCCCACCACACC	TTGGTGCCCCTTGTTTGACT	225
CM003510.1 Vigna radiata chromosome 7	(AG)6	40804349	12	GGTGCACCTCATTAGTCGGA	GAAGGGGCATCACTTGTGGA	181
CM003510.1 Vigna radiata chromosome 7	(GA)6	40922677	12	AGAAGCAGACCCATAACCGC	GGCTCTCAAGACCACCCTTC	226
CM003510.1 Vigna radiata chromosome 7	(GA)6	41291414	12	TCGGTCATTTCCAGCCCTTC	GGTGGCATGCCTTTCTGTTG	100
CM003510.1 Vigna radiata chromosome 7	(TC)6	41390024	12	AGCGTGGTGGTGCTATTTGA	acacaacacacaaCGGGTCT	102
CM003510.1 Vigna radiata chromosome 7	(GT)6	41670735	12	atgtgtgtgggtgtgtgtgt	cGCTCACGCACAAACATGAA	225
CM003510.1 Vigna radiata chromosome 7	(GT)6	41672047	12	GATCGGATCAGATCGGCTCG	AGCCGAAATGAGCTGAGCTT	118
CM003510.1 Vigna radiata chromosome 7	(TG)6	41675552	12	tatgtgtgtgtgaaggggGC	gacacacatgCCACACACAC	193
CM003510.1 Vigna radiata chromosome 7	(TG)6	41676342	12	GTGTGTGTGGcatgtgtgtc	TACACAGACGCatacacgca	187
CM003510.1 Vigna radiata chromosome 7	(GT)6	41676475	12	tgcgtgtatGCGTCTGTGTA	aacacgcacacacactctca	232
CM003510.1 Vigna radiata chromosome 7	(TC)6	41684567	12	gcacacacacacacatcaca	gtgtgtgtgtgagtgtgtgc	227
CM003510.1 Vigna radiata chromosome 7	(AG)6	41778858	12	tccttcCTTTTCCTAGCCGC	GCTTCATCGTCCCCACTGAA	116
CM003510.1 Vigna radiata chromosome 7	(CT)6	41804047	12	TGTCTCATCTGCCTGCACTC	TGGACCAGAAAGCACGTGTT	121
CM003510.1 Vigna radiata chromosome 7	(TG)6	41805961	12	AAACACGCGCCAAGGATAGA	ATCCCAGTGTAGCCCTCCAT	237
CM003510.1 Vigna radiata chromosome 7	(GA)6	41861665	12	gGCATAAGcacgagagagaga	cGCATATTTGTAGCCGATGCA	280
CM003510.1 Vigna radiata chromosome 7	(TG)6	42007862	12	TAGGGATTGGGGGAGTGGAG	CAGTGGTGTTCTCCCAGACC	107
CM003510.1 Vigna radiata chromosome 7	(CA)6	42021217	12	GAAAACGGCAGAAGGGAGGA	CTCGAGACGCGTGTCCATAA	110
CM003510.1 Vigna radiata chromosome 7	(CT)6	42031841	12	GTGCTGTGAGGAAGGATGCT	tgggtgtttcatcctccacc	262
CM003510.1 Vigna radiata chromosome 7	(CGT)5	42068802	15	TTGGCATGTTTGTTGCAGCA	GGTCTTCCTCACACCCCAAG	252
CM003510.1 Vigna radiata chromosome 7	(GA)6	42133221	12	TGGAGGGGGAAAAGGAGGAA	TTGAGGGAGGAGCAATGCAG	297
CM003510.1 Vigna radiata chromosome 7	(AC)6	42180312	12	AGCACATGAGCGATGACACA	GCAAATGGAGCTCAACAGGC	222
CM003510.1 Vigna radiata chromosome 7	(AC)6	42185634	12	GCAGAAGAGGGCAGAGTGAG	AACACTGCCCCTCGATTCAC	222
CM003510.1 Vigna radiata chromosome 7	(TC)6	42337878	12	GACGCGCGTCTTTAGTGTTC	ATCAGGGGAGTGGGGACAAT	171
CM003510.1 Vigna radiata chromosome 7	(CT)6	42536225	12	TCAGTCCACTGGCTTCACAA	TTTGTGGGCTTGGACTCAGA	204
CM003510.1 Vigna radiata chromosome 7	(AG)6	42761129	12	GTGGTGGATGAAGCTCGTGA	TCAGGTCATGGGTCTCACCT	224
CM003510.1 Vigna radiata chromosome 7	(CA)6	42832624	12	GGAAGCTGAAGGTTTGCACG	TGCGATGATGGCGATGATGA	233
CM003510.1 Vigna radiata chromosome 7	(TC)6	42873113	12	ATAAGCTTCTGGGCATGGCA	CATGCGTCCGTGTTTGTCTG	223
CM003510.1 Vigna radiata chromosome 7	(TC)6	42933960	12	AGTCAGGATGTTGTTGGGCT	ACCCTGTGCCAATACGAACA	288
CM003510.1 Vigna radiata chromosome 7	(GTC)5	42941250	15	GTGCTTCACCTCCAGCTTCT	AAACTCGAGCTCGTTGCAGA	127
CM003510.1 Vigna radiata chromosome 7	(AG)6	42979401	12	GGCAGGCATGTGAGAAGAGT	TGGTTCACGGATGCAGAAGG	177
CM003510.1 Vigna radiata chromosome 7	(AC)6	43071414	12	CTCAGTTGCCTCCACGATGT	CTGAAGGGAGTGGGAAGCAG	108
CM003510.1 Vigna radiata chromosome 7	(AC)6	43234060	12	AAATCGTGCTGTGTGGGCTA	AAGGTCACCACTGACTCCCT	176
CM003510.1 Vigna radiata chromosome 7	(TC)6	43503196	12	TTGCTTCATTTTGCACCCCG	GGTGCAGCGAGAGAGAAGAG	101
CM003510.1 Vigna radiata chromosome 7	(TG)6	43749465	12	ACCACGATGCCTGGTTTACT	TCAGGGTGGTGGGACAAAAA	222
CM003510.1 Vigna radiata chromosome 7	(AC)6	43749628	12	ACCACGATGCCTGGTTTACT	TCAGGGTGGTGGGACAAAAA	222
CM003510.1 Vigna radiata chromosome 7	(GA)6	43972460	12	GTCACCGCTCAAGGATTGGA	TCACCAAATCCCACACggag	195
CM003510.1 Vigna radiata chromosome 7	(TC)6	43972695	12	GTCACCGCTCAAGGATTGGA	TCACCAAATCCCACACggag	195
CM003510.1 Vigna radiata chromosome 7	(AG)6	44330158	12	CACAGTGTAGGCTGGGACTG	GGTGGAAGTGGGAGTGGAAG	299
CM003510.1 Vigna radiata chromosome 7	(AGC)5	44549079	15	aactCGTTGCTACAGCCGAA	TTTGGCTGCTTTGAATGGCC	184
CM003510.1 Vigna radiata chromosome 7	(GCT)5	44626113	15	GCTGGGGTCGTCGAGAATAG	CGCCAGGCCTGCATAAAATC	273
CM003510.1 Vigna radiata chromosome 7	(TC)6	44627017	12	ATACCATGCCCACCCCTACT	GGTGAGGGAGGGGATCTGAT	198
CM003510.1 Vigna radiata chromosome 7	(TC)6	44894754	12	CCCCCTCCATTCCCTCACTA	CGTTTGTCCAGTTGCATGCA	154
CM003510.1 Vigna radiata chromosome 7	(TG)6	44940513	12	GGCAGTGGAGATTCTTGGCT	ggcgcacacacacacatatt	230
CM003510.1 Vigna radiata chromosome 7	(TC)6	45073278	12	CAGTCTTTCCCCCGGAACTC	TGTGAGACTGAGGCGGTTTC	188
CM003510.1 Vigna radiata chromosome 7	(CT)6	45080992	12	CGCTGCTGTGCTAACAAGTC	TGGTTTTGGTGGGGCATCTT	150
CM003510.1 Vigna radiata chromosome 7	(CT)6	45086279	12	GAGCTGGTCGAGGTGCAATA	GGCACCGTGTTGAATGCAAA	257
CM003510.1 Vigna radiata chromosome 7	(TG)6	45121357	12	CTCCCTCACGTGACTTCCAC	GAGAAGGTAGGCGGGAATCG	144
CM003510.1 Vigna radiata chromosome 7	(GA)6	45171856	12	GTTTCCGAGGCCAAACACAC	TTCGTCTCTCTCTCTCCGCA	264
CM003510.1 Vigna radiata chromosome 7	(CT)6	45224423	12	CCCACCATGCCCTCATCTTT	AGGCAGAGAGAGAGAGCGAA	242
CM003510.1 Vigna radiata chromosome 7	(AG)6	45226939	12	TGCGCTCTCCAATCTTACGT	TGTGGCCAACAACGTTAACA	182
CM003510.1 Vigna radiata chromosome 7	(TCGCGG)5	45257806	30	CGACGGGAATCCCTAGCATC	TTTGTGGACGGTATCGCCAA	112
CM003510.1 Vigna radiata chromosome 7	(TC)6	45444962	12	GATGTGGGAGAAGGTGGTGG	GACACCGGAGAATTCCCCTC	114
CM003510.1 Vigna radiata chromosome 7	(TG)6	45558194	12	ATCTGGCGCTTGGCTTGTAT	cgGGTCCATCTTTGGTCGAT	154
CM003510.1 Vigna radiata chromosome 7	(TCG)5	45622775	15	TGTCACCAATCCCAGAAGCC	TGCCACTGACCAGTATGCTG	191
CM003510.1 Vigna radiata chromosome 7	(AG)6	45720299	12	GGGAGGGAGAGAGAGTGCTT	GACCCTAAACACCACCCCAG	174
CM003510.1 Vigna radiata chromosome 7	(CA)6	45807180	12	GATTTAGAGCTCGACGGCGA	acgTGTGGTGAATTTCTGCT	268
CM003510.1 Vigna radiata chromosome 7	(AG)6	45916667	12	tggtggtggtaatGCTGTCC	GTCCTTAGCCTTACCCGTGG	162
CM003510.1 Vigna radiata chromosome 7	(AG)6	45970774	12	ATCTCGCTCCTTCACCCTCT	AAGGACTTGACTCGCTGCAA	145
CM003510.1 Vigna radiata chromosome 7	(AG)6	46004185	12	ACGAGGAGGAACAACGacac	ctcttcaccGCCAGAACCTT	239
CM003510.1 Vigna radiata chromosome 7	(AG)6	46186606	12	GCTACGCCAATTGCTCATGG	CTATGCCCAGCCTACGGATG	153
CM003510.1 Vigna radiata chromosome 7	(AC)6	46423765	12	CATGTCAATGGGTCCTTCACC	ACCCAAGCACTGTTTGGCTA	238
CM003510.1 Vigna radiata chromosome 7	(TC)6	46562158	12	TCTGTTGCCACGTGTCTCTC	ATGAGCACCGGCAATTACCA	250
CM003510.1 Vigna radiata chromosome 7	(AG)6	46706080	12	cttCGCGTACTGGACactca	gcAGTGCAGAGTGTTCATGC	256
CM003510.1 Vigna radiata chromosome 7	(GA)6	46898075	12	CCAGAAACCAGATTGCGCAG	GACAGAGCAACAGCAAACCG	281
CM003510.1 Vigna radiata chromosome 7	(AC)6	46939733	12	tgtcgCATTACCTTTCGCCT	GGGAGTTGATGAGTCGAAACCA	215
CM003510.1 Vigna radiata chromosome 7	(TG)6	47137116	12	AGGGTTATTTGCGCCAGGAA	CACGGAGCCAATTCACCTGA	223
CM003510.1 Vigna radiata chromosome 7	(TG)6	47402289	12	TGTCTCAGGTGCCATGAACa	tttgcgcacacacacacaaa	248
CM003510.1 Vigna radiata chromosome 7	(TG)6	47437062	12	GTGTCCAAGGCCTATGTGCT	CGGCACATCACACATTGGAC	150
CM003510.1 Vigna radiata chromosome 7	(AC)6	47559188	12	GCAGTAATCCAGGCCATCCA	TCACCTTCCTCAGCCTGTCT	126
CM003510.1 Vigna radiata chromosome 7	(TG)6	47908594	12	TACCGCATGTGGATTGCTGT	TGAACCGATGCACATGCCTA	160
CM003510.1 Vigna radiata chromosome 7	(AG)6	48314156	12	AATCTAGTGCGAGATGGCCG	AATGGCTTCAACGGACGTCA	291
CM003510.1 Vigna radiata chromosome 7	(AC)6	48361869	12	GCATACCCCATCTGTTGCCA	GTACAGGGTGTGGATGCCAA	166
CM003510.1 Vigna radiata chromosome 7	(CA)6	48392951	12	GAACTTTCGATGGCCAGGGA	ACAACCACGTTGCTGCAATC	216
CM003510.1 Vigna radiata chromosome 7	(TC)6	48616678	12	ATGCCAAACCACGTTTCAGC	TGCTCGAACGAAACCACAGA	149
CM003510.1 Vigna radiata chromosome 7	(CA)6	48652632	12	GTGATTTGGGTTGGCAACGG	CGTTTAGCGTGgcgtatgtg	112
CM003510.1 Vigna radiata chromosome 7	(TC)6	49234610	12	GAATCCTAAACCCACCGGCA	AAACCCGAACACGATTCCGA	157
CM003510.1 Vigna radiata chromosome 7	(TG)6	49276853	12	ACGCACCTGTCGTGTAACTT	CCAAAGACGCACCTTTTCGG	282
CM003510.1 Vigna radiata chromosome 7	(AGC)5	49292882	15	CACAAAGCAATTGCAGGGCA	AACCCGTCTGTTTCAGCCAA	223
CM003510.1 Vigna radiata chromosome 7	(GT)6	49529521	12	CCCAAGTGGACCCAGtcttc	cacacacactaggGCACGAT	225
CM003510.1 Vigna radiata chromosome 7	(AG)6	49583286	12	GCTTTGCAACGCTTTCTCCA	CAACCTCGACAACTCCGTCA	275
CM003510.1 Vigna radiata chromosome 7	(AC)6	49610838	12	agcagcaGCATTGTGATTGC	GGCAAAACAAAGAGACGcgt	245
CM003510.1 Vigna radiata chromosome 7	(AC)6	49629794	12	TGCCGAACCCTTTTCTGGAA	AAGGAAAACAATCCgcgtgc	118
CM003510.1 Vigna radiata chromosome 7	(GT)6	50101556	12	GTAGACTTTCGTTCGTGCGTG	atccaCGCGCAAACTTTTCC	300
CM003510.1 Vigna radiata chromosome 7	(AG)6	50179156	12	GTGTCTGTCACTCTGCTGCT	GCAAGTAGGCATGCGTTTGT	180
CM003510.1 Vigna radiata chromosome 7	(CT)6	50207975	12	atcgtGTCGGTATTACCATT	aaaaccataaactgtggagt	151
CM003510.1 Vigna radiata chromosome 7	(TC)6	50394007	12	CTGCAGTCACCATAAGGGGG	GCCTTCTGATTGAACCGCAC	113
CM003510.1 Vigna radiata chromosome 7	(CT)6	50583664	12	CCCATTTTCTCCCCGGAACA	TCCCATGAGTTCCCCATTGC	134
CM003510.1 Vigna radiata chromosome 7	(AG)6	50632790	12	TTTGCACACTCCACGGCTAT	GCCTGTTAGCTACCGAGTCT	189
CM003510.1 Vigna radiata chromosome 7	(CA)7	50650784	14	TTTGCACACTCCACGGCTAT	GCCTGTTAGCTACCGAGTCT	189
CM003510.1 Vigna radiata chromosome 7	(CT)6	50855343	12	GTTGGCTGTAGGAATGGGCT	GTAAGCTTGCAGTATGCCGC	274
CM003510.1 Vigna radiata chromosome 7	(TG)6	50889618	12	TCCATTGACGTGATAGGTGTGT	acacccacacacacacatga	235
CM003510.1 Vigna radiata chromosome 7	(CA)7	51044535	14	TCCATTGACGTGATAGGTGTGT	acacccacacacacacatga	235
CM003510.1 Vigna radiata chromosome 7	(CT)6	51050897	12	TGcagaaaaccccaaaccct	TGCAGAAAAACGCACCTTGG	276
CM003510.1 Vigna radiata chromosome 7	(CA)7	51144725	14	TGcagaaaaccccaaaccct	TGCAGAAAAACGCACCTTGG	276
CM003510.1 Vigna radiata chromosome 7	(AG)6	51182833	12	aaaccCACAGTTACGCCAGT	TACCATCTGGCCTCATCCCA	151
CM003510.1 Vigna radiata chromosome 7	(CT)6	51444425	12	ACACTGTGTGATGAGCTGGG	gtggagagagagagaggggg	186
CM003510.1 Vigna radiata chromosome 7	(GCACGA)5	51476412	30	CGAGCACGAGCATATCTGGT	AGTGTCCACCAACGTGTACA	269
CM003510.1 Vigna radiata chromosome 7	(AG)6	51491393	12	GGCATACACAACAGCTGCAC	TTCCGAACCATCCACTGTCG	229
CM003510.1 Vigna radiata chromosome 7	(CA)6	51576020	12	ACAGCACTCGCATGTTGGTA	TGCCTCGTGGTGTCATTCTC	202
CM003510.1 Vigna radiata chromosome 7	(CT)6	51918223	12	GAACGGCCTTCAACGTGTTC	TTAACCAATGGCATCCCGCT	181
CM003510.1 Vigna radiata chromosome 7	(CA)7	52249488	14	GAACGGCCTTCAACGTGTTC	TTAACCAATGGCATCCCGCT	181
CM003510.1 Vigna radiata chromosome 7	(AG)6	52459120	12	AGGAGGAAGGGTTGCAGAGA	TGTCTCGTGAAGCCATTCCC	255
CM003510.1 Vigna radiata chromosome 7	(GT)6	52738433	12	AACGTGAATTGGGCATCCCT	AACACCCTCGGAAACCAAGG	232
CM003510.1 Vigna radiata chromosome 7	(AC)6	52931869	12	taGCGGGTGAACACTGAACG	GAGGAACTGAGGCTCGCTAC	286
CM003510.1 Vigna radiata chromosome 7	(GT)6	53032152	12	gtgtgtgtgttgcaGTGTCC	AAGCCAGAAGGTTATGGGCC	117
CM003510.1 Vigna radiata chromosome 7	(AC)6	53241278	12	GCGAGATCTTGATTGGCTGG	GGAACACATCGTTAGCAAGCA	247
CM003510.1 Vigna radiata chromosome 7	(AC)6	53378865	12	CCTGGTGTGGGGTTATGTGG	TGAGATTCGCAGTGCACTGT	101
CM003510.1 Vigna radiata chromosome 7	(CA)7	53537922	14	CCTGGTGTGGGGTTATGTGG	TGAGATTCGCAGTGCACTGT	101
CM003510.1 Vigna radiata chromosome 7	(AC)6	53624656	12	TGCTAATAAGGCTTTGCACCT	tccatGAGGAGAACGTGTTT	205
CM003510.1 Vigna radiata chromosome 7	(AC)6	53679922	12	GGGCCTCCCTCAATTCATCA	cagTTCCTTGAGCTGCATGC	294
CM003510.1 Vigna radiata chromosome 7	(GA)6	53734251	12	atgagtcGCATCCACCACTC	CGCATCCGCTTTCGATCTTC	298
CM003510.1 Vigna radiata chromosome 7	(TC)6	53851435	12	GTTGTACGATGGCTCCGACA	agagacctTTGGGCCAATCG	101
CM003510.1 Vigna radiata chromosome 7	(GA)6	53928496	12	AGCATGCGCAAACTGACAAG	ACTGGGGTGGCAAGAGAATG	134
CM003510.1 Vigna radiata chromosome 7	(CA)7	54069682	14	AGCATGCGCAAACTGACAAG	ACTGGGGTGGCAAGAGAATG	134
CM003510.1 Vigna radiata chromosome 7	(CA)6	54097683	12	CTAGATGCTGAGAGGCCGTG	GCATTGTGTGTGTGTGCCAT	177
CM003510.1 Vigna radiata chromosome 7	(AG)6	54431827	12	TGGCCACCTTCTTGTTCCTC	CAGTGCAGTAGACAAGGGCA	141
CM003510.1 Vigna radiata chromosome 7	(CA)6	54505195	12	AAACCCAACCCATCACCACC	CACCTGCTGACTTTCAATGCC	237
CM003510.1 Vigna radiata chromosome 7	(TC)6	54583920	12	tggagaGGTACAAGTCGCAC	ATGGTCTGGGCCAACTTTGT	126
CM003510.1 Vigna radiata chromosome 7	(AGC)5	54613711	15	CACGACTTTCCCTCCAGCTT	CGCTGGCCATCATTTCGAAG	124
CM003510.1 Vigna radiata chromosome 7	(TG)6	54790489	12	TGTGTGTTCTTGCTATTGACACG	CAAAccgcacacacacacaa	118
CM003510.1 Vigna radiata chromosome 7	(GT)6	54895047	12	TTAAAGCGACCACCAAGCCA	atgtgATGAAGCAGGGGCAA	103
CM003510.1 Vigna radiata chromosome 7	(AC)6	55037230	12	ACGTttgttttcctttcatttccct	TGATTTCCTACCAACCGcga	139
CM003510.1 Vigna radiata chromosome 7	(TC)6	55058000	12	AGGGCAAAATTTGTTTGGAGCA	GGAAACCATGGCAATTGCAGT	200
CM003510.1 Vigna radiata chromosome 7	(TG)6	55319746	12	TCCTGGGTGTATTGTGTGGC	aggGGTTGGAGTGTGTGAAA	212
CM003510.1 Vigna radiata chromosome 7	(TG)6	55593715	12	agggaactgCATCCTTTGGT	AGCAGCAATGTATTCGGCCT	209
CM003511.1 Vigna radiata chromosome 8	(GTA)5	169152	15	GCGATTGAAACGCTGGTGTT	TTGATTGGGGTCGACAAGGG	236
CM003511.1 Vigna radiata chromosome 8	(TAG)5	232170	15	TGCAAAGGTAAGGCGGATGT	ACAGCAGACTCGAGAGGAGA	246
CM003511.1 Vigna radiata chromosome 8	(AG)6	404006	12	CAGCAGAGCGGCATAGAAGA	GCTGCTCCGCTCTGAGTAAA	196
CM003511.1 Vigna radiata chromosome 8	(TG)6	577458	12	ACTAGATGTGACACGCTAGT	aagaggcacacacacacaaa	212
CM003511.1 Vigna radiata chromosome 8	(AG)6	669616	12	tggagACTTTCCTCTTGTAGCA	GCCTGTTTCCTGTAACACCG	200
CM003511.1 Vigna radiata chromosome 8	(CA)6	822981	12	TCTCCATCACGCTTCGGATG	ATGGGAAGCGTGTTGAAGGT	159
CM003511.1 Vigna radiata chromosome 8	(CT)6	1197482	12	GATTGCACACTCACACGCTC	CTAGACACGACGGGCTCTTC	148
CM003511.1 Vigna radiata chromosome 8	(CT)6	1542068	12	tcgcctcaaagtatagggact	ttcggTTGAGTTCCACCGAA	211
CM003511.1 Vigna radiata chromosome 8	(CT)6	2200740	12	AGGTCACCCTTCCTGTCAGT	AGAAAAGTGGGGCCGTAGTT	292
CM003511.1 Vigna radiata chromosome 8	(CA)6	2593947	12	ATCCGTCTCCTTCCAATGCG	ATCGCCATAACACCAAGCCA	261
CM003511.1 Vigna radiata chromosome 8	(AG)6	2633488	12	cctcaccttacaagccggtt	CAGTCCGACAATGGGTGGAA	127
CM003511.1 Vigna radiata chromosome 8	(TC)6	2703875	12	CGTGGGAGGGATAGGTTTGG	CGCATCTCTCTCTGCAGCTT	146
CM003511.1 Vigna radiata chromosome 8	(TC)6	2752481	12	ttctctctctctcccacGGG	GCTTTGTGTCTCTCTGGGCT	152
CM003511.1 Vigna radiata chromosome 8	(CA)6	2761433	12	AATTGCTGGTGCTGCTGTTG	GATTGGTGTGGCATTGGTGG	224
CM003511.1 Vigna radiata chromosome 8	(GT)6	3090139	12	CCTACAATCTCTACGTCACCCA	GAgggcacacacacacacta	229
CM003511.1 Vigna radiata chromosome 8	(CT)6	3177995	12	TCAACTTGAACCACTCCCCC	CAGAAAGTGCACTGCTTGGC	175
CM003511.1 Vigna radiata chromosome 8	(GTTGTA)6	3304615	36	TTGGAAGCTTGTCCCCTACC	GTTGCATGGTGGGGGTAAGA	218
CM003511.1 Vigna radiata chromosome 8	(TG)6	3431551	12	TGCGGTCAATGTAAGACACA	TCAAACCGGAAACCAAccaa	102
CM003511.1 Vigna radiata chromosome 8	(AG)6	3454728	12	CTCACAATGTTGACTCATGGCA	TCAGTGTACTTTGTCGCCCA	130
CM003511.1 Vigna radiata chromosome 8	(TC)6	3638825	12	GGAATGGGAGGCTTGGGAAA	ATGCCATCGTGCAGGATCTT	282
CM003511.1 Vigna radiata chromosome 8	(AG)6	3650383	12	CCAACACAGAGCGGAAGAGA	TTCTTCATCAAGGCAGGCCA	134
CM003511.1 Vigna radiata chromosome 8	(AG)6	3747690	12	GTGGTCGAAAAGGGTGCAAC	GTTAGGAGTAACCCTGCGGC	255
CM003511.1 Vigna radiata chromosome 8	(TG)6	3788291	12	gcgaattaggTGCGGCAAAT	aaacagcttggagaccctcg	141
CM003511.1 Vigna radiata chromosome 8	(TC)6	3942243	12	CTGTTCATCTCACCGCCCTT	TCAACGGCGATGATGAGGAG	231
CM003511.1 Vigna radiata chromosome 8	(TC)6	3997393	12	GCAGGTTGCAACACCACAAA	CTGTGGAGTCGTGTTGGGTT	263
CM003511.1 Vigna radiata chromosome 8	(CT)6	4017580	12	agagGCCCTAAGCTGTTCCT	AAGTGCATGCCGATGAAACG	261
CM003511.1 Vigna radiata chromosome 8	(TG)6	4035437	12	ACCCTGACTTCCCATGACAAC	aGGAGGGTAGAGTGGTTTCA	111
CM003511.1 Vigna radiata chromosome 8	(TC)6	4085665	12	CAGACGGAGGTTGTGTTCGA	TTGGCGATGACGGTAGACAG	200
CM003511.1 Vigna radiata chromosome 8	(CT)6	4256789	12	ATCCATTGAGCCCACCGTTT	CTTGGAGGAGCGCTGGTTTA	152
CM003511.1 Vigna radiata chromosome 8	(GA)6	4287071	12	ACCTGCGGTCATAACATGCA	TGTGTACCGTTGAAGCCCTC	177
CM003511.1 Vigna radiata chromosome 8	(TG)6	4289970	12	atcTGAGTGCGTGAAGTGGG	TCGTGTCATGCAGTCGGAAA	205
CM003511.1 Vigna radiata chromosome 8	(GA)6	4893943	12	AACGTCGTTGCAGCCTACTT	TCATGTCTTACGGTGCACCC	259
CM003511.1 Vigna radiata chromosome 8	(TG)6	5960275	12	GGGTGGGGATCTACTACCGT	tCCGGTTTTTCACCTTGGCA	298
CM003511.1 Vigna radiata chromosome 8	(GA)6	6084514	12	ACACAAAAGACTTTGGCACCTG	TGAGTTGTTAGCTGACGTGCT	169
CM003511.1 Vigna radiata chromosome 8	(GA)6	6198169	12	CGGGAAGATTGGGTGTGGAA	acatcaGCTGAGCAGGACAC	268
CM003511.1 Vigna radiata chromosome 8	(TC)6	6327041	12	cgctgattaacgtcacccct	GGcacctcctaactgacgtc	114
CM003511.1 Vigna radiata chromosome 8	(AG)6	6458533	12	TCACGTCGATGCCAATGTGA	AGATCCAACGGCGGTTTTCT	136
CM003511.1 Vigna radiata chromosome 8	(TC)6	6961830	12	CAGTTGGCCCACTTGGATCT	AGACAAGCTGGGGCATCAAA	177
CM003511.1 Vigna radiata chromosome 8	(CT)6	7007987	12	GGGTGCAGTAGCTGTCACAT	agagagaaagtggTGCGTGG	116
CM003511.1 Vigna radiata chromosome 8	(AG)6	7178912	12	GCGATGGAGAGCTTCGATGA	AGCCTTCACTTTCTCGCTCC	122
CM003511.1 Vigna radiata chromosome 8	(CT)6	7849205	12	TAAGTGGTTGTGAGGAGGCG	aggaatgGCGGCGTGAATAA	105
CM003511.1 Vigna radiata chromosome 8	(TC)6	8450194	12	CGAAGCAACCCTCAACACATC	acATGTGTGCGAATGTTCACT	263
CM003511.1 Vigna radiata chromosome 8	(TG)6	8551780	12	GCAAAGGGCAAAATCCAGCA	TTGGCTCTTCGTCGCTTCTT	255
CM003511.1 Vigna radiata chromosome 8	(TG)6	9038154	12	GGTTTGGACACGCAGGTTTC	GCAGCTTGCAAATGGACCAA	127
CM003511.1 Vigna radiata chromosome 8	(CA)6	9138085	12	TGTCTGGGGTGGTGATATGC	ATGCTGCCTTCTAATCCCCC	110
CM003511.1 Vigna radiata chromosome 8	(GCT)5	9178101	15	GTGAAGGCATTCGCACATGG	CCCGTGTGATGTTGTGCATG	157
CM003511.1 Vigna radiata chromosome 8	(GT)6	9222267	12	CTGCAAAGGACAGAGAGGGG	actctgTTGAACCAGCTGCA	145
CM003511.1 Vigna radiata chromosome 8	(TC)6	9268784	12	AGCTGAAGTGATTCGCTCCT	GGGCCCAATTAGCAGTGACT	247
CM003511.1 Vigna radiata chromosome 8	(AG)6	9413149	12	AGAACCCAACGGAGAGAGGA	GAAGGACGACGGTGTTCACT	294
CM003511.1 Vigna radiata chromosome 8	(AG)6	9459850	12	TAGTCGGTGTCGTCTTCCCT	CGCACTACGGTACTATGGCA	137
CM003511.1 Vigna radiata chromosome 8	(GGGT)5	9750595	20	GCTCCACCCTTGTCATCCTC	ATGGCACGGAGCTTTCTGAA	201
CM003511.1 Vigna radiata chromosome 8	(GA)6	10237230	12	CGACATGGTACCTCCGATGG	CGGTCACAAAATGGCTGCAA	178
CM003511.1 Vigna radiata chromosome 8	(AG)6	10405572	12	ATCGGCGAGGATGTGACATC	TCTGTTTCTGCTGCTGCTGT	180
CM003511.1 Vigna radiata chromosome 8	(GA)6	10860372	12	GCATCCAACAAATCGGGAGC	ATGGAGGCATACACCGCAAA	124
CM003511.1 Vigna radiata chromosome 8	(GA)6	11534307	12	CGTAAACGGCGAGTTCGAAG	GGGTGCAGCAAGTAAAAGCC	170
CM003511.1 Vigna radiata chromosome 8	(GT)6	11562810	12	tgggttCCTTGAATTGTTCA	gcacacacacacacgatgtt	262
CM003511.1 Vigna radiata chromosome 8	(CT)6	11627633	12	GGCCAACAGAACCCTAACGA	CAGCATGGAGAATGTGGGGT	121
CM003511.1 Vigna radiata chromosome 8	(TC)6	11791848	12	GAACCCTCTGCCTTTCTCCC	CCAGCAAGTGTCTAGCCCAA	181
CM003511.1 Vigna radiata chromosome 8	(AG)6	11807591	12	GTGGTGGAGGAAGCAGAGTC	TGTCAGAGAGAAGAGGGGCA	229
CM003511.1 Vigna radiata chromosome 8	(CA)6	11949716	12	GCCAACTTGTTCTCCTCCGA	GTCGGCTGAGACATCCCAAA	228
CM003511.1 Vigna radiata chromosome 8	(CA)6	12050243	12	AGCCCCATTCCATTACCTGC	AGTTGGGGTTTACGTTGGGG	106
CM003511.1 Vigna radiata chromosome 8	(TC)6	12321951	12	cagcactgcGACTGTTTGAC	acttgcttggactcgtgtgt	131
CM003511.1 Vigna radiata chromosome 8	(GT)6	12707950	12	CATTTCTCCCTTCGTGCCCT	ggggttgtgtagcgatGTCA	255
CM003511.1 Vigna radiata chromosome 8	(CT)6	13397998	12	CGCTGCCGTTTCAACTTTCA	TGGAGGGAGGTTAGGCTCTC	293
CM003511.1 Vigna radiata chromosome 8	(GTC)5	13454327	15	CATAGTCGTCGGCATCGTCA	CCTCCCACACACACCTTCTC	242
CM003511.1 Vigna radiata chromosome 8	(TG)6	13640491	12	CTCGATCTGCTTCCCCATGG	ATGTCGAGTGAATGGGGTGG	101
CM003511.1 Vigna radiata chromosome 8	(TC)6	14226427	12	GGTGGATTCGTTGGTGGCTA	GACAACCCCACGCTTCAAAC	248
CM003511.1 Vigna radiata chromosome 8	(AG)6	14989868	12	ACAAAGGAGATACCCGCGTG	ATTCcgagttggttggccat	136
CM003511.1 Vigna radiata chromosome 8	(TG)6	15190452	12	tggtccttgagagacgacct	aacgcacacacacacaacac	170
CM003511.1 Vigna radiata chromosome 8	(GA)6	15691350	12	cagaatCGTGGGGTGTGGAA	ACAACGCCTTCCTCTCCATG	177
CM003511.1 Vigna radiata chromosome 8	(GT)6	15894977	12	TCCAAAGGCAGCAGATGAGG	CAAAGTCACTTCCCGAGCCT	169
CM003511.1 Vigna radiata chromosome 8	(TC)6	15927902	12	GTGTGGATTTTTCCCGACGTG	acgtcggttagtggtTTCCC	131
CM003511.1 Vigna radiata chromosome 8	(AG)6	16497967	12	CGATCATGTCGGCTCCTTTT	CGGGGATCGAAGTGGGAAAA	107
CM003511.1 Vigna radiata chromosome 8	(TC)6	16826975	12	cctagGAGCCATGCCCAAAA	AACGTAGGGCACATGAGTGg	161
CM003511.1 Vigna radiata chromosome 8	(TC)6	16854690	12	TCCACCAATGTCTGAGGTCAG	ACAAGGCAGCCATGGATATCT	173
CM003511.1 Vigna radiata chromosome 8	(TG)6	17271092	12	cacatctccctttgtgccct	tatacccgggtctgagtgca	286
CM003511.1 Vigna radiata chromosome 8	(AG)6	17349606	12	agggagaagatGGAGCGAGT	aagaagacggAGAGGAAGCG	118
CM003511.1 Vigna radiata chromosome 8	(AG)6	17445431	12	CCTCCGTTGACTCAAGCTGT	AGGGGGCAAAGGGTTGAAAA	270
CM003511.1 Vigna radiata chromosome 8	(AG)6	17490669	12	ATGCTGCCAAGTTGGTCACT	CTCTCCCTGTGCCTGTTCTG	236
CM003511.1 Vigna radiata chromosome 8	(GGAG)5	17958277	20	CAAGGAAAAGACGTTGCGCA	GGGAAGCAAACAAAGCGTGT	192
CM003511.1 Vigna radiata chromosome 8	(TG)6	18034205	12	atgcaatctcaccagGGTGG	gggtttggggtatgcattgc	298
CM003511.1 Vigna radiata chromosome 8	(CA)6	18187993	12	caggcgttgtagggtgctaa	TCTCTAGCGTCCCCAATGGA	228
CM003511.1 Vigna radiata chromosome 8	(TC)6	18245330	12	GGCATGTCCCTGGTATCCTG	ACCCTTCAATGCCCAGATGG	176
CM003511.1 Vigna radiata chromosome 8	(TG)6	18472904	12	TGATAGTTCCCTGAGCCGGA	CCCGGATCTGAGTGCAACTT	211
CM003511.1 Vigna radiata chromosome 8	(CT)6	19046140	12	CAATCCTTTCGAGGCCCCTT	GGAAACCCTCCAGGAGTTCC	144
CM003511.1 Vigna radiata chromosome 8	(CA)6	19598930	12	TCCTTCAGTCCGGTACCCAT	CCTCCTGAATTGGCCCTTGA	158
CM003511.1 Vigna radiata chromosome 8	(AG)6	19622634	12	AGGATCACTCACAATCACTCA	tCTGGTCTTCACTTCGTGTT	259
CM003511.1 Vigna radiata chromosome 8	(CA)6	19854102	12	TGAGGATCGGAGGACATGGT	CCACCaccactcactcactc	276
CM003511.1 Vigna radiata chromosome 8	(TC)6	20031780	12	ATTCTGTGTGGCCGTGTCTC	TCTACACAACTGCAGCACCC	108
CM003511.1 Vigna radiata chromosome 8	(CT)6	20049656	12	TCGGCTGGAATTTGCGTAGT	TGTTGTATGTCGGTGTCGCA	250
CM003511.1 Vigna radiata chromosome 8	(GA)6	20128361	12	TCATGACGCCTTGGTGGAAA	TCATGCCCCTACCTTTcaca	165
CM003511.1 Vigna radiata chromosome 8	(CA)6	20366384	12	cctccacacacacacaaagc	ACCACCTTCTTGCACCACAA	133
CM003511.1 Vigna radiata chromosome 8	(TG)6	20384338	12	AGCAGATTCCCATGAGTGCC	AGGTCCATGCAGAAGCTGTG	153
CM003511.1 Vigna radiata chromosome 8	(CA)6	20398738	12	CCTTTTGGTGCGCTCTCCTA	GGGGAAGAAGGAGCTTCAAGA	185
CM003511.1 Vigna radiata chromosome 8	(TC)6	20465641	12	CCTTTTGCTTTCCCAACCCG	AAGGGTATCCGGGGCAAAAG	285
CM003511.1 Vigna radiata chromosome 8	(TC)6	20537841	12	GGGCCCGTGATTAGCGATAT	ACGTCTGGTTATTTCGGCCA	116
CM003511.1 Vigna radiata chromosome 8	(GA)6	20947136	12	TCGACACCCAACGAGACAAG	GCACGCTCTCTTCTCTCCTC	143
CM003511.1 Vigna radiata chromosome 8	(CT)6	21856350	12	TCTCTTTAAGTCTCGCCCCA	agcatgcaagagagtggtgg	240
CM003511.1 Vigna radiata chromosome 8	(AG)6	22032497	12	tggggttgttgggagaagaTG	tgtggctgggctaacaagaa	264
CM003511.1 Vigna radiata chromosome 8	(TG)6	22074343	12	ACGTTGTGGAGAGCTTGAGG	ATGCACACGCGACAAGGATA	123
CM003511.1 Vigna radiata chromosome 8	(CA)6	22813432	12	tatacccgggtctgagtgca	cccctccacaacatctccac	169
CM003511.1 Vigna radiata chromosome 8	(TC)6	22945784	12	TGGTTGAAGGCACAAACTCTCT	tgcaagagagtggtgggatg	116
CM003511.1 Vigna radiata chromosome 8	(TC)6	23015307	12	TCCGACGATTTGGAGGCAAA	TCCAGCACTCAACGCTCAAT	105
CM003511.1 Vigna radiata chromosome 8	(TC)6	23450119	12	CTTCCCCGTAACTGCGTGAT	AGATGTGCAGGGTTCAGTGG	101
CM003511.1 Vigna radiata chromosome 8	(CA)6	23823187	12	AGGTGGGGTACTTGCAAACA	tgcatgtgtgtgtgtgcatg	100
CM003511.1 Vigna radiata chromosome 8	(TC)6	23876990	12	CACATGGAGCAAGCTACCGA	TCTTGCAACACAGTTCCTCTCT	177
CM003511.1 Vigna radiata chromosome 8	(GA)6	24020392	12	AGCAACCGAGCTTCCTCTTC	AGCAGCTTCCCTAACAGCAG	188
CM003511.1 Vigna radiata chromosome 8	(AG)6	24157460	12	AGCGTCTCGTCGAACCATTT	TCATCTTCCCGATCATCGCG	283
CM003511.1 Vigna radiata chromosome 8	(TC)6	24338374	12	AGCCCTATCCCAAGACTAGCT	TGCTAACGAGTGTGTTcaca	218
CM003511.1 Vigna radiata chromosome 8	(CT)6	24478098	12	TGGAGGTGGTAGGAGAAGTCC	GCCAGGGAGATCATGGACAA	280
CM003511.1 Vigna radiata chromosome 8	(TC)6	24691436	12	tccctaccTCCCACACTTCC	GGAATGAAGCCTGGTCCGAA	135
CM003511.1 Vigna radiata chromosome 8	(AG)6	24740489	12	GTTCTGCACAGTTGTTGGCA	TGCGATTTGTCTGTTCTGCC	225
CM003511.1 Vigna radiata chromosome 8	(TG)6	24992208	12	ttacacacctggcagctctg	gggtttgttcaaagtggtccc	131
CM003511.1 Vigna radiata chromosome 8	(GA)6	25129106	12	TGCGGAAAAGAGAAGGAGACC	CCACCTCAAGCTCGCGATTA	100
CM003511.1 Vigna radiata chromosome 8	(GA)6	25211149	12	ATACGGAGTCTTACAGCGCG	TTGTCTCTCACCGCCTCAAC	221
CM003511.1 Vigna radiata chromosome 8	(TG)6	25237483	12	ggaggaacattggggaggtg	CTTGACTCGGTCCAGTCCAC	100
CM003511.1 Vigna radiata chromosome 8	(GT)6	25256976	12	TGGTGTCTCGGTGATGCAAT	GCTGTTGAACGTTTGGGCTT	249
CM003511.1 Vigna radiata chromosome 8	(TG)6	25314390	12	TTTTGGGCAGAAGTAGCCCA	CAAACACAAAGCCAGCTCCC	181
CM003511.1 Vigna radiata chromosome 8	(CA)6	25375008	12	AGCATGAGAGTGGTGCAGTG	gagggtgtgtgtgtgtgagt	186
CM003511.1 Vigna radiata chromosome 8	(GCAAG)6	25410750	30	GCAAGCTGCACTACGTCAAG	CAGACTCGTTGGACTTGCCT	100
CM003511.1 Vigna radiata chromosome 8	(AG)6	25481678	12	ATCATGCTGGCAGCTTCACT	CCTCCTCTGTGTTCCAAGCC	161
CM003511.1 Vigna radiata chromosome 8	(TG)6	25964216	12	gtgtgtgtttttcgGGGCTC	TAAGGAGCTCCGTCCATGGA	119
CM003511.1 Vigna radiata chromosome 8	(CA)6	26084736	12	GAGCCCTTCTCATCTGAGCA	tGACCAACCAACTTGCAGGT	105
CM003511.1 Vigna radiata chromosome 8	(GA)6	26169584	12	AGGAGAAGGAGCGTTTGACG	GCAACCTCTTCCTCTCCGAC	109
CM003511.1 Vigna radiata chromosome 8	(GCC)5	26642952	15	AAGGGTGAAGTGGGCTAACG	AGTAGTCACGTGCACGGAAG	119
CM003511.1 Vigna radiata chromosome 8	(CA)6	27028450	12	TGTCGCCACGCTATTGTTCT	GCCAAGCCAAGTTTCAACCT	219
CM003511.1 Vigna radiata chromosome 8	(TG)6	27029317	12	CGCAACCAGACTTgcctcta	TCAGCGAGCATGTGCAGTTA	139
CM003511.1 Vigna radiata chromosome 8	(TC)6	27085508	12	TCTTCTCGCTGGCCAAATGT	ATCCGATTCATCCCCTTCGC	172
CM003511.1 Vigna radiata chromosome 8	(TC)6	27280280	12	AGCCTACTCCTTCCCTGAGG	ATCTCACTTTGGGGAAGCGG	194
CM003511.1 Vigna radiata chromosome 8	(AG)6	27404312	12	GGGACAGCCACAGGAAAAGA	TGAACAGGTGGGGTCTCATG	146
CM003511.1 Vigna radiata chromosome 8	(GT)6	27471044	12	ACTGCAAGGAGCTTATTTGGC	ggccAAAGAAAAGCAGGTTCC	149
CM003511.1 Vigna radiata chromosome 8	(GA)6	27560319	12	GAATCCGATGTAGGGGCAGG	TTCGACCAAGTTTGCGGAGA	128
CM003511.1 Vigna radiata chromosome 8	(AG)6	27769356	12	CATCTGCGGGATGGTATGGG	GCTCGGTTGACGGAAGAGAA	161
CM003511.1 Vigna radiata chromosome 8	(AG)6	27829538	12	CACGCACCAACTTCACACAC	CTGTGTGATTCTGCTCCGGT	270
CM003511.1 Vigna radiata chromosome 8	(CT)6	27895335	12	CTCAACATCCACTGGCTCCA	GTGACAGGGGTGTACACTCA	130
CM003511.1 Vigna radiata chromosome 8	(AG)6	28112034	12	TCAGCTTCACTCGTCGCATT	AATGAGGGTGGAAGAGCTGC	204
CM003511.1 Vigna radiata chromosome 8	(AG)6	28280410	12	GTGGTTCGGTCTCGTCAGTT	TTCGGTTGTCCTCCCACATG	169
CM003511.1 Vigna radiata chromosome 8	(AG)6	28610891	12	CCAACCTCTATGCGCTTCCA	TCTTGGTCACGTTCTCCTGC	149
CM003511.1 Vigna radiata chromosome 8	(GT)6	28691472	12	CACGTTGCATGACACCTGTG	aactcccaattTGGTCCTCA	135
CM003511.1 Vigna radiata chromosome 8	(AG)6	28858297	12	TCGTTTGCAAGCTTTGTTGCT	GGGTAAAAATCGCAAGTTGtcca	136
CM003511.1 Vigna radiata chromosome 8	(TC)6	28905242	12	GTTCTGGCTGGTTCCGAGAA	TCTAATGGCGGCGATGAGTC	130
CM003511.1 Vigna radiata chromosome 8	(GT)6	29154513	12	GACCTGACCTTGGTCCACAA	ATGCACTGGAGGTCATTGGG	193
CM003511.1 Vigna radiata chromosome 8	(GA)6	29191673	12	CAGCACCAGGTCCTGCATTA	GGCTTGTTCTGCTCAGAGCT	164
CM003511.1 Vigna radiata chromosome 8	(CT)6	29249135	12	TGAGAGGAAGGATGCTGGGA	TGGCCCATGGGTTGTAACTC	298
CM003511.1 Vigna radiata chromosome 8	(CA)6	29915406	12	cgggccTGAGTGTAGCTTAg	gcccccttcatAGCATCTCC	165
CM003511.1 Vigna radiata chromosome 8	(TC)6	30223709	12	TCCACACTCCGGGTCTTAGT	CCAGGTAGCTTGCCAGTGAA	134
CM003511.1 Vigna radiata chromosome 8	(TC)6	30233556	12	AACACAGTCCACCAGCCAAA	TCTGGAGTTGTTGCCGACAA	110
CM003511.1 Vigna radiata chromosome 8	(TG)6	30261988	12	ttgtgtgtgtgtgggtgtgt	TCTTGACTCAAGAGgccaaaga	287
CM003511.1 Vigna radiata chromosome 8	(GA)6	30279680	12	ACTAAGACCCGGAGTGTGGA	AATGAACGAGAGCCTTGGGG	243
CM003511.1 Vigna radiata chromosome 8	(TG)6	30692023	12	atgtgtgtgtgtgagggGTG	GCGCCCATCTTTTCATGTCC	201
CM003511.1 Vigna radiata chromosome 8	(TG)6	30991172	12	ttgtgtgCGCGTATGTGAAC	CACACTCACGCACACACAtg	143
CM003511.1 Vigna radiata chromosome 8	(GCT)5	31247134	15	GCGCCAATCAATAGCCACTG	ATGCCACACACGCAAAAGTG	117
CM003511.1 Vigna radiata chromosome 8	(TC)6	31251065	12	CGCCAGCATGAGCATTTACC	GAGCATTTCGGTTCCGCTTC	143
CM003511.1 Vigna radiata chromosome 8	(TC)6	31310314	12	GGAGCTCATCTTCCTCTCGC	gcaacacccttggACTAGCT	179
CM003511.1 Vigna radiata chromosome 8	(AG)6	31381960	12	CAGCCAAAACGGATGTTGCA	acAGCACCACTCAACACCAA	213
CM003511.1 Vigna radiata chromosome 8	(CT)6	31471341	12	TGAGATGTGTGGTGCGTTGA	GGAGGTTGTTATTGGTGCGC	145
CM003511.1 Vigna radiata chromosome 8	(TG)6	31616749	12	ATCAAGGAGACAACCGACGG	GGGATTCATGCTCACCACCA	231
CM003511.1 Vigna radiata chromosome 8	(GT)6	31787557	12	CAGCATGACCAAAAACGGCA	GACTCGCCAGAACAGACCAA	131
CM003511.1 Vigna radiata chromosome 8	(CA)6	31799088	12	tgGGTCGAGAGCTTCTCATG	GGATTCGAGAATGAGCGAGC	206
CM003511.1 Vigna radiata chromosome 8	(CT)6	32134036	12	CCACAACTGCCCTgcttttc	TTGAAGCGGAAGGGGAAGAC	194
CM003511.1 Vigna radiata chromosome 8	(CT)6	32375449	12	GACCGCTCAAAAACCAGCAG	AACCTGTGAGCTACCAAGGC	244
CM003511.1 Vigna radiata chromosome 8	(GA)6	32413754	12	GGTGCAGATCAACGGACAGA	tcttccatcaCTTCGCACCC	152
CM003511.1 Vigna radiata chromosome 8	(CT)6	32527069	12	ACCGGAAAGAAAGCCCCTTT	acctctagtgtgGACGACCA	222
CM003511.1 Vigna radiata chromosome 8	(TC)6	32614848	12	TCAACGATCCTCTTGCCACC	CTCAGCTGTGGTGCTAGAGG	278
CM003511.1 Vigna radiata chromosome 8	(CA)6	32723994	12	AGTTCTCACCGTGCTACGTG	AGCCCGTGCCTTCGTAATAG	289
CM003511.1 Vigna radiata chromosome 8	(GT)6	32748115	12	TGGGACACAAAGGGGACAAC	TGGGCATCATCGAcaacaca	298
CM003511.1 Vigna radiata chromosome 8	(CT)6	32919869	12	AAGGCAGAGCGCACTAGTTT	TGTTGCCTTGTCTTGTTGCG	295
CM003511.1 Vigna radiata chromosome 8	(CA)6	32974812	12	AGCTCCTAACCGAGTTTGCC	atgtgtgtgtgtggtgtGGT	274
CM003511.1 Vigna radiata chromosome 8	(TCCTT)8	33051156	40	GGCCCCTTCAGTATGCCTTT	ACGGAGCAAACAACACAGGA	126
CM003511.1 Vigna radiata chromosome 8	(GT)6	33129782	12	TAACACAGGCCCAGTCACAC	CCTCGTGGAGTGTGGGTTTT	193
CM003511.1 Vigna radiata chromosome 8	(GT)6	33137592	12	gttgatgTTGAGGGGGAGGG	cttcctccactgcCCAAGAG	202
CM003511.1 Vigna radiata chromosome 8	(CA)6	33154041	12	GGAGCCGTTAACAGAAGAGGA	gtgtgtgtgtggtgaTGTGC	132
CM003511.1 Vigna radiata chromosome 8	(GA)6	33164083	12	CCCTCTTTCAGTCTGGCAGG	CTGAGCAGTTAGGAGGAGCG	279
CM003511.1 Vigna radiata chromosome 8	(AG)6	33195705	12	GCCATTGAGGAAGGGGTGAA	TGTGGAAGGGGTCTGTGAAG	140
CM003511.1 Vigna radiata chromosome 8	(CT)6	33538193	12	GTGGTATCCTAGCAACCGCA	GGTCCCAAAGCTGTGAAGGA	115
CM003511.1 Vigna radiata chromosome 8	(TC)6	33810949	12	ATTGGGCCTTAAGCTGGGAC	acGCTTACCAGTCGGAACAG	262
CM003511.1 Vigna radiata chromosome 8	(AG)6	33891579	12	GGGTGACGGGAGCTATGAAC	ccacctccccaacttTCTCC	140
CM003511.1 Vigna radiata chromosome 8	(CTCTGT)5	33959572	30	GCTTTGCCCAATTGATGCCA	CACCTACCCaccacccaaaa	240
CM003511.1 Vigna radiata chromosome 8	(TC)6	34043261	12	ACCCTCTCCCTTCCACTGTT	AGAGAGCAACGCCCATTGAA	119
CM003511.1 Vigna radiata chromosome 8	(GT)6	34076207	12	TTGGAACTACAGCCAGGGAC	TGTTGGAGTCGCTcggattt	109
CM003511.1 Vigna radiata chromosome 8	(GA)6	34171369	12	AACCACACCAGGGCATTGAA	TGTGGAGTGGAGCATGTGTC	231
CM003511.1 Vigna radiata chromosome 8	(GT)6	34342637	12	GGACCCAATAACAGCCCCAA	AGCTGAGGTTTAAGGCTTGT	200
CM003511.1 Vigna radiata chromosome 8	(TG)6	34408149	12	GCcattgttgtgtgtgtgtga	TGATCCAAGTGAGCCAAGGC	180
CM003511.1 Vigna radiata chromosome 8	(TC)6	34420350	12	TCATCCAAAACTCTGGTGctga	TGCCCATTCGTGAGTTTTGA	258
CM003511.1 Vigna radiata chromosome 8	(GA)6	34488337	12	CCCAGCGCATGTCCTGATTA	ACTCGGTACAGTGCTGAAGC	282
CM003511.1 Vigna radiata chromosome 8	(CT)6	34936859	12	tcttttcttctcttctgatttct	agagggagagggagagagaga	251
CM003511.1 Vigna radiata chromosome 8	(GT)6	35031442	12	CATGCTGGCTTCATTGGAGC	GCAGGCAACCTCTGGATTCA	139
CM003511.1 Vigna radiata chromosome 8	(TC)6	35555271	12	GGGTGACTAACGTGGCACTT	TAACAGTGCAGTGCAGCTCA	107
CM003511.1 Vigna radiata chromosome 8	(AAGGG)5	35704501	25	CGTAGCGCGTAGGATTAGGG	aaagcaGAAGACGGATGGCA	205
CM003511.1 Vigna radiata chromosome 8	(AG)6	36094668	12	GCCTTTCTTGTCAGTGAGGGA	AAGCCCACCACTACTGTTCC	289
CM003511.1 Vigna radiata chromosome 8	(CA)6	36396721	12	TTACCCAAAGACAGACGGGC	TGGTcgatgtgtgtgtgtga	275
CM003511.1 Vigna radiata chromosome 8	(AG)6	36399973	12	TGAATGACGCAACGTGAGGA	ATGCTAGAGAGTGCTGGGGA	249
CM003511.1 Vigna radiata chromosome 8	(GT)6	36541854	12	GAGTGAAGGCCATGGGGAAA	ATGCTCTTCCCTGCTTTGCT	271
CM003511.1 Vigna radiata chromosome 8	(CA)6	36578205	12	AGTAGGACAGCGCATCCTTG	ATCCCCTGTGTGTGTGTGAC	194
CM003511.1 Vigna radiata chromosome 8	(CT)6	36731822	12	GGCTGCtcaaactctctctct	TGGGTCGGATGTAGTTGCTG	109
CM003511.1 Vigna radiata chromosome 8	(GCT)5	36825785	15	CCACAAAGATGCTgcagctg	GCAGTGCAGTGAGTGAGAGA	143
CM003511.1 Vigna radiata chromosome 8	(GA)6	36911022	12	Gggtggagagagagagagca	CACACCAAAAGCCTTCGTGG	193
CM003511.1 Vigna radiata chromosome 8	(TC)6	37089425	12	ttgtccaCGCCATTTTacca	GGAGGTAAGCTTTTTAACTGCTTCA	147
CM003511.1 Vigna radiata chromosome 8	(TAG)5	37332147	15	TGTAGTGGCGTTTTATGGAT	TTCGACACAAGCCACtcact	198
CM003511.1 Vigna radiata chromosome 8	(TG)6	37396083	12	CGCAGGAAGACAACTGTTGC	GTGCAAGCCAATCCAACGTT	168
CM003511.1 Vigna radiata chromosome 8	(CA)6	37714722	12	CCTCCTCACTCTGGACCGTA	GCAACTCTGTGTGTGGCTTG	177
CM003511.1 Vigna radiata chromosome 8	(GA)6	37802370	12	GAAGACCAACACCGGCCTAA	TCCAACATACCCCACTTGCT	126
CM003511.1 Vigna radiata chromosome 8	(TG)6	37828207	12	GCAATTATTTCCGTGGGCGT	ACCTACGTAGTCTCCACCCT	210
CM003511.1 Vigna radiata chromosome 8	(TC)6	37863359	12	CTTCCCCCAACAAATGCAGC	CCGACACTTGTACACCGTCA	245
CM003511.1 Vigna radiata chromosome 8	(AG)6	37918496	12	GGTCCCACAATAGCCTGACC	TGGCCAGGGcttgaagaaag	225
CM003511.1 Vigna radiata chromosome 8	(AG)6	37934180	12	ATGTGCTGTGACTGAGCAGG	GTCGTTATGGGCAGGgaaca	173
CM003511.1 Vigna radiata chromosome 8	(GA)6	38124013	12	cgggagagagagggagagag	TGCAAGCAATCACAAACCCAG	198
CM003511.1 Vigna radiata chromosome 8	(GT)6	38177870	12	TGGTTCAACAAAGGTGACCCA	aagactTGTGTGCGGTGTGA	179
CM003511.1 Vigna radiata chromosome 8	(TC)6	38329865	12	ATCTCAGTGCCTGCAGCTAG	AGCTGGTTCCCCttgcaaaa	233
CM003511.1 Vigna radiata chromosome 8	(CT)6	38349368	12	GGTGCCTTAGCCGAGACAAT	CATTCGGAACCCATTGCACC	220
CM003511.1 Vigna radiata chromosome 8	(CA)6	38392513	12	GGTGCGCTTCAGGTGTTTTT	ACAGACCAAGTGCCTAATGGG	135
CM003511.1 Vigna radiata chromosome 8	(ACG)5	38463849	15	ACGGTTAAAGTGCATGcgtc	ATCGTAAACGGTTGCTGGGT	231
CM003511.1 Vigna radiata chromosome 8	(GA)6	39168398	12	AGGGTCAGGTCAGGTCAAGT	aagtgGGATTGGAGGGTGTG	106
CM003511.1 Vigna radiata chromosome 8	(AG)6	39196077	12	AAGTGGTGCGTAGTGCTGAA	GGGGATAACGAACCAACCGT	127
CM003511.1 Vigna radiata chromosome 8	(CT)6	39511117	12	cccaCACACAGCAACATGTG	ACCAAACAAGGAAGGCCACA	232
CM003511.1 Vigna radiata chromosome 8	(GA)6	39772231	12	ACCCAACACGTATCCGACAC	TTAACCCTTGGCTTCCCGTC	151
CM003511.1 Vigna radiata chromosome 8	(TG)6	39801275	12	tgtgtgtgtgggatGGTAGC	CGCTTCACCAGTCACTGCTA	128
CM003511.1 Vigna radiata chromosome 8	(AG)6	39812648	12	CATGCCAGAAACACCTGCAC	CTTTGCTGGCCCATGTGAAC	208
CM003511.1 Vigna radiata chromosome 8	(TC)6	39835687	12	ctctcccctTCCTTCCCTCA	TAACCCATTCAGGCCTGCTC	164
CM003511.1 Vigna radiata chromosome 8	(AG)6	40041242	12	ACTTGGTCGATGTCACGGTC	TAACGGGGTTTCGGGTTCTG	251
CM003511.1 Vigna radiata chromosome 8	(AG)6	40150552	12	GCGGTAGTGTTCTCCAACCA	ATCCAGTTCAGTCAGAGCGC	208
CM003511.1 Vigna radiata chromosome 8	(AG)6	40376213	12	TAGTGCACGCCAGCTTTACA	ACCAAGGCCATGTGATGTGT	120
CM003511.1 Vigna radiata chromosome 8	(GA)6	40586818	12	AGTCGCAAATGCTACACGGA	TCTGGTGGTACGGATGATGT	150
CM003511.1 Vigna radiata chromosome 8	(CTAC)6	40746515	24	ACCACTGTTAGCCACACAGC	GCAACAGGCTCAGTTGGAGT	252
CM003511.1 Vigna radiata chromosome 8	(AG)6	40748340	12	CCACCCACCCTCTCAGAAAC	tgtttgtgGGGGCTGAAACA	154
CM003511.1 Vigna radiata chromosome 8	(TG)6	40860095	12	tgcGAAAAGATGCAAAAGTGGA	tcagCCACTgtcattcaaga	241
CM003511.1 Vigna radiata chromosome 8	(TG)6	40902567	12	AGTCTATTGCGGCTGTTGAGT	ACCAGTGTCCTCCCATATACAC	201
CM003511.1 Vigna radiata chromosome 8	(TG)6	40977782	12	TGCTTGCATGTCATGATCACTG	AAAGTGCAGGTGAAAAcagt	155
CM003511.1 Vigna radiata chromosome 8	(AG)6	40987691	12	TCGGTTGCTGTGACTAAACA	tcAAAGAAATGCAGAACagggt	105
CM003511.1 Vigna radiata chromosome 8	(CT)6	41261443	12	ATAGCACCAGCAGCTTCTCC	gatggtGCATGCCTCTCACT	240
CM003511.1 Vigna radiata chromosome 8	(CT)6	41311513	12	tatcaCACTGCCACCACTgc	tGCATGGATTTCCCGTTCGA	178
CM003511.1 Vigna radiata chromosome 8	(TC)6	41326287	12	CAAAGCCCAACCCGTTTGAG	GAGGGTTATGCGAGAGAgcc	268
CM003511.1 Vigna radiata chromosome 8	(GA)6	41383794	12	GGCTGCGGAAACTGatagga	CCTGTTTCAGCAGAAGGGGT	289
CM003511.1 Vigna radiata chromosome 8	(CT)6	41564378	12	GTGGCCGAAAGACTttgcag	TCAGAACGTGAGCACTGGTC	267
CM003511.1 Vigna radiata chromosome 8	(CA)6	42112207	12	GCACGTACTCCTTTCtccct	GTGCATGCGTCAGAACATTCA	195
CM003511.1 Vigna radiata chromosome 8	(CT)6	42162189	12	AGGTACAAGTGGCCAAGAGC	TGTTGCTACAACCAGGCGAT	100
CM003511.1 Vigna radiata chromosome 8	(GT)6	42291351	12	gcaGTCCTAGAACGGTGAGG	CCCACaaaccacacacacac	156
CM003511.1 Vigna radiata chromosome 8	(CA)6	42301587	12	GAGACGGGGTGTTTTGGCTA	ACTGTGTGTGTGTGGTTCGT	180
CM003511.1 Vigna radiata chromosome 8	(AG)6	42939637	12	AGCTGAGAAGTGAGTTGGGC	TCCATTTTGCCCCTCTTCCC	219
CM003511.1 Vigna radiata chromosome 8	(GTA)5	43012478	15	TTGAGGGTTGGACTGGGAGA	GCCAATCATCCGCCTCCATA	104
CM003511.1 Vigna radiata chromosome 8	(AG)6	43020567	12	CCAAACCCTTCCTGGCTGAT	TCGGCCATTCAGTGAGTCAC	299
CM003511.1 Vigna radiata chromosome 8	(TG)6	43063502	12	CCAGCCCACAATGACTCCAT	TCTTGGAAGCATGGTGGCAT	160
CM003511.1 Vigna radiata chromosome 8	(TC)6	43118407	12	ACTTTCCTGAACGGACGGAC	GAAGGTTTGACGACGGAGGT	155
CM003511.1 Vigna radiata chromosome 8	(TC)6	43303469	12	CACAGCCTCAAACGCAAACA	GCTGCTGGTGTTCCATGTTG	226
CM003511.1 Vigna radiata chromosome 8	(GA)6	43309062	12	GCCTGTTGGTGGTACAGTGT	GTTGGCGGCTACATAACCCT	105
CM003511.1 Vigna radiata chromosome 8	(TC)6	43376349	12	tcCTATTTTTATCCCTGTGcctgt	TGGAAATCTCGTGGAGGCTT	231
CM003511.1 Vigna radiata chromosome 8	(TC)6	43581040	12	CTCTACTGTGCGTGTGTGGT	GTTCCTGGGACCAAGACGAG	201
CM003511.1 Vigna radiata chromosome 8	(TC)6	43916015	12	ACCACGACAAGCTCTTCGAG	TTCTTCCTTTCGGTCTCGCC	295
CM003511.1 Vigna radiata chromosome 8	(TC)6	44130584	12	TAGTGACTGCTGTTGAGCCC	GAGAGCAACGAACAGGACCA	231
CM003511.1 Vigna radiata chromosome 8	(AG)6	44151534	12	CGAGGGAGTGGAGAAGGAGA	TTGCTTCTTTTGTGGCGCTC	251
CM003511.1 Vigna radiata chromosome 8	(GA)6	44280531	12	TGTGGAAACAGTTTGGGCCT	ggaggtgcaggatgaaagct	122
CM003511.1 Vigna radiata chromosome 8	(GA)6	44304257	12	AGTGTATGGCGTGTGAAGGG	gctctctctctctccccaCA	239
CM003511.1 Vigna radiata chromosome 8	(CACTA)7	44310415	35	TATGCACTTGCTGTGGCTCA	ACATTCTCGGAGGGTGGAGA	167
CM003511.1 Vigna radiata chromosome 8	(TC)6	44332694	12	TCTCAGCGGGTTTCTTCTCG	AACACAGGCCCAACCAATCA	165
CM003511.1 Vigna radiata chromosome 8	(TG)6	44555244	12	AAGCTATGAGACCTACGCGC	GGGTGGGAATAGAATGGGCC	216
CM003511.1 Vigna radiata chromosome 8	(TAG)5	44604334	15	TGGAAAAGCGCAATGTTGGG	TGGGGACGAAAGGTGGAAAG	126
CM003511.1 Vigna radiata chromosome 8	(AG)6	44604834	12	CTTCCTCGTGCATGGCTGTA	GTCAAAGAGGCATCAGGTGGA	252
CM003511.1 Vigna radiata chromosome 8	(TG)6	44831610	12	TATTCTCGGCAAGCCTGTGG	TTCGTGGTGCTCTTGTGTGT	275
CM003511.1 Vigna radiata chromosome 8	(AG)6	44945954	12	TGCGAGTCATGCTATcggtt	TCAAACATCTCTTTTGTGGTGTCT	180
CM003511.1 Vigna radiata chromosome 8	(CT)6	45004636	12	ACTCCCTTCACTTCCACCCT	GAGAGGCTGATGCTGGGATC	225
CM003511.1 Vigna radiata chromosome 8	(TC)6	45046175	12	AGAGGGAGGTTTGGTTTGGC	aagttaagaAGTTAGAGCGAA	105
CM003511.1 Vigna radiata chromosome 8	(GA)6	45466230	12	TATGAGAATACGCGTGGCCC	AGCAAAATGTGGGTGCTCCT	277
CM003512.1 Vigna radiata chromosome 9	(GT)6	85217	12	ACAGCTTGAGCAACGAGTGA	AGACGCTGCTGTTGAGTACA	245
CM003512.1 Vigna radiata chromosome 9	(TC)6	115918	12	TGCTCGTCACTCCATGCAAT	CGTGTGTGGGAGCGTAATTG	136
CM003512.1 Vigna radiata chromosome 9	(AC)6	144579	12	CGGAGGGGCCATTATCCTTC	GTTGTCGTTGGTTGCTGCAT	191
CM003512.1 Vigna radiata chromosome 9	(TAGTA)9	241174	45	CAATGCAAAGGCCGTTCCAA	GTGGCCTGTGACATTCCTGA	185
CM003512.1 Vigna radiata chromosome 9	(AC)6	522765	12	CTTCAAAACCGACGTGGCTG	TAGTTTTGGTCGGACGGTGG	116
CM003512.1 Vigna radiata chromosome 9	(TGATC)5	551199	25	TGCTTGCCGAGTAAAGACGT	ATAGCCAGAACGGAACTCGG	218
CM003512.1 Vigna radiata chromosome 9	(AC)6	587202	12	GGCAGTGCAAATGAAAGTAGCA	AATTGATTGCCTTGGCTGCC	105
CM003512.1 Vigna radiata chromosome 9	(TC)6	612311	12	CCACTACACGGTTGCACAGA	TCTCGAATGTCCCAAGCCAC	175
CM003512.1 Vigna radiata chromosome 9	(TGATCA)5	613123	30	GGCTTGGGACATTCGAGACA	AGGTGAGGGAGATTTGCAGC	209
CM003512.1 Vigna radiata chromosome 9	(AC)6	1093613	12	AAGGAGAACTGAGTGCCTGC	tggggtgtgtgtgtgtttca	256
CM003512.1 Vigna radiata chromosome 9	(TC)6	1902719	12	AAGCAGATGGTGGTGTAGCC	TGTGGTTTTGGACTGGCTGA	249
CM003512.1 Vigna radiata chromosome 9	(CGG)5	2782890	15	GTCCATCGAGGTAGGCTTCG	GAGGAGCTTCAACGACGACA	152
CM003512.1 Vigna radiata chromosome 9	(GT)6	3393146	12	CCCAAGACCGAGCTcctaaa	TGATGATGTTGCGCTGGAGT	243
CM003512.1 Vigna radiata chromosome 9	(GT)6	4491517	12	TCTCATGAAACGGTGCTGCT	AATGGCTGCCACATGGTACA	156
CM003512.1 Vigna radiata chromosome 9	(CGG)5	5129195	15	GAACCCGTGTCCTTAGGGTG	GCCTAGTACTCCTCCACCCA	255
CM003512.1 Vigna radiata chromosome 9	(TC)6	5236850	12	CTCACGTACCCTCAACACCC	TGAGGAAACGTCATCGCCAA	259
CM003512.1 Vigna radiata chromosome 9	(AC)6	5385375	12	TTTCGCCTAGCCAAAACCCT	TGGCGAAACATAAGGCCCAT	104
CM003512.1 Vigna radiata chromosome 9	(AC)6	5693260	12	ACGTGACTGTGCCATTTCCT	AGGCTTCTGCGGAATGGAAA	121
CM003512.1 Vigna radiata chromosome 9	(AC)6	6336084	12	TGGTGGCATGGTCGACATTT	cctcatcatcatcaccgGCA	184
CM003512.1 Vigna radiata chromosome 9	(CTTAA)5	6466057	25	AGGGTGCTGGAATGGAGAGA	CAGTTGCTCACTCCTCTGCA	120
CM003512.1 Vigna radiata chromosome 9	(TC)6	7693944	12	ACCCTCAAAAAGCTGAACCCT	TGCAGAAGCCGCCTCATAAA	171
CM003512.1 Vigna radiata chromosome 9	(GT)6	7763458	12	TGCCTCTAAAAGCCACCCAG	CCATGCATGTGGATCTTGTTCC	112
CM003512.1 Vigna radiata chromosome 9	(AC)6	7945196	12	AGTTGTTGCCATGGCTCTGA	AGGGGTTGGGTGAGTCAGAT	278
CM003512.1 Vigna radiata chromosome 9	(TC)6	8191820	12	tctctctctctccagcACCC	AGCGACGTGGATGTGGAAAT	187
CM003512.1 Vigna radiata chromosome 9	(TC)6	8417013	12	acggcacAACCACGTATTCT	aagtgaGAGGGCGCTAGAGA	101
CM003512.1 Vigna radiata chromosome 9	(GT)6	9824268	12	accgtcaactgctcaaccaa	CGTTCTCGGTGATTGGTGGA	275
CM003512.1 Vigna radiata chromosome 9	(AC)6	10061341	12	taacacacacacacccaccc	GCTGGAGTGGCATTCCATCT	191
CM003512.1 Vigna radiata chromosome 9	(AC)6	10340394	12	CCTCCGAATCCAGCCATCTC	ACGTGGGTGGTCTGTGTTTT	243
CM003512.1 Vigna radiata chromosome 9	(CGG)5	12971170	15	AGCAAGAGAAGAGGGGTTGC	CCCTGAAGCTCCTGACACAG	194
CM003512.1 Vigna radiata chromosome 9	(GT)6	15218160	12	TGTGCATGTGTGTGCTTGTG	gacacgcacacacacaaaca	247
CM003512.1 Vigna radiata chromosome 9	(GT)6	16775711	12	GTTGGGGGCAAAGAAAGCTG	TTGACCTTCGCTTCCAACCA	210
CM003512.1 Vigna radiata chromosome 9	(TC)6	18231274	12	TTGGAATTGTTGTCCACCCA	ttgttttggctTCTACTGCA	234
CM003512.1 Vigna radiata chromosome 9	(TC)6	18931470	12	AGGGCCGTACAAAGTTCCAG	CACACATGGAGCGACTCTGT	132
CM003512.1 Vigna radiata chromosome 9	(TC)6	19263915	12	AACAGAGAGTTCGCCCAGTG	TCCTGCGGTGCATGTAGTAC	250
CM003512.1 Vigna radiata chromosome 9	(TC)6	20196199	12	TGTCCACGCTCTTCTCCCTA	TCCTTCAGCTCCAAGCCTTG	191
CM003512.1 Vigna radiata chromosome 9	(GT)6	20291855	12	CGGAACACCCTTCATCACCA	CGAGTGAGAACGTCGAGAGC	117
CM003512.1 Vigna radiata chromosome 9	(CCCA)5	20765400	20	CACCCACCCACCGGTTAAAT	CTTCCTCTCGGGGATCTTGC	256
CM003513.1 Vigna radiata chromosome 10	(AG)6	127701	12	AAAACGCGAAATCCCTGCAC	tctctctgtttcgCCACCAC	172
CM003513.1 Vigna radiata chromosome 10	(TC)6	620828	12	TTGGCCCCAATAGCATCCAG	CTCCAGTGGTTCATGCAGGA	116
CM003513.1 Vigna radiata chromosome 10	(AG)6	1284120	12	AAGTTCTCTTGAGGGGCGTG	ACCACCCTTTCCAAATCcca	299
CM003513.1 Vigna radiata chromosome 10	(AG)6	1422847	12	acctagcttgggaaaaggaCA	cccaccactctcttgcatgt	150
CM003513.1 Vigna radiata chromosome 10	(AG)6	1741447	12	TCAGCTGAACAGTGCTCCAG	CCTCTCAATCACCACACCCC	200
CM003513.1 Vigna radiata chromosome 10	(TC)6	2383208	12	AAGACTCCGCATTACGCTCC	ATAGGTCCTTCCTTCGGCCT	263
CM003513.1 Vigna radiata chromosome 10	(GA)6	2432305	12	GACCTCCAAGCCTCTCACAA	aACGCATGCACAAGAGAAGC	136
CM003513.1 Vigna radiata chromosome 10	(GT)6	2455495	12	ATCTTGTGCTGCCAACTGGT	aggaagaaagaagacgcgca	245
CM003513.1 Vigna radiata chromosome 10	(TCG)5	2535033	15	CCAACCATCAAGGGAAGGCT	TCACCTACTACCACCGCAGA	206
CM003513.1 Vigna radiata chromosome 10	(AG)6	2650307	12	TTGTACTCACGTCACCAGGC	tGATTGAGTGCCCCTTGTCC	163
CM003513.1 Vigna radiata chromosome 10	(AG)6	2992459	12	GCCTCCTTAATGGACCAGCA	tggctCTGAACGTGATGAAGT	101
CM003513.1 Vigna radiata chromosome 10	(GT)6	3300634	12	aaattacgctcagacccggg	actgCTAGAGAGTCGAGCCA	275
CM003513.1 Vigna radiata chromosome 10	(CA)6	3341578	12	acacagacacgcAGACACAA	gtgtgtgcgtgtttgtgtgt	285
CM003513.1 Vigna radiata chromosome 10	(AG)6	3384599	12	GCGCACACATTTACTGCACA	TTGTGGCTGCAGAAGACCAA	191
CM003513.1 Vigna radiata chromosome 10	(TC)6	3457795	12	GAAGGGCTTTGGATGGTCGA	CTGGACACTCCCCATTAGGC	230
CM003513.1 Vigna radiata chromosome 10	(CA)6	3681460	12	GCACTGAGAAGCTCTCCCTC	GGTCCTTTTCGAAGGCACCT	166
CM003513.1 Vigna radiata chromosome 10	(AG)6	3694979	12	GAGGAGGTCCATTCTCGTCG	ACAGAGCTACCATGGTGGGA	151
CM003513.1 Vigna radiata chromosome 10	(GT)6	3901030	12	ATCACTGGAGGCACACACAG	TCACCTCCCTCACCTTtgga	287
CM003513.1 Vigna radiata chromosome 10	(GT)6	4176814	12	TCCACGAGTTGACACCAAGT	acacacttacTCACACACGCA	199
CM003513.1 Vigna radiata chromosome 10	(AG)6	4198655	12	agagagcCGTGAGAGTGAGT	AGCAAGCTTCCAAAGGCTCT	176
CM003513.1 Vigna radiata chromosome 10	(AG)6	4211331	12	agagagcCGTGAGAGTGAGT	AGCAAGCTTCCAAAGGCTCT	176
CM003513.1 Vigna radiata chromosome 10	(CA)6	5443291	12	ttgggcacaacaattgccag	tgtgtgctagataccaagcca	299
CM003513.1 Vigna radiata chromosome 10	(TC)6	5703816	12	TGGTGAGCTTGGTGATTGGA	GGGTGAAGGGTTTGGACACA	171
CM003513.1 Vigna radiata chromosome 10	(CA)6	5776734	12	CAACCAACCCATGCACCAAG	AGTTGCGGTACACGTGTTCT	249
CM003513.1 Vigna radiata chromosome 10	(GA)6	6003858	12	GACCAGGCCCATGATCCAAA	AAGGCTCGGGGAATTGGTTT	153
CM003513.1 Vigna radiata chromosome 10	(TC)6	6269403	12	CCTTGTTGATGCCATGGTTCC	tgagcgagagaggagaaaga	152
CM003513.1 Vigna radiata chromosome 10	(TAC)5	6708491	15	CGGCATCACCAATTTGTCCC	AGAGGTGCGAGAACATTGCA	107
CM003513.1 Vigna radiata chromosome 10	(TC)6	6894115	12	GCTTGTCCTTGGCCCATACT	ATCAAGGGTGTGAGTTGCGT	157
CM003513.1 Vigna radiata chromosome 10	(GA)6	8236372	12	tcacgcgaacgagaaagtca	TCCACACAGCGAAAGAGAGT	299
CM003513.1 Vigna radiata chromosome 10	(GT)6	8325156	12	CTTGCACCCAAAAGCTTGCT	AACAGACAAAGCACCCACCA	272
CM003513.1 Vigna radiata chromosome 10	(CA)6	8571011	12	AGGCCATGCGTATGCTCAAT	tggtgtgtgtgtgtgaaagtg	257
CM003513.1 Vigna radiata chromosome 10	(AG)6	8820859	12	GATGGTACGTCTGGCGAGAG	GCTGGCTGCATGGAACTTTC	227
CM003513.1 Vigna radiata chromosome 10	(TC)6	8991713	12	TCTTCTGCACCCTTTGATGCT	GCAGCAGTTCCATTGTGcaa	188
CM003513.1 Vigna radiata chromosome 10	(GT)6	9145232	12	TTGGCAGCCTTTTGTGAACG	TTTGCGTTGTGTTGCATGCT	165
CM003513.1 Vigna radiata chromosome 10	(GT)6	9183808	12	cgcttgcatgagatcttggc	acccccacaatccttgttgt	105
CM003513.1 Vigna radiata chromosome 10	(CA)6	9383661	12	TGGCCTTTGACTTGGAAGCT	GTGAAGCCCTGGAAGGTGAG	145
CM003513.1 Vigna radiata chromosome 10	(TC)6	9727735	12	CCTCTTGCTCCTCTCCTCCT	GTTCACCGCGAAGATCAACG	231
CM003513.1 Vigna radiata chromosome 10	(CA)6	9778515	12	ttcaaccccacaaaaccgga	gtgaagggggtgtgttggaa	107
CM003513.1 Vigna radiata chromosome 10	(CA)6	9873089	12	AGTGAAAGCGAGTCGAGCAA	CATGGTTCGTTTCGGCTCAC	241
CM003513.1 Vigna radiata chromosome 10	(AG)6	10084241	12	ACTTCACTCCCTCACCCCTT	tgtcTAGGGTTACGGAGGGG	154
CM003513.1 Vigna radiata chromosome 10	(AG)6	10220657	12	GTCGTGTTGATCGGGCACTA	GCGACTGCTTCTCAACTCCT	146
CM003513.1 Vigna radiata chromosome 10	(AG)6	11026668	12	caGGCGTCGTTTTCTGTTGG	tcGCCAATTAACTTTTACCtgagt	205
CM003513.1 Vigna radiata chromosome 10	(CA)6	11053053	12	TCGTGATGACGCAGCTTTCT	TTGGTGAGGTGGCTAACGAC	121
CM003513.1 Vigna radiata chromosome 10	(AG)6	11596507	12	CGTCCCCTCACCGTTAGATG	GGGCCCGTCCTCTTTTCTAC	123
CM003513.1 Vigna radiata chromosome 10	(GA)6	11697921	12	tcctgTTCTCTTCCTCCCCA	CTCAAAGCTGCAACCCAACC	281
CM003513.1 Vigna radiata chromosome 10	(AG)6	11879277	12	ACGGAAGAAGCTCCAGTGTG	ACGCCATTCATCACCAACCT	219
CM003513.1 Vigna radiata chromosome 10	(AG)6	11946295	12	TGTCCCTGTGCTGAAAAGCA	GGTTGTTGTTCTGACGCCAC	146
CM003513.1 Vigna radiata chromosome 10	(GT)6	12081041	12	GCAACATGCAGTTCGTCAGG	CTCGCAATCCAGCTGTTGAC	233
CM003513.1 Vigna radiata chromosome 10	(GA)6	12986215	12	CGCGTAACCATGTCCCGATA	GCACTCGTCAAGAAGTGGGA	122
CM003513.1 Vigna radiata chromosome 10	(TC)6	13167765	12	aaacacacaacagtGCCAGC	ggtcctttttgctaacggcg	105
CM003513.1 Vigna radiata chromosome 10	(AG)6	13329988	12	TCTGCGAGCCATTCCTTGAG	TCCAAGCCGTCAAACTCCTC	162
CM003513.1 Vigna radiata chromosome 10	(TC)6	13447580	12	TGGCTGATGTCGGTAATCGG	TTGTGACAGGTTGCTCTCGG	231
CM003513.1 Vigna radiata chromosome 10	(CA)6	13470829	12	TTTCGGATGGTGGAGGAAGC	aaTTGGTTCGTGGTTGGGGT	133
CM003513.1 Vigna radiata chromosome 10	(GCC)5	13504979	15	ACTCGTGTTCAAAAGCACGC	ctTGAATGCGTTCCACCAGC	109
CM003513.1 Vigna radiata chromosome 10	(TC)6	13810898	12	acaccggaCATGTGTCATAAGT	ttttgacaccggaCACGTGT	102
CM003513.1 Vigna radiata chromosome 10	(TC)6	14317661	12	GTCATCCTGCGCCACAATTC	atctttcGCCACCCAACCAA	210
CM003513.1 Vigna radiata chromosome 10	(TC)6	14470004	12	TTGCCTGGAGGTGATTGGAC	GAGGTTGGCCGATGAAATGC	299
CM003513.1 Vigna radiata chromosome 10	(AG)6	14770293	12	CCTACGATTCACGCTCCTCC	TGGGCTTACGGTCCATGAAC	183
CM003513.1 Vigna radiata chromosome 10	(AG)6	14810212	12	CCCTCATCACCACCTCAACC	AGTCGCATCAGCTTTGGTGA	199
CM003513.1 Vigna radiata chromosome 10	(GT)6	14928734	12	ACCCTATCCTTCCTCCCCAC	GCGGCTATGCTCCATACCAT	260
CM003513.1 Vigna radiata chromosome 10	(GT)6	14944933	12	TCTTTAGCCAGCCACACCAG	GCGGCTATGCTCCATACCAT	175
CM003513.1 Vigna radiata chromosome 10	(GT)6	15209350	12	TCAGTGGCAGTGCAGGAAAA	GCACACTGAGAGAACGGTGA	128
CM003513.1 Vigna radiata chromosome 10	(TC)6	15323772	12	TCTCCAAACTCACCAGCGAC	TAACGTGTTGGTCGTGGGAG	171
CM003513.1 Vigna radiata chromosome 10	(GAGAG)5	15392735	25	CGAAGCAGCGATGGAGATCT	CCCGCCTTCAaccatctctt	185
CM003513.1 Vigna radiata chromosome 10	(CA)6	15810964	12	GAGTGGGTGAGTGTCTTCGG	CACGTTGCCATCCAATCACG	199
CM003513.1 Vigna radiata chromosome 10	(AG)6	15892974	12	CTTTAATTCGGCCGCACCTG	CCCTTTCGGCAAGCGTTTAA	139
CM003513.1 Vigna radiata chromosome 10	(TAC)5	15915745	15	TGGCACGAGGATGTGATGAG	TGATGTTACGGGGTGGTTGG	126
CM003513.1 Vigna radiata chromosome 10	(AG)6	16301395	12	acAGACAACAGAGGAGCACG	aagtgtgCATGGAGTGGAGG	117
CM003513.1 Vigna radiata chromosome 10	(TC)6	16450709	12	CCAACCACGCTTCCCACTAT	TGTTCCGTGGGGTTGAACAA	180
CM003513.1 Vigna radiata chromosome 10	(AG)6	16622801	12	GATACGATTCCTCCGCAGCA	ATGTGTTCTCTGCGGTTCGT	153
CM003513.1 Vigna radiata chromosome 10	(GTC)5	16722794	15	CGACATGAGCAATTCTGGCG	GCAAGGGGGCAAGTTTTGAG	228
CM003513.1 Vigna radiata chromosome 10	(AG)6	16763977	12	AGACATAGGTCAGGATCGTTTGA	AAAGGCGCAAGTTTTGGAGC	100
CM003513.1 Vigna radiata chromosome 10	(CA)6	16983314	12	TCGCAGCCATGAGACATGTT	AAGGAGTTCAAGGCTGTGGG	103
CM003513.1 Vigna radiata chromosome 10	(CA)6	17356489	12	TGTCTGTTCTCTGCTGCCAG	TGATAGCGGCAAAGAACGGT	124
CM003513.1 Vigna radiata chromosome 10	(GA)6	17450532	12	tctgaCCCCCTACTTGgagg	ATCCCCGCCACTTTCAACAT	218
CM003513.1 Vigna radiata chromosome 10	(TC)6	17601944	12	tcctccttctcctgCTCTCC	CGGTGAAGGAGAGGGAGAGA	288
CM003513.1 Vigna radiata chromosome 10	(TAC)5	17627095	15	CCATCCTGCACCCCAAATCT	GAGCGTCTCCAGAGCTTGTT	233
CM003513.1 Vigna radiata chromosome 10	(AG)6	17985027	12	AAGTGGGGCGAGAATGACAG	TGGTATTGGGCCATGGCAAT	207
CM003513.1 Vigna radiata chromosome 10	(AG)6	18045073	12	AGCCGGAAAATGTCTGTCGT	TTCCGGATTGCGGGATTTCA	249
CM003513.1 Vigna radiata chromosome 10	(TC)6	18170582	12	TGACAAAGCTAGGGCCGAAG	TCCCCCACTCTTCGCAATTC	162
CM003513.1 Vigna radiata chromosome 10	(GA)6	18251147	12	TTGGCCGAGCAGgtgttatt	TCCCTAAGGCTGCATCTCCT	154
CM003513.1 Vigna radiata chromosome 10	(GT)6	18467206	12	agtgtgtgtgtgtctgtcgG	CTGACTTTCTCCCGTGGTCC	262
CM003513.1 Vigna radiata chromosome 10	(GA)6	18651554	12	GCCGAGAACGAGAAAGggaa	TTCGGGCCAGAAGACAGAAC	101
CM003513.1 Vigna radiata chromosome 10	(GA)6	18966422	12	GTACAACGTGCGCTCGATTC	ATCGAGAATGGCCTTGCGAT	235
CM003513.1 Vigna radiata chromosome 10	(TC)6	19128654	12	ACTCACCTCACAAGCTGCAA	CACTGCATTCATCTCAGCGC	175
CM003513.1 Vigna radiata chromosome 10	(GT)6	19205583	12	GTTTGCTTTTCCGTGGGGAC	AGGCTGCAATCTTCTGCCTT	172
CM003513.1 Vigna radiata chromosome 10	(CTCTCG)5	19611871	30	TGGGTTTGTTGTTGGCTCCT	AACGGAGAAAGCGGAGACAG	222
CM003513.1 Vigna radiata chromosome 10	(GCC)5	19894324	15	AGGAGGAGTCGCTGATGAGT	TGTGACGAGGTCATTGGTGG	191
CM003513.1 Vigna radiata chromosome 10	(AG)6	20280259	12	GTCGGTCTGCTTTCTGAGGA	AACCACACGTTTACGCGTTG	109
CM003513.1 Vigna radiata chromosome 10	(TC)6	20535818	12	TCAACACTGCTTGCAAACCG	GCTCCCGTCAACCCAAAAAC	280
CM003513.1 Vigna radiata chromosome 10	(GGCGAC)7	20565744	42	TCCGATTGATCAGTGCCACC	AATCAGTCGTCACCGTCACC	272
CM003513.1 Vigna radiata chromosome 10	(GTC)5	20585693	15	CTCTTCGTGGAGGAGGAGGA	ACGACGACGACGACAAAGAA	106
CM003513.1 Vigna radiata chromosome 10	(CA)6	20705564	12	cacacacacacaccctcact	atgagtcgggttgggttgac	249
CM003514.1 Vigna radiata chromosome 11	(TG)6	4652	12	GTGGGTGAGTGTGAGTGTGT	acccaaacaaacacacacgc	161
CM003514.1 Vigna radiata chromosome 11	(TG)6	27110	12	tgggtgagatgtgtgtgtgg	AGACACAGTCACACACGCAT	183
CM003514.1 Vigna radiata chromosome 11	(TG)6	28400	12	atgtgtgtgggtgtgtgtgt	aacacaaacacacacgctcg	164
CM003514.1 Vigna radiata chromosome 11	(TG)6	113492	12	TCTACTGTGTGTGTGTGCCC	TGGATTACAAGCACCCCCAC	166
CM003514.1 Vigna radiata chromosome 11	(GA)6	327873	12	aagagtcGGTGGTTGGTAGC	AAGGCTGCTGACACTCATCC	119
CM003514.1 Vigna radiata chromosome 11	(TG)6	700481	12	GGTGATCGAAGGAGGCACTT	CGCTGCAAACTCGACAACAT	146
CM003514.1 Vigna radiata chromosome 11	(AGC)5	706708	15	CTGTGGCCAACTGCAATGAC	GTGATTGAGCACGAGGGACA	289
CM003514.1 Vigna radiata chromosome 11	(TG)6	819264	12	tatgtgtgtgtgtgggtggg	AATTGCAGTTGTTTCCGCCC	241
CM003514.1 Vigna radiata chromosome 11	(CCG)5	839585	15	AAGGTATCCCAACACGCCTG	CTGGCAAAAGAAGACACCGC	103
CM003514.1 Vigna radiata chromosome 11	(CT)6	1161938	12	TCAGTTCCAAGACGTTGAACGA	TGACACTCAAAGGTGACACC	120
CM003514.1 Vigna radiata chromosome 11	(CT)6	1171262	12	actacatgcgcagtggatcc	atcagacgctcctcaagtcg	233
CM003514.1 Vigna radiata chromosome 11	(AC)6	1381453	12	CACGAGCGAATGCCTAGCTA	TGTGTGCCTTGCAGTTCTCA	167
CM003514.1 Vigna radiata chromosome 11	(AG)6	1448320	12	AATTCCTGCACGTGTGTTGC	GACTCTCTTCCCGCCATAGC	297
CM003514.1 Vigna radiata chromosome 11	(AG)6	1605740	12	GCCAAGCTCATAACATGCGG	GAGAGAAGCAGAGCCAGCAA	260
CM003514.1 Vigna radiata chromosome 11	(AG)6	1615833	12	CCATTTTCCCCATGGCCTCT	TCTTCCAACCGCCACTCTTC	219
CM003514.1 Vigna radiata chromosome 11	(TAC)5	1616476	15	TGGTGCAGAACAAGTTGGGT	AAAGTACGCAAGCACAGGGA	283
CM003514.1 Vigna radiata chromosome 11	(AG)6	1753585	12	TCATGTCTGCCACACACCAT	gggaggttcgacacacacat	232
CM003514.1 Vigna radiata chromosome 11	(TG)6	1934901	12	GCCCAAAGAACGGCAAATGT	GTGCAGGTGGTTCAAGCATG	117
CM003514.1 Vigna radiata chromosome 11	(TC)6	2132974	12	TGTCCGCTGAAGGTCTCAAC	TGTTCCTCCTCCGTCGTAGT	113
CM003514.1 Vigna radiata chromosome 11	(AC)6	2589136	12	AGGCTTACTCCAGGAGGTGT	CAGAAGTGTTTGTGGCTGCC	232
CM003514.1 Vigna radiata chromosome 11	(TC)6	2679826	12	TGTTACTGTGTGTACCGGCC	TGAACGACGTCGCTTTGGTA	245
CM003514.1 Vigna radiata chromosome 11	(GA)6	2697608	12	CTGAAACGCACGCAATCCAA	GGAATTGCGAAATCGAGGgc	177
CM003514.1 Vigna radiata chromosome 11	(AG)6	2718349	12	TCCCAGCATCCTTCCTCTCA	ttgctTGCGAGGATGACAGT	164
CM003514.1 Vigna radiata chromosome 11	(GA)6	2753478	12	AGCATCCTTCCTCACAGCAC	aagcttgcttGCGAACAGTG	105
CM003514.1 Vigna radiata chromosome 11	(TC)6	2757566	12	CACATGGTTCTCGCTGACCT	GCACAGCAGCTGCATTATCC	211
CM003514.1 Vigna radiata chromosome 11	(GA)6	2913823	12	CATCCAAGCTCCCTGTCCAG	ATGTGCCATTTCGACCAGGT	290
CM003514.1 Vigna radiata chromosome 11	(AC)6	2965925	12	GTGGTCGTTCAGGTCCGATT	CCTCATCCCCCTCAAGCTTG	278
CM003514.1 Vigna radiata chromosome 11	(TC)6	3008942	12	CCATCGGTGCTCCATACTCC	CGTCGGGACTAACGGAGATG	267
CM003514.1 Vigna radiata chromosome 11	(AG)6	3070905	12	ACGTGCAGACACTTCATCGT	TCCTCCGGCAATGCATTCTT	257
CM003514.1 Vigna radiata chromosome 11	(CGT)5	3291443	15	GACGGGGTCTAACAGTGTCG	GTTACCGTCCCACAACCTGT	112
CM003514.1 Vigna radiata chromosome 11	(TG)6	3384867	12	TGTGTGCCTTGTGGTCATGA	GGACAAGCAGCACCACTTTG	169
CM003514.1 Vigna radiata chromosome 11	(CA)6	3402367	12	ACATCAACGTCGTGACCGAA	tgtgtgaatcaGCATGGCCT	144
CM003514.1 Vigna radiata chromosome 11	(TC)6	3745690	12	GTATGACCTAGGCGATGGGC	GTCCGGTCTTCTTGCTGTGA	189
[truncated: 203 more rows]

## Sheet: V. r (VC1973A) and Cowpea
Chromosome name	Markers	Start length	Marker length	Forward primer	Reverse primer	Amplicon size
CM003504.1 Vigna radiata chromosome 1	(TA)6	22967	12	TGTGTCCCATGCGTCTTTGT	CGGACGCAGATGCTAAAACG	262
CM003504.1 Vigna radiata chromosome 1	(TA)6	98254	12	GCTCCTGTCAGATGGTGCTT	ACCTTGACAGCTGATCTAACCC	179
CM003504.1 Vigna radiata chromosome 1	(TA)7	111372	14	CCACAGGCTTCCCAACAAGA	TGAAATCCTGCGGGAGACTG	131
CM003504.1 Vigna radiata chromosome 1	(TA)7	135955	14	GCAAAGGCAAAGTGGTGAGG	CAACATGTGGCGTTCTTCCG	202
CM003504.1 Vigna radiata chromosome 1	(AT)6	169768	12	AATTGGCCTACGCTTGCTCT	TCCTCCACTACCGAGAAGGG	109
CM003504.1 Vigna radiata chromosome 1	(GA)6	217629	12	cttggtcttcagGGTCCACC	tccaACAAGGACAGTCACGG	191
CM003504.1 Vigna radiata chromosome 1	(CT)6	221891	12	CTTGCATTTGCCAGGACACC	GGAGGAAGCAGGCAAGACAT	146
CM003504.1 Vigna radiata chromosome 1	(TA)7	226709	14	CAGGGAGCAAGCATTGGAGA	AGCTCCTCATCTGCGTTCAG	178
CM003504.1 Vigna radiata chromosome 1	(TA)8	330836	16	AGAGTCTCACACAGCACTGC	CCCAACAACAACGCCAACAA	143
CM003504.1 Vigna radiata chromosome 1	(TA)7	379533	14	AATCTTTAGCCCACCCCACC	TTTGGTGAAAGGAGGCCGAG	215
CM003504.1 Vigna radiata chromosome 1	(AT)7	437127	14	TCCATTTGGAGTAGGACACCT	TCTCCTGAGAAAAGACTACCCT	164
CM003504.1 Vigna radiata chromosome 1	(TA)6	503040	12	CTGGTTGGTCCACCTGGTAC	GCAATTTGCACACCACGGTT	103
CM003504.1 Vigna radiata chromosome 1	(TA)6	532237	12	TGTTCTTACCGTCCACGAGG	ATGGACCGACGGAATCAACT	186
CM003504.1 Vigna radiata chromosome 1	(TA)8	545514	16	tgtgGTATGATTCAGCCACAGt	tgGTATACCAAGGTCCctct	253
CM003504.1 Vigna radiata chromosome 1	(CT)6	698771	12	CCTCACAACAAGCACCttgc	AAGCCGGAAGATCCAACCAG	168
CM003504.1 Vigna radiata chromosome 1	(TA)6	791152	12	TGGAAAGTGGAGTGCATGCT	AGGTTGGGGTGTTAGCCAAA	236
CM003504.1 Vigna radiata chromosome 1	(AG)6	810856	12	CGGGCAAAATAGAAACGgcc	ACGGGAAAAGGTCGTCTTCC	197
CM003504.1 Vigna radiata chromosome 1	(TA)6	832382	12	TGTTTGTAGCCCGCGAAATG	ATGCTGAGATGCGTAGGACG	130
CM003504.1 Vigna radiata chromosome 1	(GT)6	866896	12	gcgttcacacttgccaacat	ACTGGTGGAAATACgctgca	277
CM003504.1 Vigna radiata chromosome 1	(TC)6	882077	12	TTTCAGGCTCCTTGCTGCTT	AGAGGTACCAAAGGGCAAGC	113
CM003504.1 Vigna radiata chromosome 1	(AT)8	894903	16	CTTGTGGTGCATGTGCTGTT	GGGATGATTGTCCTTTGGCC	126
CM003504.1 Vigna radiata chromosome 1	(AT)8	959502	16	GGATACCAGGGAGCAACCAC	GCAGTGTTGGCGAGTGAAAG	277
CM003504.1 Vigna radiata chromosome 1	(AT)7	977301	14	tGCCATGAGATGAacttcaa	aGCCATGTAAGAAGAGTAgact	267
CM003504.1 Vigna radiata chromosome 1	(TA)6	998764	12	GCTCGACCTCGCAATGAAAC	tGTTGAGAACATtgtgtgtga	120
CM003504.1 Vigna radiata chromosome 1	(TA)8	1012256	16	GCTCTAGCACAAGCCTAGCA	TGACGCATGCAGGTTTTCAA	225
CM003504.1 Vigna radiata chromosome 1	(TA)7	1062467	14	GTTGCAACCACTCTCTCCCA	CAAAACATGCATGCAAACCTTG	300
CM003504.1 Vigna radiata chromosome 1	(AC)6	1102132	12	GGCCGATAGCACTACAGCTT	GCTTGGAGTGAGGAAGAGGG	104
CM003504.1 Vigna radiata chromosome 1	(CT)6	1102582	12	CGAAGCAATCGCCATGGatt	gttgtggCACAAACACCGAA	115
CM003504.1 Vigna radiata chromosome 1	(AT)6	1331005	12	GGAACAAGAGGGGTGTCAGG	GAGTGGGAGAGAGGTCACCT	180
CM003504.1 Vigna radiata chromosome 1	(CT)6	1402995	12	GCAGAGCAACTAGGGAAGGG	ATGCCGACACAATGATTGCG	268
CM003504.1 Vigna radiata chromosome 1	(GA)6	1489437	12	GCAGGCTCACCACTCTTGAT	TTGTCCTTCAGGTTGCCGTT	109
CM003504.1 Vigna radiata chromosome 1	(AT)7	1506176	14	CCTCCACCGACTTCtgcttt	CACAGATCACCTGCGCAAAG	117
CM003504.1 Vigna radiata chromosome 1	(TA)6	1631927	12	AGCCGGCAATTCGTTGaatt	TCCAGTGAAAGTAGCAGTGCA	198
CM003504.1 Vigna radiata chromosome 1	(TG)6	1676013	12	TGGGAACGCTCGAAATTTGC	GCTGCAGGGAGAAAGAGGAG	293
CM003504.1 Vigna radiata chromosome 1	(TA)6	1696134	12	GCTGACCCATTGCATGTTCG	GGGAAACGACTTACCAGCGA	107
CM003504.1 Vigna radiata chromosome 1	(TA)6	1703848	12	AAGAAGAGGTCGAGTTGGCC	ACCTAAGTCCCTTTCAAGCCA	250
CM003504.1 Vigna radiata chromosome 1	(GA)6	1767324	12	CGGTGCCAGTATTGTTGCAC	GAACTGAGGTGTCCCACGAC	266
CM003504.1 Vigna radiata chromosome 1	(TG)6	1772324	12	TGACAAGCTGGGGATATGGC	GCCAAAGAAAGAGCCTTGGC	217
CM003504.1 Vigna radiata chromosome 1	(CT)6	1779044	12	CCTCCAATTCCAGTCCCACC	CGGGCATTCTGTTTTTGGGG	131
CM003504.1 Vigna radiata chromosome 1	(TA)6	1794611	12	CGAAACCGAAATCGCACTCC	TTGGAGGAGGAGATCTGCGA	104
CM003504.1 Vigna radiata chromosome 1	(TA)6	1800436	12	ACACTTCAATTTAGGATTGGCTTGT	AAGGTACTCTAGTGTCTcca	208
CM003504.1 Vigna radiata chromosome 1	(TA)6	1829024	12	CCCTCGAGACCATGTGTTCC	ATTGACCCCTACGTTGGCTC	146
CM003504.1 Vigna radiata chromosome 1	(CATGTG)5	1897467	30	GCACGTTTTGTCTGCACTGT	CTGTGTCATAAAACGCGCGT	134
CM003504.1 Vigna radiata chromosome 1	(AT)8	2026043	16	CACCCACATATGCAGGGGTT	GGCCAAACACATGCTACACC	123
CM003504.1 Vigna radiata chromosome 1	(TA)8	2076148	16	GACCCGAGCAAGTTCACTCA	ACAGCAATCGTCATCAGCCA	295
CM003504.1 Vigna radiata chromosome 1	(TC)6	2104643	12	TCGGTGACCTCTTCGTTGTG	CGACCGTCCTCGATCTTGAG	109
CM003504.1 Vigna radiata chromosome 1	(TG)6	2142090	12	TTCGGTGAGTTGGTTGCTGA	AGCAgagcacacacacacat	175
CM003504.1 Vigna radiata chromosome 1	(AT)6	2174754	12	TCGGTTTCACCTTCGATGCT	CAAAGCACGTGGTCACAGTG	126
CM003504.1 Vigna radiata chromosome 1	(TA)8	2225272	16	CAGGTGTGGAGATCAGACACA	actgctCAAACGGGAAGCAA	127
CM003504.1 Vigna radiata chromosome 1	(TA)6	2232902	12	TTAACCTGTGAGCCACCACC	GATGAAGCCACCAGTGCTCT	106
CM003504.1 Vigna radiata chromosome 1	(AT)8	2356258	16	tgagaaacgcatttgaaacagca	TCCACGGTCAATGCAAGCTA	217
CM003504.1 Vigna radiata chromosome 1	(TA)8	2401851	16	TGACCTATTCACAGGCACGT	actGGGTTCTGCcgacaaat	106
CM003504.1 Vigna radiata chromosome 1	(AT)7	2406397	14	AAGTGCACCAATCCTGCCAT	TGTCTCAGTTGTTGGCCACA	227
CM003504.1 Vigna radiata chromosome 1	(AG)6	2408072	12	TCGCTCCAATGTTTCAGGCT	TGTCTTGGCCCTAGCTACCT	262
CM003504.1 Vigna radiata chromosome 1	(TA)7	2409123	14	ACGTGGCATGTGTCATGAGA	TATGTGTAGCTGCACGTGGT	119
CM003504.1 Vigna radiata chromosome 1	(TA)7	2417716	14	agaGACGAAGGTACTAGTTGCT	ACCCAGGGAAAGGAAGCATG	186
CM003504.1 Vigna radiata chromosome 1	(TA)6	2426315	12	TCCAATCACAATGCTGGACA	actcatttGTATACGTAGAGGAGT	133
CM003504.1 Vigna radiata chromosome 1	(GA)6	2451326	12	AGGCATTCCGACGTTCAAGT	ATTAGGCCAGGCTGACCAAC	248
CM003504.1 Vigna radiata chromosome 1	(AT)6	2592903	12	ACCCTGTGACCAAAACAGCA	TTGTATGTGCAGGCAGCTCT	170
CM003504.1 Vigna radiata chromosome 1	(TA)8	2615834	16	GAGTCACCTCCCATTCACTCA	TTTGGTACGTGGCAATTGCG	267
CM003504.1 Vigna radiata chromosome 1	(GT)6	2786214	12	CTCAAGCTTCCATTTTTCCCCA	AGGGTTTGACACACTCCACA	213
CM003504.1 Vigna radiata chromosome 1	(GT)6	2808738	12	AGTGCTCAAAGCTGGCAGAT	AGCGATTGATGTGGAAGGCA	166
CM003504.1 Vigna radiata chromosome 1	(AT)6	2930537	12	GGTCAAAACGTTTGCACacg	ATGTCTGCACGTCACTTCCC	288
CM003504.1 Vigna radiata chromosome 1	(AT)7	2956673	14	TGAGTCATGATGCTTagccaca	atgttgcAGCACATTCACCG	250
CM003504.1 Vigna radiata chromosome 1	(AT)6	2980144	12	ACATCGTACATTGTTCATGCT	TGAAGTTCAGTCACCATCCCT	163
CM003504.1 Vigna radiata chromosome 1	(AT)6	3078871	12	tgtcacATTTTTCAGAGgct	GGTTGTTGAAGTTGCACATGC	163
CM003504.1 Vigna radiata chromosome 1	(AT)6	3108736	12	CGGTGTGGTTGTGTTTGGTG	GTGCCTGGACGTCTTCTTCA	290
CM003504.1 Vigna radiata chromosome 1	(TA)7	3128811	14	CAGGTTATGCAGAGCAGAGAGA	ACCGACATTTTGGTGATGTGC	158
CM003504.1 Vigna radiata chromosome 1	(AT)6	3266941	12	tcattcacaaacacacaaacaca	AGTTGAAGGATCGGGGATCG	264
CM003504.1 Vigna radiata chromosome 1	(AT)7	3267828	14	TGTTGGCTCATGTGTGCTCT	TGTAATGGACCCTCTTTTCGCT	234
CM003504.1 Vigna radiata chromosome 1	(AT)7	3285859	14	ATGGATCTCGACTCCaccca	CGGACCTTAGTGTGTCTGGC	254
CM003504.1 Vigna radiata chromosome 1	(TA)8	3403425	16	GGTGGTGCACTTTCGAAACC	GGGGCCAACATTGCACAAAA	106
CM003504.1 Vigna radiata chromosome 1	(TA)6	3408181	12	TGGGCAGGCTTTGATTCAGT	GGACCTGGATCCAAAAGGCA	206
CM003504.1 Vigna radiata chromosome 1	(GAC)5	3446197	15	CGACGCATTTTAGTGCTCGG	GAAAACACTGCACACGACCC	145
CM003504.1 Vigna radiata chromosome 1	(AG)6	3621420	12	TTGGGTGTCTTTTGCCTCCA	AGGGTTTCTTGCCTTTGCCA	214
CM003504.1 Vigna radiata chromosome 1	(TC)6	3710333	12	CACCGCCTCAAAATCTCCCT	AGTGGTGGCTTGGTTTTGGA	150
CM003504.1 Vigna radiata chromosome 1	(CA)6	3949513	12	CCCACCGCAAAAGCATAAGG	GTTGAAGAAGCAACTGGGCG	276
CM003504.1 Vigna radiata chromosome 1	(GA)6	3979803	12	AGAAAAGGCTTCCGGGATCg	TCGTGGGATTTGTGTCCGTT	185
CM003504.1 Vigna radiata chromosome 1	(TA)6	3992213	12	TCGTGTGAACCAACAGGAACT	TGGACAAACATTGATCAGCGG	135
CM003504.1 Vigna radiata chromosome 1	(AG)6	4221200	12	CAATCCGAGCGAGAATCCGA	ACAACCAATCCTCCACACCC	247
CM003504.1 Vigna radiata chromosome 1	(GA)6	4391652	12	TGGGCTAAGTAGTCACGTGT	ggtTTCCTATCAACCTTCTCCGT	220
CM003504.1 Vigna radiata chromosome 1	(AG)6	4447434	12	GTCCCCCTTCCACTTCACAG	CACTCACTGGTCCACGATCC	279
CM003504.1 Vigna radiata chromosome 1	(TC)6	4455627	12	TCCACGGCAGGAGTAAACAC	CCTGGATGGTCTGAGTGCTT	140
CM003504.1 Vigna radiata chromosome 1	(AT)6	4468787	12	GCTTCTGGTGTGCCTTGTTG	ATTTCACTCCCGTCTGTgcc	150
CM003504.1 Vigna radiata chromosome 1	(AT)7	4493235	14	CTGGGTCGTCGGAAAACTGA	ACTACGAATACGCGtggcat	297
CM003504.1 Vigna radiata chromosome 1	(AT)7	4505197	14	AAAGAGGCATATGAGCACGT	AACATCTCAGCACATCACGA	121
CM003504.1 Vigna radiata chromosome 1	(TA)8	4506570	16	CTCGATGGAGTAGCCCAAATCA	TTGGTTCTGGATGGATGGCA	166
CM003504.1 Vigna radiata chromosome 1	(TA)8	4509443	16	CAAGGTTTTGGCCGCATCAA	TAGTGTCCAACAGCCACACG	184
CM003504.1 Vigna radiata chromosome 1	(AG)6	4520787	12	AATGACCCACCTGTGTTCCC	CCAGAGCAAGTGTTGTTGGC	266
CM003504.1 Vigna radiata chromosome 1	(CA)6	4617867	12	TGCACAAATTTGGCATGTGAGT	TGTGTGTGTTTCATTCtcaatgt	122
CM003504.1 Vigna radiata chromosome 1	(TG)6	4684438	12	TTCACCACAAGCACCCAACT	AAGGGAAACTTGGTGGTGGG	179
CM003504.1 Vigna radiata chromosome 1	(TA)6	4688890	12	TGGGGAAGTTTACCGTGGTG	GCAGTTGCAGTAGTGAAGGC	161
CM003504.1 Vigna radiata chromosome 1	(CCG)5	4818179	15	ACGCTAACACCACAGGAAGG	CGCTGCCAAAATAGTGAGCC	166
CM003504.1 Vigna radiata chromosome 1	(TA)7	4900245	14	ACTACGTTGTCATCTTCAGCCA	ACCCCAAACCTACGTGAACT	167
CM003504.1 Vigna radiata chromosome 1	(AT)6	4900678	12	ATGGCCCTCACTTCTTCTGC	CCCcatctcaagtgggttagg	299
CM003504.1 Vigna radiata chromosome 1	(CA)6	4909913	12	tcggccaacaatgcctacat	gaggattgttcgacgtgggt	200
CM003504.1 Vigna radiata chromosome 1	(TG)6	4943082	12	GTGGGCTCCATTATTGCAGC	ACCACCAAAGCAATTGAGCC	295
CM003504.1 Vigna radiata chromosome 1	(TA)8	4993925	16	GATGGACCACAATCTCCGGG	GAAGACAGTGTGTGGAGGGG	140
CM003504.1 Vigna radiata chromosome 1	(TG)6	5199010	12	AATGAATCCCGGGTTGGCTT	TAGCCTCTCCCAGGTTCTCC	138
CM003504.1 Vigna radiata chromosome 1	(AT)6	5245948	12	actcgTGCATCCATTCTGCA	AAGGGGACACGTGGAAcatc	234
CM003504.1 Vigna radiata chromosome 1	(AT)6	5246216	12	CTCTCAACCCTGCAAGCTGA	CCCAGTCACCCACAATCCAA	178
CM003504.1 Vigna radiata chromosome 1	(TA)6	5274378	12	GCAGCACGTAACCAATTGCA	GTCTTGGTGGGTAGTTGCGA	127
CM003504.1 Vigna radiata chromosome 1	(AAGCT)6	5277910	30	AACATCTTCACGGGGTCGAC	ACAAAACGCTTTCTCGCCTC	230
CM003504.1 Vigna radiata chromosome 1	(AG)6	5298616	12	GGGCATTGTCCGTGAATTCG	AAGCAGTGCGCCTTACAGAT	193
CM003504.1 Vigna radiata chromosome 1	(AT)6	5415947	12	ttgtggggttgagttaggcc	AACTCGAGCTCAACagtggg	118
CM003504.1 Vigna radiata chromosome 1	(TA)7	5418344	14	GATGCAGTGTGGGGTCTGAA	TGGGGAGTTCTGGGAGTAGT	133
CM003504.1 Vigna radiata chromosome 1	(TC)6	5439588	12	TCAAGCCCAAGCCCATTAGG	CCTTCGCCTTCTCCACCATT	231
CM003504.1 Vigna radiata chromosome 1	(AT)6	5453718	12	aagaaaaattggcCGCCAGA	tggtTGAAAGTTGAAGCTAGTTCG	100
CM003504.1 Vigna radiata chromosome 1	(TG)6	5461306	12	AGCGCAATGTGTGAAGAGGA	ACTGTTTCTGCGGTGACTGT	203
CM003504.1 Vigna radiata chromosome 1	(AT)8	5502683	16	ATATCGGCGCATGCAAAGTC	ATAGATGGTGAGGGCGAACC	103
CM003504.1 Vigna radiata chromosome 1	(GT)6	5506695	12	GGCGGCTAACCTTTTACCCT	GGAGGAGTGGATGCAGTTCC	148
CM003504.1 Vigna radiata chromosome 1	(AG)6	5509523	12	CGGTGGCACAAGACTGGTAA	GTTGCACTGTCTTGGCTGTG	222
CM003504.1 Vigna radiata chromosome 1	(TA)8	5513219	16	AGGCTGCTGTCACTTCTGAC	CGAGGAACAAGGTGGTTTGC	216
CM003504.1 Vigna radiata chromosome 1	(AT)7	5513365	14	AGGCTGCTGTCACTTCTGAC	CGAGGAACAAGGTGGTTTGC	216
CM003504.1 Vigna radiata chromosome 1	(GA)6	5515141	12	tcttagcacgaggacgatgc	gtgatcgtacgcatcgtcct	116
CM003504.1 Vigna radiata chromosome 1	(TA)6	5528306	12	TGTCCGGTCTCTCGagtact	cctCGGAGTTTTTGGCAAAGA	244
CM003504.1 Vigna radiata chromosome 1	(TC)6	5529774	12	GGGAAGTTGGTGGTTCGGAT	TCGGTTTCATCGCGGTAACA	160
CM003504.1 Vigna radiata chromosome 1	(AT)6	5546636	12	gcgGCCACTTCGTTTGAATT	CGTCTTCGTCTTCATCTTCGC	142
CM003504.1 Vigna radiata chromosome 1	(TC)6	5612807	12	AACACTGGACGGCCATGATT	TACCCGTGAGCCTCTTTGTG	171
CM003504.1 Vigna radiata chromosome 1	(TC)6	5620234	12	TGAGCCTTTGAGCAAGACCT	AGCAACGACCTGAACCAAGT	109
CM003504.1 Vigna radiata chromosome 1	(AT)6	5622955	12	TCTGTCCCGCACCAAGTTAC	GAACAATGGCTGGGTtgcaa	167
CM003504.1 Vigna radiata chromosome 1	(AT)6	5628446	12	GCTATAGCTACACCATGACCCT	TGCATGGTTGGTGTTGGCTA	196
CM003504.1 Vigna radiata chromosome 1	(TA)7	5646529	14	aagtttcttcctgcaccccc	GCCCAAAGCCCACATGAATC	265
CM003504.1 Vigna radiata chromosome 1	(CA)6	5668464	12	gtgtccttccacaaccagga	GGTGGACTCGTGGAGTTctg	219
CM003504.1 Vigna radiata chromosome 1	(TA)7	5691828	14	TCAGCCCCACCAAGCTACTA	GGGCGGTGAAATTTCGAACG	104
CM003504.1 Vigna radiata chromosome 1	(AT)7	5692030	14	TCAGCCCCACCAAGCTACTA	TTTTGCGCTTGGTGGACATG	231
CM003504.1 Vigna radiata chromosome 1	(AT)7	5714264	14	GCTTCCCAAACACGGTGTTC	CTCGTCGAGCTTGTGGTTGA	243
CM003504.1 Vigna radiata chromosome 1	(TC)6	5726255	12	TCCAACGCTGCTTCTTCTCA	ACGGCTTCCATACCAAGCAA	298
CM003504.1 Vigna radiata chromosome 1	(AT)6	5727453	12	TGTTTCGACTCACAACAATGGC	TCCAACGACCATCCTTGAGAG	100
CM003504.1 Vigna radiata chromosome 1	(AG)6	5744146	12	CGAAAGTGCGAATGTGTTGGT	CTGGACCACCCTGATCACAc	127
CM003504.1 Vigna radiata chromosome 1	(TA)6	5788808	12	GAggacaaaaagagaaaagggcA	CGAACTCTAGTAAGCAGTGATCGA	248
CM003504.1 Vigna radiata chromosome 1	(CT)6	5809191	12	TTATTTGCTTTGGCCCAGCG	GAGAGAAAGCCCAGTTGCCT	132
CM003504.1 Vigna radiata chromosome 1	(CT)6	5828779	12	TCGCCTTCTCGATCCGTCTA	ACAGCTCGGTTAAGTcgcaa	265
CM003504.1 Vigna radiata chromosome 1	(TA)8	5861121	16	TTCGTCCGTTGGGGTACAAG	GGCAATGGGATGGGATAGGG	119
CM003504.1 Vigna radiata chromosome 1	(TA)6	5864774	12	tggatAATGCTTCGAATgcga	TGAGAATGGTTGTTACCCCTTGT	297
CM003504.1 Vigna radiata chromosome 1	(TA)8	5868141	16	CACGCGTCACAACAATGCTA	GCCTTAACACTGTGGTGGCT	279
CM003504.1 Vigna radiata chromosome 1	(AGT)5	5949348	15	TTAGCAGAACACCCCCACAC	TTCCGGGAAATGGTTGGCAT	238
CM003504.1 Vigna radiata chromosome 1	(AT)6	6054147	12	aCGGAAGCTCAAAACGTATCCT	actagCAAAAACATAGgcgct	201
CM003504.1 Vigna radiata chromosome 1	(AT)7	6068434	14	CCCTGCACTTGCCTTTGAAC	AGCACCAAGAGCCATGGAAA	124
CM003504.1 Vigna radiata chromosome 1	(AT)8	6119955	16	CCTCTTTGGTGTGTGTGATGT	ACACGCGTATAAACATTTGTCGA	297
CM003504.1 Vigna radiata chromosome 1	(AT)6	6122140	12	GCAGTGGTGTAATTCCCCCT	TGCACTGGTGAGCTCTGAAG	212
CM003504.1 Vigna radiata chromosome 1	(TA)8	6125433	16	aaggggCTGAGGAGTAGAGG	TTGTCCTAACGAAAGCCCCC	119
CM003504.1 Vigna radiata chromosome 1	(AC)6	6177174	12	ATACTGGCATCCGCAACACA	TGTTTCGGGAGGCATGTCAA	190
CM003504.1 Vigna radiata chromosome 1	(TA)6	6213280	12	TGTGTGTGCCCAATATTGTGG	TCCAGGCATTTCAACCCAGT	133
CM003504.1 Vigna radiata chromosome 1	(TA)6	6246841	12	ACCAACCTGAAAGGCCACAA	AAGAGCTGCTGCAGTCTCTG	222
CM003504.1 Vigna radiata chromosome 1	(AT)8	6309462	16	TGGCCACCTCGACCAAATTT	CCAAGTCGGCTCTGAACGAA	150
CM003504.1 Vigna radiata chromosome 1	(CT)6	6319797	12	GAGACGGTGGACTTGGAGTG	CTTCACCTCCGTCATCTCCG	258
CM003504.1 Vigna radiata chromosome 1	(TA)8	6320734	16	ATGGGTGTAACCGTGTTCCC	AGCGGAGAGTGTGTTAACGG	171
CM003504.1 Vigna radiata chromosome 1	(TA)6	6360129	12	AACCGCTCGTCCCGAATATC	gttgagaggaacgaGGGGTG	287
CM003504.1 Vigna radiata chromosome 1	(TA)6	6391479	12	GAGGGAGGAAACGTGCAGAA	ACAGGACCACCAAAAGTGCT	257
CM003504.1 Vigna radiata chromosome 1	(AT)6	6398574	12	TCAGTTGGTGAGATGCTGGC	TGTCTCTTGCTTCCCGCTTT	146
CM003504.1 Vigna radiata chromosome 1	(TA)8	6422037	16	TGTGCATTGCAACgttacaga	tgggttgGACCGGTTTAGTG	164
CM003504.1 Vigna radiata chromosome 1	(TA)6	6441754	12	acactggaaagcctcgtgtt	GCGAGATCCAACCGCAAAAG	105
CM003504.1 Vigna radiata chromosome 1	(AT)8	6451313	16	GGCGGTTCTTGTGGTTGTTC	aagggccATTGATGCTGTGA	154
CM003504.1 Vigna radiata chromosome 1	(AT)6	6496287	12	GCGAGAGAAGGCAAAATGGC	GGACGAAAAAGAGGAGTGGC	242
CM003504.1 Vigna radiata chromosome 1	(TA)7	6551451	14	CCCAACGGAAGGATTTTGGC	CCTCGCACGCCCTACAAATA	151
CM003504.1 Vigna radiata chromosome 1	(AT)7	6568549	14	AGGATGCAGAAGAGACAGCAC	GCGTGGTGGCTTTGAGAGTA	266
CM003504.1 Vigna radiata chromosome 1	(AT)6	6604122	12	TGTCCACCCTCATTGAAGGG	ACAATGACAGTGGGCCACAA	100
CM003504.1 Vigna radiata chromosome 1	(GA)6	6613048	12	TGTCgagcaacaaactcaga	gggaaGCACTTGCAAGAcct	241
CM003504.1 Vigna radiata chromosome 1	(TA)7	6635922	14	cttctgcAGCTGCCCTAAGG	agagactaaacacaaaaacagcCA	247
CM003504.1 Vigna radiata chromosome 1	(AT)6	6662243	12	GGTGTGCATTCAAGGAAGCC	ACTGCTCCTTCAGATGTGACTG	285
CM003504.1 Vigna radiata chromosome 1	(TA)7	6703778	14	TTTGCATGCAGACATTCCGC	GGCCTCCACAACCATCTTCA	234
CM003504.1 Vigna radiata chromosome 1	(TA)6	6714790	12	CTAGGAACAGGGTCTCCGGA	CCAACACACCATGGTGCAAG	265
CM003504.1 Vigna radiata chromosome 1	(CA)6	6761759	12	TTGTATCCCTGCTACGGTGC	ATCCCTAAACCCTCGCAACG	126
CM003504.1 Vigna radiata chromosome 1	(AT)8	6771241	16	TATGGTGCATACTGGCGCAA	CGACTTCACCAACACTCCCA	117
CM003504.1 Vigna radiata chromosome 1	(AT)6	7094695	12	tgcaacaaacaaatatgcaCA	TCTGCTTTTTGTTTGGCATGGA	120
CM003504.1 Vigna radiata chromosome 1	(TA)6	7114940	12	GCAGGCTAATGGCAGCTAGA	CTTCACGCTTCCACTGGCTA	103
CM003504.1 Vigna radiata chromosome 1	(AT)7	7199869	14	TCAGCTTATGGCAAATGCGC	CGCAATCAGGTGTAGTCCAGT	125
CM003504.1 Vigna radiata chromosome 1	(TA)6	7212062	12	AGGGATGGGTTTGGGGTCTA	ggaatggaagACGTACCGCT	173
CM003504.1 Vigna radiata chromosome 1	(TA)6	7241227	12	CTGGTGTTCTCCCTCTTAGCC	ACAAAAGCACAACAAGACCTGG	183
CM003504.1 Vigna radiata chromosome 1	(TA)6	7281315	12	acacacacggGTAAGGCTTT	GGTTTCAGCACCAATTCcgg	174
CM003504.1 Vigna radiata chromosome 1	(TA)6	7353484	12	AGGTTGCTTTGCATGCTGTG	CGAAGGTGCCCTCAACAGTT	111
CM003504.1 Vigna radiata chromosome 1	(AT)8	7364773	16	TGGACCAATTCGTGATCGACA	ACCATGACACAGTTTACCCTCT	229
CM003504.1 Vigna radiata chromosome 1	(AT)7	7389929	14	TTCGTTCCATTTCgttcgcg	GTGTTTTGGGGGTGGATTGC	168
CM003504.1 Vigna radiata chromosome 1	(AT)6	7393358	12	TGGCAAAGGCATGGTTTCTG	GCTGCTTGTGGCTGAAGTTC	147
CM003504.1 Vigna radiata chromosome 1	(AT)6	7426938	12	ACACGCATTTGTTGTACATGCA	ccttcgGTCATCTCCAAAGCT	143
CM003504.1 Vigna radiata chromosome 1	(AT)6	7449504	12	CGTGTCTTTGTTGCACAAGC	ccttcgGTCATCACCAAAGC	140
CM003504.1 Vigna radiata chromosome 1	(TA)7	7487565	14	TGTGCTTCCAAACACAATTGACA	aacggCATATCAAATCAGCA	255
CM003504.1 Vigna radiata chromosome 1	(AT)6	7515369	12	TTCGTAAAGGGCGAAGGGTC	AGGTACACATGACCTCTGAGG	108
CM003504.1 Vigna radiata chromosome 1	(TA)6	7549102	12	GCTGACTCCCGggtcaaaat	TCTGTGAGTAGGAACAAGCAGA	214
CM003504.1 Vigna radiata chromosome 1	(TA)7	7551958	14	ACAAGAGCGAGAAGTTgcct	AGGGATTGGCGTGTGATGTT	252
CM003504.1 Vigna radiata chromosome 1	(AG)6	7579942	12	GGGTTTGTGTAGTTGCACCC	CGCACCAAGGATTTGTGGTC	100
CM003504.1 Vigna radiata chromosome 1	(AT)8	7628436	16	TGGAATTGCTCCTGAATTTccc	TAGTACCGGCACCTTCGAAG	103
CM003504.1 Vigna radiata chromosome 1	(TA)6	7655251	12	AACCTAGCAATCGCGAGACC	AGGTTCAATTCGACTCCGGT	100
CM003504.1 Vigna radiata chromosome 1	(AT)6	7666070	12	GTGGCCATCTTCCCATTTGC	CGTTTCCGTGTGATGCTGAC	245
CM003504.1 Vigna radiata chromosome 1	(AT)6	7670276	12	AGGAGAAGGAGGTGCAGACT	TGGGACTGCAGAGATCATGC	129
CM003504.1 Vigna radiata chromosome 1	(AT)6	7674001	12	acccgTGGAGTGTTGTCAAT	CGCCGACTTCACGTTCAAAA	291
CM003504.1 Vigna radiata chromosome 1	(TA)6	7723557	12	CCAATGGTGTTTGTGTGCGT	GAAGCAGCCAAAGAAGCACC	107
CM003504.1 Vigna radiata chromosome 1	(TA)6	7744911	12	TGGCAACTATTGTGATGTTGCA	GGGCATTGATGGGACCAACT	133
CM003504.1 Vigna radiata chromosome 1	(TA)6	7765743	12	CGCCTTTGGACTTTGTGTGG	TGCTGCTAGCTAAACGGTCC	253
CM003504.1 Vigna radiata chromosome 1	(TA)6	7812158	12	GATGGTAACGTGGTGGACCA	ACGTGATGAGGTTGCAGAGG	127
CM003504.1 Vigna radiata chromosome 1	(TA)7	7826072	14	AGGTGTAACAGTTGGGGAtct	ACAATTACTTGATGGGCCATCT	276
CM003504.1 Vigna radiata chromosome 1	(GA)6	7828773	12	GTCTCATCTCGTGGTGGTGG	TGGGTTCTTTACAGTTCTCGCA	104
CM003504.1 Vigna radiata chromosome 1	(TA)8	7832796	16	CGTCGCCGTCAAATGGAATC	CCTACTTGCAGCTGTGGACA	233
CM003504.1 Vigna radiata chromosome 1	(AT)8	7872112	16	CCTTCTCCCTTGTCActgcc	TTTGTCTTCCCAACGCCTGA	246
CM003504.1 Vigna radiata chromosome 1	(AG)6	7904463	12	CTTGCTCGAACCGTCCTTCT	ccaTGGAGCCATCCTCGATC	260
CM003504.1 Vigna radiata chromosome 1	(AC)6	7962843	12	ACAAACACTGCAACACCCTT	CCACATGCATCACAAGTTCCA	178
CM003504.1 Vigna radiata chromosome 1	(GA)6	7971686	12	GGTGGCACCAACAGCATAAA	GTGGGACATGGCCACACTTA	103
CM003504.1 Vigna radiata chromosome 1	(CA)6	8011348	12	CGTCATCCCCTTCAAGCACT	CCCACGAGGAAAGGCTGAAA	278
CM003504.1 Vigna radiata chromosome 1	(AG)6	8023195	12	ATTCAACAGAGTCGAGGCCG	TCACCAATCTCGGATGCACC	192
CM003504.1 Vigna radiata chromosome 1	(TG)6	8075748	12	GCTTTGCACTGACAACTCCC	GCCACTGAGATGAAGTTGCG	133
CM003504.1 Vigna radiata chromosome 1	(AT)7	8127158	14	TCTTTACAAGGTGGGGCCAC	ATTGCCGGTGGATTCTGGTT	179
CM003504.1 Vigna radiata chromosome 1	(TA)6	8164777	12	GGAGACTAGCCCCACCCTTA	TGGATGGCCATGGGTTTGAA	157
CM003504.1 Vigna radiata chromosome 1	(TA)8	8186793	16	TCGTAGCAAATTTGTCGATGGC	AGCACCGAATACGTTATGCA	145
CM003504.1 Vigna radiata chromosome 1	(TA)6	8268640	12	AGAACCATGTACAAAagcaca	ACTCTCATCCAACAGTGGCa	105
CM003504.1 Vigna radiata chromosome 1	(TC)6	8271600	12	CCATGGATGGTGGTCGAATCA	TATGCGAGCATCCGACATCC	174
CM003504.1 Vigna radiata chromosome 1	(TA)7	8275844	14	CGGTTTTGGCTGTTTCGGTT	gagtgTGTGAGTGAGGCCTT	203
CM003504.1 Vigna radiata chromosome 1	(TA)8	8316490	16	TGCGGTAACTCATACTTGgt	TTTGAAGTCACGCTCCCACT	206
CM003504.1 Vigna radiata chromosome 1	(AT)6	8327810	12	TGACAGTCACACATGCGAGt	TGCAAGATAGTGTCACGTGTGA	134
CM003504.1 Vigna radiata chromosome 1	(AT)7	8330745	14	gagtgTGTGAGTGAGGCCTT	CGGTTTTGGCTGTTTCGGTT	203
CM003504.1 Vigna radiata chromosome 1	(AT)6	8335817	12	GTGGAGGGCTCGAGATTTGT	ACTCCTTCAACCTCACATGTCC	274
CM003504.1 Vigna radiata chromosome 1	(AT)8	8379832	16	aactcGCGAACATTCACGTA	tgagGACGATTTggttctaa	197
CM003504.1 Vigna radiata chromosome 1	(GCA)5	8384231	15	CAATTGTGCCTTTCCGGTGG	ATATGTGCGGCTGCTATGCT	112
CM003504.1 Vigna radiata chromosome 1	(TA)6	8399678	12	CAGCTGTTGCAACTGGCTTT	tgttGTGATTGTGGCTTGCA	105
CM003504.1 Vigna radiata chromosome 1	(AT)6	8409435	12	TGCTAAACAAGGTTTATGTGCCT	CCGTATGTATGTCTGTGTCAGC	218
CM003504.1 Vigna radiata chromosome 1	(AT)8	8413790	16	GGCGGAACTTCCTACCACTC	AAAACATGCTCTCGGCCAGA	286
CM003504.1 Vigna radiata chromosome 1	(CT)6	8466303	12	CTCATCGACGACCCTAACGG	AGAGAGCGAAGATTAGCGGC	116
CM003504.1 Vigna radiata chromosome 1	(AT)7	8475962	14	CGGCAGTAATGGAAGTTGGC	TGGAGTTGGATGATGAGTGTGT	190
CM003504.1 Vigna radiata chromosome 1	(AT)6	8488400	12	TGTGTGCATGTGCTTAACGT	TGTGTGTGTTCTTGAGGCTGT	104
CM003504.1 Vigna radiata chromosome 1	(AT)6	8535551	12	tggttGATCAGCCACATGGT	AAGACGAGGCCACACAAATT	208
CM003504.1 Vigna radiata chromosome 1	(TA)8	8555414	16	TAAGAGTGTGTGGTGGGGTG	acaCATAGGCCCCTCTTCCT	101
CM003504.1 Vigna radiata chromosome 1	(AT)8	8636929	16	ttctttccagTGCACCGTCG	TGATTCGTGGTGGCTTGTGT	107
CM003504.1 Vigna radiata chromosome 1	(TA)7	8678334	14	TCACTCTGTGAAGCAATGTTTCA	ACACCAAGCAGACATACACCA	215
CM003504.1 Vigna radiata chromosome 1	(AT)6	8699638	12	CCAATGGCCTCTACTGCACA	CTTTCCCATCTTCCCCCACC	279
CM003504.1 Vigna radiata chromosome 1	(AT)6	8707919	12	aggcTGTGGAAAATACCTTGGT	GCCCCAACACAGAAGAGGAA	292
CM003504.1 Vigna radiata chromosome 1	(TA)6	8713374	12	AAAGCCAGCATGTCCGAGAT	ATTGACAGCACGTTTGTGGC	128
CM003504.1 Vigna radiata chromosome 1	(CA)6	8720281	12	agggatttacctctcggcct	gagcggtaaatccctctcgg	232
CM003504.1 Vigna radiata chromosome 1	(AT)6	8808509	12	ACTCGTGCCTCAAGGTCTTG	CCCACCTTACCTAGCCTCCT	104
CM003504.1 Vigna radiata chromosome 1	(GCG)5	8831302	15	GGTGATGATGGACGTGTGGT	AAAGGACATAACGGCCTGCA	130
CM003504.1 Vigna radiata chromosome 1	(TA)7	8850807	14	tGGATGGATGTTAGACACTGA	agacTCACAAGATGATCCACCA	295
CM003504.1 Vigna radiata chromosome 1	(TA)6	8855783	12	ACCGGCTAGACTCAAGAGGT	AGTTTCAGTTTTGGGCCCGA	127
CM003504.1 Vigna radiata chromosome 1	(AG)6	8863895	12	ggTGCAAACGCAGACAAGAg	tgAAACGGCTGTGACCATCA	245
CM003504.1 Vigna radiata chromosome 1	(CT)6	8864762	12	AATTCTGCACTCCGGCAAGA	GGAGGACCACCACAAGAAGG	101
CM003504.1 Vigna radiata chromosome 1	(TA)6	8874292	12	GTGTGAACGCGAAACAcctc	GCTTGCATAAGGTATGTCGGC	205
CM003504.1 Vigna radiata chromosome 1	(TA)6	8883200	12	CTGGATGCAATGTGTGTTTTGC	TGGACATGTTGTCTGGATTGGT	247
CM003504.1 Vigna radiata chromosome 1	(TA)8	8904088	16	GCATGATGATGATGCGCCTG	ATGCATTGTGCCGGGTTTTC	152
CM003504.1 Vigna radiata chromosome 1	(TA)7	8906649	14	TCATGCCAATGGGTCTGCTT	TGGACCCCGGGATAGGAAAT	122
CM003504.1 Vigna radiata chromosome 1	(AT)7	8914655	14	GGGGCACTATGAGGAAATAGCA	acCACTTGTTTCTGGTGTCCA	132
CM003504.1 Vigna radiata chromosome 1	(AT)8	8919711	16	TACGCAGCACCCCCTTTTAC	GCACCCACATAAACGCACTC	122
CM003504.1 Vigna radiata chromosome 1	(CA)6	8966197	12	TTGCTTTGTGGCGTTTACCG	GAAGAGGTTGGAGCGGTGAA	279
CM003504.1 Vigna radiata chromosome 1	(TA)6	9069586	12	AGACCTCATTGATCTATGACCCA	TGGTTCATCcagtgtgtgtgt	107
CM003504.1 Vigna radiata chromosome 1	(TA)6	9100907	12	tgtgggaggaggactatgca	CTTGGGGCgctctgatgatt	297
CM003504.1 Vigna radiata chromosome 1	(TA)6	9172030	12	tggtacattctAGCAACGTgga	gaggtgggtaagggtttggg	136
CM003504.1 Vigna radiata chromosome 1	(TA)7	9185042	14	acaGCAACACTTCCTTCCTT	TGTCAAAAGTCAACACCATGCA	258
CM003504.1 Vigna radiata chromosome 1	(TA)8	9483000	16	AGGTCAAGAATGGTGAAGTCAGT	aaaagaaccGTGTGTTGGCG	173
CM003504.1 Vigna radiata chromosome 1	(AT)6	9621155	12	AGCAGCTGTTCCATGTTCCA	CACCCTCAACCCCTCAAGTC	144
CM003504.1 Vigna radiata chromosome 1	(AT)6	9631652	12	ACGTTAAGGTGCTGCAGAGA	GTCTCAAAGCAAGCCAACCA	103
CM003504.1 Vigna radiata chromosome 1	(AC)6	9642688	12	CTGCATCCTCCTCAGCTTCC	GCTTGTGCTTCTGCTTCACC	128
CM003504.1 Vigna radiata chromosome 1	(CA)6	9644122	12	GGTCTTCCCCCAAATTGGTT	gCGCTAGTATGTCTGAGGGG	218
CM003504.1 Vigna radiata chromosome 1	(TA)6	9685989	12	ACCTTTCCAACACACTCATACGA	ACTTCCTGCACCCCATCAAT	186
CM003504.1 Vigna radiata chromosome 1	(AT)6	9754745	12	AGCAACAGCTAGGCCTTCTG	ATTTTGTGTCTCGCCGTTGC	172
CM003504.1 Vigna radiata chromosome 1	(TA)6	9760117	12	ACCAGACACCAGACCTTCCA	TGTGCTCCACTCTTCTGCTG	223
CM003504.1 Vigna radiata chromosome 1	(AT)6	9882476	12	CATGAGCCTCACAAGCCTCA	TCCGACAGGTTTGCATGTGA	128
CM003504.1 Vigna radiata chromosome 1	(TG)6	9984046	12	GAGGGGAATTTGGGTCTGCA	AAGGGCCCAATCCATCCTTG	180
CM003504.1 Vigna radiata chromosome 1	(AT)7	10000339	14	CGCGCTCCTAGAGTCAAGAG	AGCAACTCCTCTAGTGCCCT	251
CM003504.1 Vigna radiata chromosome 1	(TA)8	10027457	16	TCGCGAGAACCATGCTTCTA	ACTCGCAAAAACTAgtcttgca	244
CM003504.1 Vigna radiata chromosome 1	(TA)7	10073725	14	ATGTGCCTTTCCTTTTGGGA	ttgCCTCTCGTCGCTTTCAT	188
CM003504.1 Vigna radiata chromosome 1	(AT)6	10166605	12	acgaaactaacgacagtgacct	ACGACGGTGAATAAAACGtt	285
CM003504.1 Vigna radiata chromosome 1	(TA)6	10189143	12	GCACCAACCCCTCCTCTTAC	TGATGTCGGTGTCGGTGTTT	137
CM003504.1 Vigna radiata chromosome 1	(AT)7	10230216	14	CCCCGTCCTTGTTTTCCTCA	TCGTTCCGCATAATCCGCAT	251
CM003504.1 Vigna radiata chromosome 1	(TA)6	10234680	12	GGGTGGTAGATCTTTCTTCACCA	TTTGCAGCTTCCAAAACCCT	158
CM003504.1 Vigna radiata chromosome 1	(AT)7	10418678	14	TACGTGGCAGCCTTCTTGAG	tggaggaccatccaagctCA	210
CM003504.1 Vigna radiata chromosome 1	(AT)6	10457867	12	GCCGACATGATCCACTGTCA	TGTGGCTGGCTGAACTCATT	108
CM003504.1 Vigna radiata chromosome 1	(AT)7	10473212	14	tggGATACTGAGTTGCATTGTGT	TGCAAATGGAAACTTCTTTTGTGA	166
CM003504.1 Vigna radiata chromosome 1	(TA)7	10595174	14	CACTCATTCCTCCTCTTCCACA	TGGTACTTCCACGCTCGTAC	184
CM003504.1 Vigna radiata chromosome 1	(AG)6	10597098	12	TTCGTGCCTCTTGGACTGAC	TGATGGTGACCTAAGTGTGCC	193
CM003504.1 Vigna radiata chromosome 1	(AT)8	10801822	16	TCAGACGAAGGGCAAAGCAA	CACTGCCAAATCCACCCTCT	247
CM003504.1 Vigna radiata chromosome 1	(TA)6	10813668	12	AGCCTCCTCCTCTGCTACAA	ATCGATCACGCTCCATTGCT	268
CM003504.1 Vigna radiata chromosome 1	(TA)8	10885867	16	CGAGTTGAATCGTCCTCGGT	GGTCGACCTAGCCAGTCCTA	280
CM003504.1 Vigna radiata chromosome 1	(TA)6	10916735	12	ACCGTTGCATGAAACCCTAGA	TGCTGTAACGACATTGGCGA	202
CM003504.1 Vigna radiata chromosome 1	(TA)7	10920609	14	CTCATGGCACGAGCTGATGA	TCTTCCATTTTTCGCACCTGT	224
CM003504.1 Vigna radiata chromosome 1	(TC)6	10969992	12	CCCTTTGCTCACCCCATCAT	GGGAATCCTTGCCATGGACA	212
CM003504.1 Vigna radiata chromosome 1	(AT)8	11032213	16	TCTTCACACTACCAGCCAAT	TCCTACTTTGGTGCTCATATACGT	271
CM003504.1 Vigna radiata chromosome 1	(TA)8	11034604	16	ACTTTGGGGAGGAttcaaggt	CCAACTGCAATTGGTCACGA	217
CM003504.1 Vigna radiata chromosome 1	(TA)6	11189960	12	AGAATGCCTTCAGGTGCCTT	ACGCCAACAAATGAATTGCA	160
CM003504.1 Vigna radiata chromosome 1	(TA)6	11224143	12	ACAGGCAGATGACGTGTGAA	CGTCCTTCAGCTGTGGGATT	118
CM003504.1 Vigna radiata chromosome 1	(AT)7	11230599	14	CCCCACTTTCTCTGGGCTTC	AATCTTGGATTTGTGGGGCT	146
CM003504.1 Vigna radiata chromosome 1	(TA)7	11233204	14	AAGTGTGCACGTGTGTTTGG	AAGCGTTACGGAAGCTTTGC	237
CM003504.1 Vigna radiata chromosome 1	(AT)8	11351180	16	AGCCCTTGCAACTTCACTCA	TTCCTTTGGGTTGTGGGCTT	128
CM003504.1 Vigna radiata chromosome 1	(TA)8	11526445	16	TCCCacctcctctctctctc	AGAGATGTGTTTTTGTGCAgt	156
CM003504.1 Vigna radiata chromosome 1	(TA)6	11611259	12	cgcACTCACTTTCTATGCCG	AGAAAAGTGACGTGGtgaca	234
CM003504.1 Vigna radiata chromosome 1	(TA)6	11647841	12	AGCATAGGAGTGAACatgaa	aaaggaAGGCATGGCTACCC	123
CM003504.1 Vigna radiata chromosome 1	(TA)6	11660637	12	acttgtacCCTCCTCGTAGT	ttgGAGAATATAGACcgcat	104
CM003504.1 Vigna radiata chromosome 1	(AT)7	11701698	14	CATTGACCAGGTCGAcgcta	AGGTTATGTGGAATCATGAaagaga	144
CM003504.1 Vigna radiata chromosome 1	(TA)6	11703348	12	TGGTGTCAATCCCAGATGGC	CAGTTTGCAGGCAACGTTCA	203
CM003504.1 Vigna radiata chromosome 1	(AT)7	11708771	14	tggtttactCTATCTCATCGCGA	aggtTGGTTACGTGTAGAAGT	105
CM003504.1 Vigna radiata chromosome 1	(AT)6	11736291	12	ACCTTTTATAACCATGCCCTAgct	TGGTGTCCATTGCATGAACA	199
CM003504.1 Vigna radiata chromosome 1	(AT)7	11758824	14	TGGTGGTGTAATGAGCATgca	GTGACTTCAGCTGCATGCAC	147
CM003504.1 Vigna radiata chromosome 1	(AT)7	11782117	14	AGTCCAGTGACGACTCTGACT	ACGTATTGACATATGGAAGGTCAGT	107
CM003504.1 Vigna radiata chromosome 1	(AC)6	11806314	12	AAAGGGTGGAATCGGTGCAT	TATGCATCGCACCGTATCCC	209
CM003504.1 Vigna radiata chromosome 1	(TG)6	12166602	12	TTGCAGGCTGTGAATTCCAC	TTCTGGTTGCCTCACAATGT	108
CM003504.1 Vigna radiata chromosome 1	(TA)8	12238354	16	ACCACGAGTAGTACCCTCCC	GAATTCCTCTCCCAGGCCAG	251
CM003504.1 Vigna radiata chromosome 1	(TA)6	12323045	12	GCCTGCAAAGAACATTGGCA	TTCGTGAACTTCCTGGGGTG	256
CM003504.1 Vigna radiata chromosome 1	(TA)7	12337133	14	TCCCTTCTCCTGTGTCCGAT	AGATGTGGACGGTCTGCATG	277
CM003504.1 Vigna radiata chromosome 1	(TA)8	12413830	16	TGTGGCAGTTCCTCAATGTGT	GCAATGTTACCTCCTGCAGC	157
CM003504.1 Vigna radiata chromosome 1	(AT)6	12554324	12	TGAGGGAACATGTTGTCCCA	TGTGGGAAGTGCACAGCTAG	118
CM003504.1 Vigna radiata chromosome 1	(AT)7	12564112	14	aggttaggagaggtgtagggt	agttgggtgttgctcccttc	132
CM003504.1 Vigna radiata chromosome 1	(TA)7	12567049	14	AGGTATAGACGTCGGGGTCC	TCGGACCTTTTTGACGCTGA	265
CM003504.1 Vigna radiata chromosome 1	(TA)8	12821226	16	ggtgagtaagggtttggggg	tttgttaacacgcgtacgcc	181
CM003504.1 Vigna radiata chromosome 1	(TA)7	12898760	14	ACATCCAATTGCCTTCCGGA	ACCAGTTAACACCCTCACACA	266
CM003504.1 Vigna radiata chromosome 1	(TA)6	12913009	12	acacAAAGAATAAGGGTCAAATGGG	AGGGTTTCCACGTGGACTTC	163
CM003504.1 Vigna radiata chromosome 1	(AT)6	12913281	12	ACGTGGAAACCCTAATGCCA	TGGCTAAACTCCACAAATGCA	103
CM003504.1 Vigna radiata chromosome 1	(TA)8	13017042	16	TCACTCGATTGGTGGTTGCT	acgatCATCACGTGTGTGGA	133
CM003504.1 Vigna radiata chromosome 1	(TA)7	13063226	14	GTGGGCAACGAGgagaatta	TAACTCTCCACGTTGCCCTC	112
CM003504.1 Vigna radiata chromosome 1	(TA)6	13166593	12	TTCTTCGCACTCAAGGCTGT	ATCCAAGCGAAAGTCCTGCA	103
CM003504.1 Vigna radiata chromosome 1	(AG)6	13208265	12	GGTGCACCTGATCCCAgatc	ACAGCCGGTAGAGGGTTACT	119
CM003504.1 Vigna radiata chromosome 1	(CA)6	13326982	12	TCGCCAATCCATCCACACAA	GGCCATTGTATTGGGTTGCG	216
CM003504.1 Vigna radiata chromosome 1	(AT)6	13356040	12	AGGCCATTGAGTGTCACTGA	GGATACAAATCACCTGTCCT	186
CM003504.1 Vigna radiata chromosome 1	(AT)6	13374931	12	aaactAGAAACACCTtcggt	aagcaatgtgttgaatgcaa	180
CM003504.1 Vigna radiata chromosome 1	(TA)6	13396065	12	CTCACCGCCTGTGCTTTTTC	TGTGCGTTCTCCTCTCACAC	146
CM003504.1 Vigna radiata chromosome 1	(AT)6	13407970	12	GGGTAGCAACAAGTGAGGCA	ACTCAGCACACTCCCTACCA	280
CM003504.1 Vigna radiata chromosome 1	(TA)7	13411942	14	TGTATGACGATTGGTCTCTTGgt	tgcaCACCCTACTTGTAGATCA	101
CM003504.1 Vigna radiata chromosome 1	(AG)6	13435740	12	TGGGGCCACTGTTTCAGTTT	caaCCAGGGTGACACTGACA	118
CM003504.1 Vigna radiata chromosome 1	(TA)7	13472069	14	gttagtgagccaacccagcT	TCAATTCAGCCCACCATGTGT	137
CM003504.1 Vigna radiata chromosome 1	(TG)6	13487015	12	GCGGGTTAGGAGAAAAGGGA	GGGTGGTTTAGCATTCCTCTCT	139
CM003504.1 Vigna radiata chromosome 1	(TA)7	13553000	14	TGAGAACTGGCCGGAATCTG	TCCCTGGAAACAAAAGCTGC	233
CM003504.1 Vigna radiata chromosome 1	(CT)6	13642746	12	TGCGAATGAATGAAGTGGAGGA	AGCACAAAACTGCACACACA	104
CM003504.1 Vigna radiata chromosome 1	(TA)6	13648228	12	GCCTTGCATTGCTCTCTTACC	ACAAACGAATTGCGagtcga	107
CM003504.1 Vigna radiata chromosome 1	(AT)6	13648525	12	ACACACCAAGCGAGCTCAAA	GGATCTGAGGTCCCCTTTCC	125
CM003504.1 Vigna radiata chromosome 1	(AT)6	13664257	12	AATCGCACCAGAAGCTAGGG	GTCGCGCTTCCAAGACAATG	119
CM003504.1 Vigna radiata chromosome 1	(TA)8	13670157	16	CCGGGAACACGAACATCAGA	GGCTATGGTGACCTGCATGT	266
CM003504.1 Vigna radiata chromosome 1	(AT)6	13681467	12	GCTTCGATTCCTCTGCTGGT	CGTAGCCGATCGGTTGATGA	155
CM003504.1 Vigna radiata chromosome 1	(TA)7	13696154	14	AGCACGGATAGTCacctcaa	atGCACGCACTGGTtggata	169
CM003504.1 Vigna radiata chromosome 1	(TA)7	13723091	14	TGTAGTGGCCATAGCAGCAG	CCATCTCCAGGCCATCAACA	131
CM003504.1 Vigna radiata chromosome 1	(AT)7	13727348	14	GTAGAGGACACGGGTGCATG	TCTGGACCAAGGCATTGCaa	130
CM003504.1 Vigna radiata chromosome 1	(AT)6	13746092	12	TGGGAGGGTTGGAGATGAGT	TCTTACTGCCACCAACGGAC	164
CM003504.1 Vigna radiata chromosome 1	(TA)6	13920634	12	GAAAGGCGTGACAGAGTGGA	TGGCGGGAAAGTGACAGAAA	121
CM003504.1 Vigna radiata chromosome 1	(TA)6	13948717	12	gcggatgttcagtttagtctcc	aagaaacaaccaaaaacggt	119
CM003504.1 Vigna radiata chromosome 1	(TA)6	13966303	12	TGTTGAAAGGATGTTGTtacatga	TGGGGCTTTTGATTAACAGTgg	217
CM003504.1 Vigna radiata chromosome 1	(GA)6	13978037	12	AGGGACACTGACCTAGGCTT	AGCACACATTTCAACCTTCACG	180
CM003504.1 Vigna radiata chromosome 1	(AT)6	14061474	12	ACAACATCACGCAATGCATCA	tgatcATGCACCGAGTTGTT	271
CM003504.1 Vigna radiata chromosome 1	(AT)6	14066270	12	gcaataTCATTGAACATGGTTGTGC	TGGTGCGACATTTGAGAGAGA	104
CM003504.1 Vigna radiata chromosome 1	(AT)7	14086928	14	GCCTAACTACAGAGAGGTGTGG	acaGTCACACCTTTCAGCAGT	104
CM003504.1 Vigna radiata chromosome 1	(TC)6	14107845	12	CTCCCCCAATCGCATCTTGT	AACGCAAACAGGGGAAGGAT	152
CM003504.1 Vigna radiata chromosome 1	(TA)6	14291402	12	agacaTGTGATATTAggcatt	ACCGTAAATGTGCATGTATga	297
CM003504.1 Vigna radiata chromosome 1	(AG)6	14292430	12	ACCTCGAACCCTGAAAGCTG	TAACACGTTTTGCCTTCGCG	103
CM003504.1 Vigna radiata chromosome 1	(AC)6	14456717	12	CTGGTGGTCCTCGACAACAA	TGACTTGTTGCCTGAACCCA	142
CM003504.1 Vigna radiata chromosome 1	(AT)6	14529831	12	AAAAGGAAGGGCAAATGGCG	TCATCGGTGAACTTGCTCCC	133
CM003504.1 Vigna radiata chromosome 1	(AT)7	14534648	14	GCGAGTTGTGGTGTTGCAAT	ACTCGCCTCTTCCATCCTCT	238
CM003504.1 Vigna radiata chromosome 1	(TC)6	14621224	12	TTGGAGACCGACCAAGGTTG	TGAGGAGCTCCATGATTGCC	136
CM003504.1 Vigna radiata chromosome 1	(AT)6	14686186	12	TGCGACTATTTGCAGGGGTT	CCTGGTTAGGTAAACTCCTGCA	150
CM003504.1 Vigna radiata chromosome 1	(AT)7	14748993	14	AGAACCCTCCCTCTCATGCT	ggtgttggtggtAGGAAGCA	255
CM003504.1 Vigna radiata chromosome 1	(TA)6	14795762	12	TGCAGTGGAAGCAGAGAACA	ACAAGCAGTCACAGACACGT	270
CM003504.1 Vigna radiata chromosome 1	(AT)7	14812635	14	tttgttaacacgcgtacgcc	cgagggaggtgagtaagggt	188
CM003504.1 Vigna radiata chromosome 1	(TA)6	14912829	12	ACATGCTCCAAAGGGATCTCA	gctcacccttgcttgtttgt	111
CM003504.1 Vigna radiata chromosome 1	(AT)6	14985101	12	CCGTCATCCTCGCTATGGTC	TCTCGGCAAGGACTATTCGC	101
CM003504.1 Vigna radiata chromosome 1	(TA)6	14996343	12	TCTCCTTCTCCTGTACTCCA	ACACTGTCTAGATAGCGCTAGC	178
CM003504.1 Vigna radiata chromosome 1	(TG)6	15225972	12	TGTGCGTGTGTCTATGtgct	acgcacacacaaacacacac	209
CM003504.1 Vigna radiata chromosome 1	(TG)6	15226268	12	TGTGCGTGTGTCTATGtgct	acgcacacacaaacacacac	209
CM003504.1 Vigna radiata chromosome 1	(AT)7	15234286	14	TAGTCCACTGTCAGCATGGC	TGTTGGCCATGAACACATGA	153
CM003504.1 Vigna radiata chromosome 1	(TA)6	15241127	12	TTGCGAAGGATCAGGCTGAG	GAAAGCCTGCCAACAACGAG	178
CM003504.1 Vigna radiata chromosome 1	(TG)6	15386082	12	TTGCTAAGACCATGCAGGGT	CCCATGGGAGTAGACGCTTC	178
CM003504.1 Vigna radiata chromosome 1	(TA)7	15463382	14	TAACGGACTTGAGCGAGCAA	ACCGTGGGACATCCTTTGAT	153
CM003504.1 Vigna radiata chromosome 1	(AT)7	15471303	14	GCGGTACCCTGGCTTAATGA	AGTGTTGGGTAGCCTGTAGC	155
CM003504.1 Vigna radiata chromosome 1	(AT)6	15617669	12	tctctccccctttgtgcatt	acacacctacatttcaggggg	175
CM003504.1 Vigna radiata chromosome 1	(AT)7	15688861	14	TTGAAGTCCCCACAAACCCC	AGCCAACCTTCAACACCACA	243
CM003504.1 Vigna radiata chromosome 1	(AT)6	15698955	12	gctGGTCATGAAACCACTGC	CCAGAGTGAGCTTGGAGAGT	151
CM003504.1 Vigna radiata chromosome 1	(TA)6	15716188	12	AGAATGCAACGCCTCCATGA	TATTGCTGTGTCTGTGGGCA	103
CM003504.1 Vigna radiata chromosome 1	(AC)6	15950288	12	TTATCCGTGTGACCGGCAAA	GAGAATGACGCAGGGGACAA	256
CM003504.1 Vigna radiata chromosome 1	(TG)6	16063180	12	TTGGGAGGAGTGCACCAATC	ACACGGCATTGGGTGATGAT	244
CM003504.1 Vigna radiata chromosome 1	(TG)6	16076211	12	CTCTGCAAGCCTTTGATGTCA	ACAGCCCAGAGAGAGCCTAA	144
CM003504.1 Vigna radiata chromosome 1	(AC)6	16180010	12	AGGCACAAGTACAGTACGCA	AGTTGCTTCACCAATGAAACCA	258
CM003504.1 Vigna radiata chromosome 1	(AT)8	16364342	16	CCAGGGATTTTGGTTCCGGA	TCCATGCTCCTTTGGTGCTC	182
CM003504.1 Vigna radiata chromosome 1	(TG)6	16376828	12	ttactccaggctaagcacgc	atggaaggggcacatggaag	192
CM003504.1 Vigna radiata chromosome 1	(AT)6	16388347	12	TGCTTCAGTTACCgtgtatt	TGCAAAATATTCTTCAAGacgt	264
CM003504.1 Vigna radiata chromosome 1	(TC)6	16454286	12	CCCCTTTGCCGACAGATCTT	CAAGCGACGAAGGAACAACG	207
CM003504.1 Vigna radiata chromosome 1	(CA)6	16558640	12	GAACCGACAAACTTGCCACC	AGGCAGTGGTGATCTTCAGC	199
CM003504.1 Vigna radiata chromosome 1	(AT)8	16664288	16	AACACAAGGTGGTGGTGGAA	GTGGGGAAGAAGGTGGTGTT	292
CM003504.1 Vigna radiata chromosome 1	(TA)7	16734622	14	ACAAGAAGATTTGCaagcggc	gtgggaggagacttgtgcaa	211
CM003504.1 Vigna radiata chromosome 1	(AT)7	16789638	14	aaatgGCGTGGGAGGAAGAG	TCAACCCATTGAGCCCTTCC	118
CM003504.1 Vigna radiata chromosome 1	(TG)6	16847540	12	ttttctgtgtgtgtgtgcgc	GCACCCATGTTAGTGGAGCT	110
CM003504.1 Vigna radiata chromosome 1	(AT)6	16894310	12	CATCTGCGTCGTCCATAGCT	CGGAGTTTGCTTGGGGTTTG	284
CM003504.1 Vigna radiata chromosome 1	(AT)7	16909012	14	gttcCAGCCTCTGAACCTCC	GAGTTGCAAAAGCACTGCGA	162
CM003504.1 Vigna radiata chromosome 1	(TA)8	17014493	16	CAAACCCCCGACTCACACAT	aagttgtctcaaacggcgtt	204
CM003504.1 Vigna radiata chromosome 1	(TA)8	17156036	16	GACGTTTCTCTCTCGCACCA	CCTTTGTCCAGACTCAGCGT	104
CM003504.1 Vigna radiata chromosome 1	(CT)6	17242043	12	ACTTGGGCCAACAAAGGTCA	AGGAGGAGGACATGTGACCA	239
CM003504.1 Vigna radiata chromosome 1	(AT)6	17258820	12	acgcacgttatctgcttggt	TATCTGGCGAGTCGGATTGC	209
CM003504.1 Vigna radiata chromosome 1	(AT)8	17321564	16	atgtttttcgtcccccaact	TGGCAAGTTCTGTTTCAAGCA	235
CM003504.1 Vigna radiata chromosome 1	(TG)6	17401127	12	gcactagTGGAACCTGCCAT	TGCACACAACAATTTCCAGCA	124
CM003504.1 Vigna radiata chromosome 1	(GT)6	17501688	12	actTGGTTCTCTCATTGCACT	TCACTGCATTGTACAGTTGTTCG	100
CM003504.1 Vigna radiata chromosome 1	(TA)7	17647159	14	gttgCTCGTTGTGGTTgctt	tctGTGTAATGAATCGCGGCT	249
CM003504.1 Vigna radiata chromosome 1	(TA)6	17866127	12	CCCAGAATCCGTGCAGAAGA	CAAGCGGCAGTCAAGAAACC	151
CM003504.1 Vigna radiata chromosome 1	(AT)6	17866648	12	GGTGGCGAAGGAATGGGTAA	CGCCAAGAGCAATTTGTGGT	273
CM003504.1 Vigna radiata chromosome 1	(AT)6	18255032	12	GACAGCACAACGTGGGTTTG	AGATGTAAGTGCCTTGGATGTCT	152
CM003504.1 Vigna radiata chromosome 1	(GA)6	18265038	12	ctTCGCTTTCTGCTTCTGCC	CCTCCATGTACACGTCGCTT	241
CM003504.1 Vigna radiata chromosome 1	(CT)6	18580258	12	TTCTTCACCATGGAGGCACC	GGACGCCACAGCAAACATTT	129
CM003504.1 Vigna radiata chromosome 1	(AT)7	18582422	14	GGAGCAGGGCAAGGTACAAA	TCCCAAGGACCACTCAATGC	256
CM003504.1 Vigna radiata chromosome 1	(CA)6	18860422	12	TATGCAAGCTGGGTTTCGGT	ATGTTGATGGGGAGGCCATG	114
CM003504.1 Vigna radiata chromosome 1	(AT)7	18996361	14	aggaaTAACCGTTCACtatca	tGCGTTCTCTTCAGATGACgt	184
CM003504.1 Vigna radiata chromosome 1	(CT)6	19247300	12	TGCGGGTGTTCGTATTTCCA	gccTACACCCTCTCTGTTCC	106
CM003504.1 Vigna radiata chromosome 1	(AT)6	19386151	12	ACCCAGGTATGTTGCACTGg	TGGCAATGCACAAACCACAC	288
CM003504.1 Vigna radiata chromosome 1	(TG)6	19594470	12	GTGTGCATGCCACCAAAGAG	TGTGAGGCAACCAAGGGATC	133
CM003504.1 Vigna radiata chromosome 1	(TA)8	20025566	16	AGCTTCGTCCCAGCTCTTTC	GAGAACGGTCGCTTGACAGA	157
CM003504.1 Vigna radiata chromosome 1	(CT)6	20147740	12	ccACTCTGTTGAACCGTCCA	ACCAAAGAGGCGACGGAAAA	232
CM003504.1 Vigna radiata chromosome 1	(TA)7	20265802	14	TTCAACACGAGAGACGCGTT	ttttcagtGCTGGGCGTTTC	103
CM003504.1 Vigna radiata chromosome 1	(TA)8	20292569	16	agggagtgtgattgagtgttgt	cacaagggatgaacacctcct	119
CM003504.1 Vigna radiata chromosome 1	(TG)6	20419661	12	AGGGAGATGGCGTTGAAGTG	CAGAATACCAGTGGCAGCCA	195
CM003504.1 Vigna radiata chromosome 1	(TG)6	20679751	12	AGGTGACTGCAACATACCCG	GCCCATTTCCAAGCACACAG	247
CM003504.1 Vigna radiata chromosome 1	(TA)7	20690990	14	GGGTGGAAGGTGCAGCTAAA	tgacactgcacacgtgtcaa	273
CM003504.1 Vigna radiata chromosome 1	(CT)6	20710579	12	AGACAAAACCTCGCTCAAGG	GGCTGCAATGTTGGACAAGG	135
CM003504.1 Vigna radiata chromosome 1	(AT)6	20790937	12	AGTAAGTTAGACTCAATTCGAA	ctgaaaaacaggcgtacgcg	198
CM003504.1 Vigna radiata chromosome 1	(AT)6	20805127	12	ATAGAGGTTTCCGCGTGCAT	GCgacaaagggggagaatga	176
CM003504.1 Vigna radiata chromosome 1	(AG)6	20877142	12	CTCTCTCACCATCCCcctca	CCATTGCTGCATTCCACTCG	264
CM003504.1 Vigna radiata chromosome 1	(TA)7	20879145	14	GGTGGATGGGAGGGAGTACT	TGACACTTTATCCTTTATGAACGCg	201
CM003504.1 Vigna radiata chromosome 1	(AT)8	20943185	16	TGAGGTGGGAACGTTGAATT	ACTCTTCGGATAATGCCACT	129
CM003504.1 Vigna radiata chromosome 1	(TC)6	20948480	12	TCCCAACCAAACACgtcaca	TTGCGGGGAGGAGATAGGAA	167
CM003504.1 Vigna radiata chromosome 1	(AC)6	20949922	12	tgatgcGTACCATGCCATCA	TTGCTAGAGCCAGGTGTGTG	124
CM003504.1 Vigna radiata chromosome 1	(AT)6	21050027	12	ACGTTGTTGTGTTGTTGGAAGT	CTCAAAGCTTCGTCACTTCACA	176
CM003504.1 Vigna radiata chromosome 1	(AT)6	21051313	12	agttgCTCATTACAGGAGGTTGT	aacacTAAACGCCATCGAGA	182
CM003504.1 Vigna radiata chromosome 1	(TA)6	21070041	12	GGAGTGTCGCGGATCTTGAA	CAATTGCGCGAGAGAAGAGC	141
CM003504.1 Vigna radiata chromosome 1	(TCGGT)5	21078321	25	TGGCAGGAACCTTGGTTGTT	ATTCAACCGAACCGAACCGA	136
CM003504.1 Vigna radiata chromosome 1	(TA)6	21081559	12	ACGACAAAAGAATTTAAGCCACCA	attggagCCACAGAGCTAGT	288
CM003504.1 Vigna radiata chromosome 1	(AT)7	21132386	14	GAGGTGGAAGGAGTGGTGTG	CCAAACGCGTGGATGCATAG	221
CM003504.1 Vigna radiata chromosome 1	(TA)6	21140004	12	TGTGCTGGAGAGGGACTGAT	ATTAAGAGCCCTTGTGGAGA	100
CM003504.1 Vigna radiata chromosome 1	(GA)6	21179972	12	TGTGCTGGAGAGGGACTGAT	ATTAAGAGCCCTTGTGGAGA	100
CM003504.1 Vigna radiata chromosome 1	(CT)6	21204412	12	aaattttcgtCGGCGGCAAA	CTTGCCAGTTCCTTGCCAac	206
CM003504.1 Vigna radiata chromosome 1	(TA)8	21209104	16	TGGTGATGACAACCTTCAAAACG	GCTTAATCCACTTCGGCCGA	152
CM003504.1 Vigna radiata chromosome 1	(AT)6	21244541	12	CAACCCCAGACCAGTTCCAG	ATGGGCTGGTACTGAGGCTA	164
CM003504.1 Vigna radiata chromosome 1	(AT)6	21262678	12	TTCGTGGCCTTCTGCAagat	CAAGCTGGCAGTGATCCTGA	257
CM003504.1 Vigna radiata chromosome 1	(TA)6	21308921	12	AGCCGAGTGAGCAAATGACA	ACGTAGCTGACTTGCCCAAA	138
CM003504.1 Vigna radiata chromosome 1	(AT)6	21316265	12	CAGGAGATGGCCATGGGAAG	aggtagCAAAGCCAAAAAGCG	116
CM003504.1 Vigna radiata chromosome 1	(AT)8	21360679	16	CCTTAGCAAAAGCATCGCCC	CACAAAAGCCAAGCCCAACA	187
CM003504.1 Vigna radiata chromosome 1	(AT)7	21369973	14	TGTGACTTTGTTGTGCAACT	TGCAATGGTTTACGATGCAA	283
CM003504.1 Vigna radiata chromosome 1	(TA)8	21370731	16	CGGTGTTGCTTTAACCGTGG	TCAGGTTTCTGTGGCTTCGT	162
CM003504.1 Vigna radiata chromosome 1	(TA)7	21371110	14	CGGTGTTGCTTTAACCGTGG	TCAGGTTTCTGTGGCTTCGT	162
CM003504.1 Vigna radiata chromosome 1	(AT)7	21393606	14	TGCATGCCAAAGCTTTTACcg	aaaagtTGCACATGGACGAA	276
CM003504.1 Vigna radiata chromosome 1	(GAGGGT)5	21396641	30	CGAGGGTGAGGATGTCCATG	TCACACTGGACGCTGACATC	105
CM003504.1 Vigna radiata chromosome 1	(AG)6	21438541	12	GGTAGGTTTTGGAAGGGAGCa	TTCCCATGGTTTTCCTGCCA	119
CM003504.1 Vigna radiata chromosome 1	(AT)7	21462541	14	CTGGGTCTGTTCTGCCATGT	CTCTATGCTCACTCCCTGCG	181
CM003504.1 Vigna radiata chromosome 1	(GA)6	21490669	12	CTGGGTCTGTTCTGCCATGT	CTCTATGCTCACTCCCTGCG	181
CM003504.1 Vigna radiata chromosome 1	(AT)6	21499109	12	AGAAAAGGACTGGTGCTTGga	AAGTCCAGATTCTTGTTGGA	271
CM003504.1 Vigna radiata chromosome 1	(AT)6	21525797	12	GAATATCTTTGGGCGGGGCT	tGCTATTTACGCTAGCCCCG	288
CM003504.1 Vigna radiata chromosome 1	(AT)8	21591293	16	acgtgtcaaaatgtggttgga	acactccaCACGTGTCGAAA	129
CM003504.1 Vigna radiata chromosome 1	(TG)6	21627367	12	TGCCTATTGGTGCTGCTGAA	ACGGGAAACTTGCCCATGAT	257
CM003504.1 Vigna radiata chromosome 1	(TA)7	21629386	14	TCCTGAATTGCATGGACCCC	AGGCAACCATATTCCCTGGC	260
CM003504.1 Vigna radiata chromosome 1	(TA)8	21658708	16	GCCATTACCACCAGCTGACT	CTTGTGCTTGCGTCTGTGTC	289
CM003504.1 Vigna radiata chromosome 1	(TA)8	22046351	16	AGTCAGTCAAAGATTTCAAtgca	atagtggggaggtgcaaGAC	206
CM003504.1 Vigna radiata chromosome 1	(AT)6	22102068	12	gtggtgatgtgtgggggtag	TCGTTCGGTTGTCTTGGACA	167
CM003504.1 Vigna radiata chromosome 1	(AT)8	22129913	16	ATGATCACCTCACCCTTCGT	AGTTTCCTTGTTGGCCACTGA	289
CM003504.1 Vigna radiata chromosome 1	(TA)8	22202934	16	TCTGCTTCTCCCTCACCTCT	CAGAGAGCTCAGtgttgggg	270
CM003504.1 Vigna radiata chromosome 1	(AT)6	22291743	12	CTTCCGTTGTGTGAAGTGGC	TGCGTCCCTTGTTCTACACC	252
CM003504.1 Vigna radiata chromosome 1	(TA)6	22362514	12	GCCATAAGCATGAACACCAGG	CTCGTGCAGGTATTGGCTCA	107
CM003504.1 Vigna radiata chromosome 1	(AT)8	22389002	16	AGCCTAATCCCCCTCCTCAG	AGCAGTTAGGAGAGGTGGGA	124
CM003504.1 Vigna radiata chromosome 1	(GAC)5	22471136	15	gatgatgacgacgacGACGA	TAACAGCAGCCTTTCCCTGG	108
CM003504.1 Vigna radiata chromosome 1	(AT)7	22494884	14	AAACTCCTTCCACCACCGTG	tcTCAATACTTTTCCACAGCAGT	235
CM003504.1 Vigna radiata chromosome 1	(TA)6	22509513	12	CTGGGACATAGGCTTGGCTT	CAATGGAGGGGTGGCTCTTT	122
CM003504.1 Vigna radiata chromosome 1	(TG)6	22522590	12	AGGGGTGTCTGCATTGATCA	tgcacacacacacaaaacca	160
CM003504.1 Vigna radiata chromosome 1	(AT)6	22574467	12	GGTGGAGCGAAACcgaaaac	GCAGAGAAGGAACCACCCTC	263
CM003504.1 Vigna radiata chromosome 1	(AT)8	22735366	16	AAGGGCATCAGGGAAATGGG	AAGTTGGTGCGAGTGTTGGA	150
CM003504.1 Vigna radiata chromosome 1	(AT)8	22855912	16	TCTGCAGCAAGAGGTGTTCC	tgacAGAAATGTGGCATCAGT	191
CM003504.1 Vigna radiata chromosome 1	(CT)6	22945678	12	gacacatggcacctagggtt	TTGCCGAGAGAGAGAGAGct	121
CM003504.1 Vigna radiata chromosome 1	(TG)6	22949998	12	tgcatacccaaaccctcacc	ACTTGTCGATCCGTCCCAAC	259
CM003504.1 Vigna radiata chromosome 1	(TA)8	22966620	16	TCCACCGCACCAGAATCAAA	GACGTCGTTTGTGGTGAAGC	218
CM003504.1 Vigna radiata chromosome 1	(AT)7	23073326	14	GGTGGCAGCAATGTGTGATG	AAACATGCAGGGTCCCACAA	100
CM003504.1 Vigna radiata chromosome 1	(TG)6	23164195	12	tgtgtgtgtgctaggtaccg	acaaggctacacacgcttgt	256
CM003504.1 Vigna radiata chromosome 1	(TA)6	23181814	12	TGTCGCTTCCCCTCACTTTC	CGCTGATATCCGTCGCTGAT	106
CM003504.1 Vigna radiata chromosome 1	(TA)7	23245795	14	GCAGCTGAGACTGAGCTTCA	AGACCCCATGTTTGACTGTCA	291
CM003504.1 Vigna radiata chromosome 1	(TA)6	23409481	12	ccAAGCAAGCTTCCAAAGGC	AGTGTTTGGGTGGTGGTTGT	101
CM003504.1 Vigna radiata chromosome 1	(TA)6	23416145	12	accctgaccctaacccactt	tttaacccatggccccaagg	131
CM003504.1 Vigna radiata chromosome 1	(TA)6	23846972	12	ATCCCCCAAAGTGCCCAAAA	GTTGAGGCGTGCTCtctctt	236
CM003504.1 Vigna radiata chromosome 1	(TC)6	23847868	12	GTGCCCCCTTAACCCTCATT	ACGCCCAAGAGGAGAGATCT	210
CM003504.1 Vigna radiata chromosome 1	(AT)6	24032478	12	AGGATGTGGGGACGTCATTG	CCTGGCAATGTTGAGCACAC	123
CM003504.1 Vigna radiata chromosome 1	(AG)6	24274699	12	TCCATTTAGGCCccaaagaca	AACTCTCTGGATGCACAGCC	219
CM003504.1 Vigna radiata chromosome 1	(AG)6	24277826	12	CGGACGTGAATGACCTTGGA	ACGCAATTCGCACTTCGTTT	268
CM003504.1 Vigna radiata chromosome 1	(CT)6	24316737	12	attgcatgcaaaagtggcgt	TCCCTTCTCTCGTGATCCGT	149
CM003504.1 Vigna radiata chromosome 1	(TA)6	24524568	12	AGCACCTTATTCCCTGCACC	GGAAAAAGGGAGGAAGGCGA	233
CM003504.1 Vigna radiata chromosome 1	(AG)6	24525399	12	ACCCCAAGCCCTAAGTTTCG	gaaggtGTTTCCGCGTTCAC	120
CM003504.1 Vigna radiata chromosome 1	(CA)6	24560925	12	ACCCCAAGCCCTAAGTTTCG	gaaggtGTTTCCGCGTTCAC	120
CM003504.1 Vigna radiata chromosome 1	(AT)8	24595394	16	TTAAAACCGAACAGGGGCGa	TCTAGGTGTTGGGAGGCAGT	230
CM003504.1 Vigna radiata chromosome 1	(AT)8	24711767	16	GTCGTGCGTCCCAATCCATA	GCGTATGCGTGAAGAGTTCG	139
CM003504.1 Vigna radiata chromosome 1	(AT)6	24816789	12	TTCGTGCTAGAGGAATGCCC	GTCCTGTAGCCGTTGTTCCA	292
CM003504.1 Vigna radiata chromosome 1	(TC)6	24944758	12	AGAATGGGTTGCCTGCATGA	GGACCAAGGCAATCTGGACA	144
CM003504.1 Vigna radiata chromosome 1	(GA)6	25034482	12	AGAATGGGTTGCCTGCATGA	GGACCAAGGCAATCTGGACA	144
CM003504.1 Vigna radiata chromosome 1	(TA)6	25055337	12	AGTTTTTGTTGGGCTCCATGC	TGGGTTATTTGGGGGTTGGA	105
CM003504.1 Vigna radiata chromosome 1	(TA)8	25084046	16	CCGGGGCTTTTGGTCAAAAC	ATCAGTTCCGGCGATTCGTT	113
CM003504.1 Vigna radiata chromosome 1	(TC)6	25178627	12	AAACTGCTCCTAGGCGAACC	GCAGAACTCCAAATCCCCGA	147
CM003504.1 Vigna radiata chromosome 1	(AT)8	25228786	16	TCTCATGTGTGCAATCgatt	ACAAGAGCAAACCACTTTGT	281
CM003504.1 Vigna radiata chromosome 1	(AT)7	25300022	14	AGGGAAAGCGATACCATGCA	ACGCATTGTCCCTGTCAAGT	214
CM003504.1 Vigna radiata chromosome 1	(GA)6	25416183	12	AGGGAAAGCGATACCATGCA	ACGCATTGTCCCTGTCAAGT	214
CM003504.1 Vigna radiata chromosome 1	(AT)8	25500613	16	CCTCTGCTGGTGAAGGAGTG	AGATCGTTCGCTCACCCTTC	125
CM003504.1 Vigna radiata chromosome 1	(TA)8	25516544	16	AACAGGATGTGCGCAAAGTT	TGCGTGAGACATGTGTGGTT	106
CM003504.1 Vigna radiata chromosome 1	(AT)8	25611677	16	AACCAAGGCTTCCAGGGATG	GGTGCTGGCTGTAAGTGGAA	141
CM003504.1 Vigna radiata chromosome 1	(AT)7	25627178	14	TGCACGGCCAAATTTGAAGG	cctgccaaaggtcCTTCGAT	255
CM003504.1 Vigna radiata chromosome 1	(TA)6	25654748	12	agttagggCTAGTGCAGGGA	cccaaacccttacccacctc	260
CM003504.1 Vigna radiata chromosome 1	(AT)8	25691711	16	gTCCAGTACATGAGAAGTCacct	AGTGAAGTAGGTAAAAACACTCGT	296
CM003504.1 Vigna radiata chromosome 1	(TG)6	25702366	12	acacTGGTCACAATCAAGATGA	TGATTGGTTAGGGTCCCCAA	265
CM003504.1 Vigna radiata chromosome 1	(TA)7	25808032	14	gtcgccgcccaatcaaattt	cctgattctcgaaccacggt	106
CM003504.1 Vigna radiata chromosome 1	(TA)6	26041168	12	GTTAGAAGCTGCCGGGAGTT	gggggttttggAGGTTAggg	228
CM003504.1 Vigna radiata chromosome 1	(CA)6	26046040	12	GTTAGAAGCTGCCGGGAGTT	gggggttttggAGGTTAggg	228
CM003504.1 Vigna radiata chromosome 1	(TA)6	26192281	12	CTCCCCATAGCTCTGCATTCA	CCAATAGCTTGCTCCACCGA	256
CM003504.1 Vigna radiata chromosome 1	(AT)8	26193644	16	GTGGACCATGAACCAACcct	TTCATTCAACCTGGCACcca	229
CM003504.1 Vigna radiata chromosome 1	(AG)6	26437310	12	GCATCCACCTGCTCCATCTT	AGACGATGCTTGTCCTTGGG	266
CM003504.1 Vigna radiata chromosome 1	(AT)6	26464284	12	AACCAGATTGCACACACCCA	TGGGGTAGTGGGTCAGACTT	109
CM003504.1 Vigna radiata chromosome 1	(TA)7	26477219	14	cctcaccttacaagccggtt	ttccaacacacccccttcac	212
CM003504.1 Vigna radiata chromosome 1	(TA)7	26589445	14	gatgGTGGTCGGAGATGGTG	gagggaTCAaccaagccctc	271
CM003504.1 Vigna radiata chromosome 1	(AT)6	26593959	12	CAACAACAACCAACCCGCAA	TGGGCAGGTTCAAATTGGTTG	212
CM003504.1 Vigna radiata chromosome 1	(AT)7	27083040	14	ACAGCCTTCTTGCACCATga	ACTGGACCTGTACCACTgga	134
CM003504.1 Vigna radiata chromosome 1	(AT)6	27281666	12	tgtgTCGTTATCTAAGAGAAGA	AGTCTTTGATCGGAGAacagaaga	243
CM003504.1 Vigna radiata chromosome 1	(TC)6	27335555	12	cagcgtgccacatgttcaaa	cggaggtccctatatttgggg	152
CM003504.1 Vigna radiata chromosome 1	(TA)8	27436667	16	ACCATTTCCCCATTGAACCGA	AATCGTTGCGTTGTTGTGCA	226
CM003504.1 Vigna radiata chromosome 1	(TA)8	27577685	16	GAATGCGCCAAGGAAGAACG	TAGCTGCTTCGTGTAAGGCC	179
CM003504.1 Vigna radiata chromosome 1	(AT)6	27704174	12	CAACTCCAGGACGGTCAAGT	AGAAAGAGGCCATGCACAGT	153
CM003504.1 Vigna radiata chromosome 1	(CA)6	27792475	12	CAACTCCAGGACGGTCAAGT	AGAAAGAGGCCATGCACAGT	153
CM003504.1 Vigna radiata chromosome 1	(AT)6	28020750	12	TTCTGGGGAGAGAGGGTGTT	TTTCACTGTGTCGCccttga	176
CM003504.1 Vigna radiata chromosome 1	(GA)6	28244803	12	TTCTGGGGAGAGAGGGTGTT	TTTCACTGTGTCGCccttga	176
CM003504.1 Vigna radiata chromosome 1	(GA)6	28257180	12	TTCTGGGGAGAGAGGGTGTT	TTTCACTGTGTCGCccttga	176
CM003504.1 Vigna radiata chromosome 1	(TA)8	28346232	16	ATGGGAGGCTAAAGGGGAGT	CAATCTTGTGGCAGCAACCC	273
CM003504.1 Vigna radiata chromosome 1	(AT)7	28476173	14	AACTTTGGATTGCAACGGGC	GCAGGATGAAAATATGGAAATGCG	115
CM003504.1 Vigna radiata chromosome 1	(TA)7	28529998	14	TGCTACTCCATTCCCCGAGA	TGTGGTCTGCTCATCTTGCT	143
CM003504.1 Vigna radiata chromosome 1	(CA)6	28717149	12	TGCTACTCCATTCCCCGAGA	TGTGGTCTGCTCATCTTGCT	143
CM003504.1 Vigna radiata chromosome 1	(GA)6	29030265	12	TGCTACTCCATTCCCCGAGA	TGTGGTCTGCTCATCTTGCT	143
CM003504.1 Vigna radiata chromosome 1	(TA)6	29228322	12	agcTCACGCTGTTGTACTGT	gccacatACAACAATCCgcg	278
CM003504.1 Vigna radiata chromosome 1	(TA)7	29385006	14	TTTAGCTTACGACCCGCCTC	GAGGGCTTCAAATTGCACCG	246
CM003504.1 Vigna radiata chromosome 1	(AT)6	29503496	12	CCTGCCACAATAACCTGGGT	AGCCTCAGGTGTTAGGGGAT	264
CM003504.1 Vigna radiata chromosome 1	(AG)6	29821607	12	CGTTGGCTGGGAGCtctaaa	gaagaaagtggCGGCAACAG	237
CM003504.1 Vigna radiata chromosome 1	(AT)6	29922037	12	gttgcctcctagtaagcGCT	tggatgttgggTGATTAGGCA	201
CM003504.1 Vigna radiata chromosome 1	(AG)6	30231651	12	AGTCTCCCCGTCAATCGAGA	TTGCCCCAATTTCGCACAAG	100
CM003504.1 Vigna radiata chromosome 1	(GA)6	30237003	12	AGTCTCCCCGTCAATCGAGA	TTGCCCCAATTTCGCACAAG	100
CM003504.1 Vigna radiata chromosome 1	(AT)6	30303407	12	ctgcctctgctcacatccaa	ttgtgtgtggtcgggtgaaa	207
CM003504.1 Vigna radiata chromosome 1	(CT)6	30342522	12	GTGGGTTCTTCGACCCcttt	TTGGGATCCATCGTCTTGCC	215
CM003504.1 Vigna radiata chromosome 1	(TG)6	30403346	12	aGCCCCCTTCaaagcatctc	gcttgttttgcaggtgaggg	255
CM003504.1 Vigna radiata chromosome 1	(TA)6	30605418	12	TGGGGTTTGCTCCTTtcctc	TGACACACCCTCCTAACCCT	135
CM003504.1 Vigna radiata chromosome 1	(TA)6	30737280	12	TGTGGGTTATGCTGGCAAGA	AGGTGTTGGGCTTGGGATTT	104
CM003504.1 Vigna radiata chromosome 1	(CA)6	30799211	12	TGTGGGTTATGCTGGCAAGA	AGGTGTTGGGCTTGGGATTT	104
CM003504.1 Vigna radiata chromosome 1	(AG)6	30922745	12	TGCAACCAGTAGAACGGCAT	tgccttctctctaacccCCA	137
CM003504.1 Vigna radiata chromosome 1	(AC)6	30993978	12	CCCACGCCATGAGGTAAACT	ttgatattGGGCCCCACACC	129
CM003504.1 Vigna radiata chromosome 1	(TC)6	31094433	12	ATTTCTGCAGCTGCCCTCTT	CAACCAAAGCCACACCGAAG	189
CM003504.1 Vigna radiata chromosome 1	(TA)6	31160313	12	ACGTCAAATGCATCGTCCAC	AGTAGTGTGTGGTGCACTAGC	259
CM003504.1 Vigna radiata chromosome 1	(TA)8	31220002	16	aatccgcggacACAGGTATC	cgacccgtttagaagcaggt	112
CM003504.1 Vigna radiata chromosome 1	(TA)7	31429693	14	TGTCAGTcctagagccgtca	tgagccgggtctaaatgagc	142
CM003504.1 Vigna radiata chromosome 1	(TA)7	31498923	14	TCATGGGCGCGCTATAGTTC	TGACCGTGGCAAATGAAAGG	242
CM003504.1 Vigna radiata chromosome 1	(TA)6	31649142	12	tttgttaacacgcgtacgcc	caggggttaggcaagggttt	289
CM003504.1 Vigna radiata chromosome 1	(TA)7	31758104	14	TAGCGGAACAGCAAAGGACT	tCCTGATGGAAAGTGCACGT	292
CM003504.1 Vigna radiata chromosome 1	(AT)8	31881640	16	gtcTCTTGCCAGACAGCCAT	GGATGGCTTCAGGTTCACCA	268
CM003504.1 Vigna radiata chromosome 1	(TA)6	32070414	12	agcgtcagagtgtcttctgc	TGAATTGGTCCAAGGGTCgg	118
CM003504.1 Vigna radiata chromosome 1	(AT)7	32076893	14	GGTTGGTGATGGGTCATGGT	ACACAACTTCAAGGCCTCGA	228
CM003504.1 Vigna radiata chromosome 1	(AT)8	32222314	16	tgaacgaacagagcaagagca	TACCACTCTCTCATCCcgca	238
CM003504.1 Vigna radiata chromosome 1	(AC)6	32260263	12	ACAATTTGACAACGCCAGGTG	TCGAAGGCCCTAACAGGTTTC	128
CM003504.1 Vigna radiata chromosome 1	(AT)8	32338140	16	cgAGTTCGGTATGAGAGgtgg	CAAACCCTCCACaacttttcca	123
CM003504.1 Vigna radiata chromosome 1	(TG)6	32404044	12	GCATGTGGAAGAGCAGGTCT	AAGAGTGTTGTGCCATGTGG	118
CM003504.1 Vigna radiata chromosome 1	(AT)8	32477254	16	TTGCATTCTCAGCCGACACT	CACCTAGGCCTCTTCCTCCT	168
CM003504.1 Vigna radiata chromosome 1	(TA)7	32495345	14	gcGCTCAAAACCAAAAACACC	ACAAATACCAAGAGATCAAACCT	100
CM003504.1 Vigna radiata chromosome 1	(TA)8	32495916	16	ACCCATGAAAAGTTGAATGGGT	TCAAACTTCTAGAAGCGTAGGCA	244
CM003504.1 Vigna radiata chromosome 1	(AT)7	32552487	14	TCTTCTGCTACTCCAAGCCC	AGGTTTGGAGGAAtgtgcaa	267
CM003504.1 Vigna radiata chromosome 1	(TA)8	32791080	16	CCTTCCGGTCTGTAAGTACACC	tttcttattttatcgcACAGGCA	100
CM003504.1 Vigna radiata chromosome 1	(TA)7	32893282	14	TCTTCCTCCAAGACCTGCTCT	Ataagccaccacgagtgcaa	283
CM003504.1 Vigna radiata chromosome 1	(AT)6	33021731	12	TCTGAAAACCGTCCCatgagt	TCACCATTTGTCAGCAGCAC	154
CM003504.1 Vigna radiata chromosome 1	(AT)7	33022227	14	TGCCAACTTGGGATAGgatgt	GCCTCACTTACCACTCGCAT	162
CM003504.1 Vigna radiata chromosome 1	(TA)7	33061893	14	TGACTGCTAATGAAGGTCGTTGA	GTTTTTGCATGTGGCCCAGT	147
CM003504.1 Vigna radiata chromosome 1	(AGC)5	33088639	15	TGACTGCTAATGAAGGTCGTTGA	GTTTTTGCATGTGGCCCAGT	147
CM003504.1 Vigna radiata chromosome 1	(AT)7	33092385	14	TCTTCCTTCACTTCCCCTGC	aatagagTGGGGCCAACATGG	100
CM003504.1 Vigna radiata chromosome 1	(GA)6	33170176	12	TCTTCCTTCACTTCCCCTGC	aatagagTGGGGCCAACATGG	100
CM003504.1 Vigna radiata chromosome 1	(TA)6	33215325	12	TACTGCCACACATTGTGCCT	TGGCCATTGGAAGTGGATGG	255
CM003504.1 Vigna radiata chromosome 1	(TA)7	33228361	14	CAACCATTCTAGACCTGGCCA	TGTGGGTAATAGCTTGGGTGG	106
CM003504.1 Vigna radiata chromosome 1	(TA)8	33327781	16	aacccgcatgagctgagttt	AGAGACGTCGAGATGGGTGA	139
CM003504.1 Vigna radiata chromosome 1	(AT)8	33592782	16	TGCACTCGCTAAGGTGAAGA	GGTTTTCAGGTGAGAGGCGA	250
CM003504.1 Vigna radiata chromosome 1	(TA)8	33652565	16	GGCAATCTACCTTGGTGTGC	TGCACTACCTCTTGGGACCT	194
CM003504.1 Vigna radiata chromosome 1	(AT)8	33754627	16	ACAAGAATTCAGTGTCTATCCCt	TGTCTTCCGAACCGAGGAAC	283
CM003504.1 Vigna radiata chromosome 1	(AT)8	33828689	16	gcaatgtgtaccgggtttcag	gaggcaTGAAGGAGCTGAGT	298
CM003504.1 Vigna radiata chromosome 1	(AT)6	33829316	12	ggaggtgagtaagggtttgagg	aaacccccaaacccttaccc	191
CM003504.1 Vigna radiata chromosome 1	(AT)7	34269772	14	agtgtagtttacagttcagttagtgt	ACTGAACTCtactgcactgct	182
CM003504.1 Vigna radiata chromosome 1	(AT)8	34327642	16	CCCCAATACCATTAGAGGCGA	TGAGTTAACATGCTTAGggagt	214
CM003504.1 Vigna radiata chromosome 1	(AG)6	34393477	12	TCTCTCCTCTACCCAGCCAC	tctaggTTTCGCGCACTCTG	139
CM003504.1 Vigna radiata chromosome 1	(TC)6	34533223	12	TGGGACCACCACCATCTTAT	GGGTATTCCATTGGCAAAGCC	122
CM003504.1 Vigna radiata chromosome 1	(AT)8	34610306	16	CCATGTCCCTTCCCTGCAAA	AGGGAGCATCAACAACATGC	114
CM003504.1 Vigna radiata chromosome 1	(AG)6	34685303	12	AACAGTGGGCGAGcagaaat	cccattagacgtcggccTAC	108
CM003504.1 Vigna radiata chromosome 1	(AG)6	34691095	12	TGCTCTTGAAACGTCGTCGA	GCAATGTGAGGGGAGGTTGA	107
CM003504.1 Vigna radiata chromosome 1	(TA)7	34779042	14	ccggacgaaattgggtgttg	AATTGGGATCATCGCAGCCA	166
CM003504.1 Vigna radiata chromosome 1	(AT)8	34851224	16	AGGGCAACTTTGGTTACCAA	AGGACATTGGGCTTTCTGCA	271
CM003504.1 Vigna radiata chromosome 1	(CT)6	34856612	12	ACTCCACAGTCCTTGCAGTG	TTCAAAGCAACTCGATCGCG	110
CM003504.1 Vigna radiata chromosome 1	(TA)7	35090644	14	TTTGTGCTTTTCTCCTGCGC	GAAGGAACCCGAACCAGAGG	142
CM003504.1 Vigna radiata chromosome 1	(AT)7	35119137	14	acactgcacacgtgtcaaga	tgtgtcaaaatgtggttggacg	128
CM003504.1 Vigna radiata chromosome 1	(TA)6	35163345	12	TGTGCTCTTCGACATCGGTT	tgacgtcagttagtgcccac	115
CM003504.1 Vigna radiata chromosome 1	(AT)6	35231662	12	TGCAGAAAGTGGcaccagat	AGCCAGGTGTCAACAAGAGG	130
CM003504.1 Vigna radiata chromosome 1	(AG)6	35378903	12	ttaaccctgaccctgaccca	atttaacccatggccccagg	136
CM003504.1 Vigna radiata chromosome 1	(AT)7	35441354	14	ACATAAGGGCCGGTGGAAAA	TCTCCCTCGTTGTGAAACGT	122
CM003504.1 Vigna radiata chromosome 1	(AT)8	35487737	16	TGGGGTTTGAGCTTTTGAACC	tggtGGGCATGTGtcgaatt	183
CM003504.1 Vigna radiata chromosome 1	(AT)8	35660803	16	CCAGACCCGACAAtgacaca	ctgaaaaacaggcgtacgca	233
CM003504.1 Vigna radiata chromosome 1	(AT)8	35839128	16	TGTTCCCGTTGTAACCAAGT	AGGGAAACAACGTGTGTATGGA	113
CM003504.1 Vigna radiata chromosome 1	(AT)7	36189137	14	agttgcgcaaaacaaaaagt	TGTTTTCGGAATcacattca	209
CM003504.1 Vigna radiata chromosome 1	(GA)6	36191357	12	agttgcgcaaaacaaaaagt	TGTTTTCGGAATcacattca	209
CM003504.1 Vigna radiata chromosome 1	(TC)6	36226582	12	GGAGACTCTGTGTGGTGACG	TTTTGTTTCGCTCCGCACAG	178
CM003504.1 Vigna radiata chromosome 1	(TA)8	36232048	16	cccacctctcccATTCCTCt	tgaagggaggtgagtaagggt	171
CM003504.1 Vigna radiata chromosome 1	(AT)7	36236183	14	CACTTTGATGACAATGTGtc	ACGTGTTGGGAGTGTCTTGA	300
CM003504.1 Vigna radiata chromosome 1	(TA)6	36386239	12	GCGCTTCAACTTGTGTCTGG	ACAGCACGTTGCCCTCATTA	296
CM003504.1 Vigna radiata chromosome 1	(TG)6	36453295	12	ATTGGTGCagctctgtgtgt	GACAAGTGGGGTTGCCAAAC	265
CM003504.1 Vigna radiata chromosome 1	(TA)6	36494590	12	TGACGCGTAGTTTTCAAGGGT	ACACACCTTGCACGTGCTAA	249
CM003505.1 Vigna radiata chromosome 2	(CA)6	51421	12	acacacacacccacacacat	TGTGGATGTGCTTGCGTttg	172
CM003505.1 Vigna radiata chromosome 2	(CA)6	53347	12	acacacacacccacacacat	TGTGGATGTGCTTGCGTttg	172
CM003505.1 Vigna radiata chromosome 2	(TG)6	59662	12	gtgtgtgatgtgtgtgtgcc	CACGACAAGATGACCCACGA	172
CM003505.1 Vigna radiata chromosome 2	(AC)6	105404	12	actcacgcacacacacacat	atgtgtgtgtgtgtgtcggt	136
CM003505.1 Vigna radiata chromosome 2	(AC)6	105525	12	actcacgcacacacacacat	atgtgtgtgtgtgtgtcggt	136
CM003505.1 Vigna radiata chromosome 2	(CA)6	107626	12	AGCAAACACagacacaccca	atgtgtgggtgtgtgtgtgt	114
CM003505.1 Vigna radiata chromosome 2	(TC)6	345940	12	TAGTGGCGTGTGTGAGTGTG	AAGCATTTTTGCCCCACACC	199
CM003505.1 Vigna radiata chromosome 2	(TC)6	419830	12	AGTTTGGTGGTGTTGGTCCA	CGGCTTATAGCGCTGCTTTG	140
CM003505.1 Vigna radiata chromosome 2	(GT)6	598637	12	AGTTTGGTGGTGTTGGTCCA	CGGCTTATAGCGCTGCTTTG	140
CM003505.1 Vigna radiata chromosome 2	(TC)6	601531	12	GACTGTGGTTGGACCCCAAA	GGAGAAGACAGCatgcagaga	161
CM003505.1 Vigna radiata chromosome 2	(TC)6	605296	12	AGCAGTGGATGACGAAAGCT	TGTATTGGTGGCAGTGGGTG	243
CM003505.1 Vigna radiata chromosome 2	(CT)6	789962	12	tctttctctccccGTTGTGC	ACCACCCTTCAAAGCCCAAA	140
CM003505.1 Vigna radiata chromosome 2	(AG)6	1002646	12	tctttctctccccGTTGTGC	ACCACCCTTCAAAGCCCAAA	140
CM003505.1 Vigna radiata chromosome 2	(GA)6	1174067	12	tctttctctccccGTTGTGC	ACCACCCTTCAAAGCCCAAA	140
CM003505.1 Vigna radiata chromosome 2	(GT)6	1304088	12	tctttctctccccGTTGTGC	ACCACCCTTCAAAGCCCAAA	140
CM003505.1 Vigna radiata chromosome 2	(TC)6	1337932	12	AAGAGCATGGTGTTCTGGGG	GGCTCCATTCACACAGTCCA	158
CM003505.1 Vigna radiata chromosome 2	(TC)6	1412529	12	CACCGATCCTTACTACCCGC	AAGCGAGGAGAAACGGAAGG	193
CM003505.1 Vigna radiata chromosome 2	(AG)6	1501180	12	CACCGATCCTTACTACCCGC	AAGCGAGGAGAAACGGAAGG	193
CM003505.1 Vigna radiata chromosome 2	(AC)6	1674578	12	AAGCAAAGCAAAAGGGTGGG	AATGGGTCCTTCTGGCTCTG	202
CM003505.1 Vigna radiata chromosome 2	(GCT)5	1688114	15	TCCAGAACCAGAAGGACCCA	aCCGATCGGAACAAAGCCTT	225
CM003505.1 Vigna radiata chromosome 2	(GT)6	1754129	12	TCCAGAACCAGAAGGACCCA	aCCGATCGGAACAAAGCCTT	225
CM003505.1 Vigna radiata chromosome 2	(GA)6	1772224	12	TCCAGAACCAGAAGGACCCA	aCCGATCGGAACAAAGCCTT	225
CM003505.1 Vigna radiata chromosome 2	(AC)6	2319888	12	TAGGTCGGATCTGATGGCCA	TGTATGTGGGTGTGGGCATG	284
CM003505.1 Vigna radiata chromosome 2	(CA)6	2490503	12	GGTGTGGAGGATGAACACGT	TTCGCAAGTTCTGAGTGGCT	227
CM003505.1 Vigna radiata chromosome 2	(GA)6	2539639	12	GGTGTGGAGGATGAACACGT	TTCGCAAGTTCTGAGTGGCT	227
CM003505.1 Vigna radiata chromosome 2	(AC)6	2622794	12	GAGTGTGCCGACCCAATACA	ACTTTGGGGTGTGTGTGTGT	270
CM003505.1 Vigna radiata chromosome 2	(CT)6	2746338	12	TGAAGTGCCTTCTCTGCCTG	AGGCATGGCTATGATGCATGT	141
CM003505.1 Vigna radiata chromosome 2	(TC)6	2837801	12	CTCCCCgccaaaaccctaat	CACTCTGCCTCGACACttgt	216
CM003505.1 Vigna radiata chromosome 2	(CGC)5	2925405	15	ATGGCTACGACATGGACGAC	GTGTGCAAGTTCAACCCGTC	151
CM003505.1 Vigna radiata chromosome 2	(AG)6	3228883	12	ATGGCTACGACATGGACGAC	GTGTGCAAGTTCAACCCGTC	151
CM003505.1 Vigna radiata chromosome 2	(AG)6	3268512	12	ATGGCTACGACATGGACGAC	GTGTGCAAGTTCAACCCGTC	151
CM003505.1 Vigna radiata chromosome 2	(TG)6	3534771	12	GAGCTTGGACAACTCGGTGA	TCTCTGTTGTGCCTGTGGTC	294
CM003505.1 Vigna radiata chromosome 2	(TCATGT)5	3613520	30	GGACTTGGAAGCCATCGTCA	AACTGGACCCCACCTTGTTG	145
CM003505.1 Vigna radiata chromosome 2	(TC)6	3723026	12	CGATTCCGCTCACTCTCTCC	AAAGCGCATTTCAAGGCTGG	232
CM003505.1 Vigna radiata chromosome 2	(AC)6	3810960	12	CCCACTGGCCCTTTAAAGGT	GGCTAGGCAGACCACACTTT	132
CM003505.1 Vigna radiata chromosome 2	(TAC)5	3884285	15	GCAGGTAGGTCCCGTTTTGA	TGCAATCCCTTCCTCGCTTT	141
CM003505.1 Vigna radiata chromosome 2	(AC)6	3889758	12	AAGCTGTGACTCAGGCTGAC	GGCACTTCACGTAGCATGGA	296
CM003505.1 Vigna radiata chromosome 2	(TC)6	3924993	12	CCCATGAGAGGGGTTTCACA	CCTGCTGATTCCTCGTCCTC	291
CM003505.1 Vigna radiata chromosome 2	(TC)6	3934694	12	ACTGACTATTGGACCCACGT	agCCATCTGAGGAGCAAACC	169
CM003505.1 Vigna radiata chromosome 2	(ACCCT)5	4000254	25	CCCAATCAGAACCCAACCGA	GTGGTTGGATCGGGTCAAGT	251
CM003505.1 Vigna radiata chromosome 2	(CGG)5	4183799	15	CCTCTAATGCAGCACCACCA	GCAAACCCACCAACATTgct	299
CM003505.1 Vigna radiata chromosome 2	(TC)6	4237879	12	GGTGGGTGGATTGGTCTGAA	CAGCAGCTAGTGAAGTGGCT	113
CM003505.1 Vigna radiata chromosome 2	(TG)6	4330320	12	ATCAAGAGTGGGGAGCCAAG	GTTCAATTCGCATGGTGCCA	146
CM003505.1 Vigna radiata chromosome 2	(AG)6	4356912	12	ATCAAGAGTGGGGAGCCAAG	GTTCAATTCGCATGGTGCCA	146
CM003505.1 Vigna radiata chromosome 2	(CA)6	4357251	12	CCCATCGGAGAGAGTGCAAT	TCTCTCTTCCCAAACACCGC	250
CM003505.1 Vigna radiata chromosome 2	(TG)6	5131833	12	TTTTGATCGAATCGGCGCAC	GAATGTCCGGGTCGAGATCC	137
CM003505.1 Vigna radiata chromosome 2	(TC)6	5157742	12	CTCCCCTCTCCGCACATTTT	TACTTTCTGGCTTCCTGGCG	135
CM003505.1 Vigna radiata chromosome 2	(AG)6	5557248	12	CTCCCCTCTCCGCACATTTT	TACTTTCTGGCTTCCTGGCG	135
CM003505.1 Vigna radiata chromosome 2	(GT)6	5557583	12	CTCCCCTCTCCGCACATTTT	TACTTTCTGGCTTCCTGGCG	135
CM003505.1 Vigna radiata chromosome 2	(GA)6	5642221	12	CTCCCCTCTCCGCACATTTT	TACTTTCTGGCTTCCTGGCG	135
CM003505.1 Vigna radiata chromosome 2	(GA)6	5644456	12	CTCCCCTCTCCGCACATTTT	TACTTTCTGGCTTCCTGGCG	135
CM003505.1 Vigna radiata chromosome 2	(CT)6	5742276	12	GTTGATACTGGTGCGCAGGA	ATCTTCTTGGGGACGCTGTC	179
CM003505.1 Vigna radiata chromosome 2	(AG)6	5866970	12	GTTGATACTGGTGCGCAGGA	ATCTTCTTGGGGACGCTGTC	179
CM003505.1 Vigna radiata chromosome 2	(TTGCCA)8	6055652	48	CCATTGCCATTACCGTTGCC	TATTGCCATGGAAGCTGCCA	102
CM003505.1 Vigna radiata chromosome 2	(GTC)5	6158611	15	CTTCGTTGAAGTGGTCGGGA	GACAAGCCCTCTCCAAACGA	142
CM003505.1 Vigna radiata chromosome 2	(TG)6	6238319	12	CCCATGTTCTCGACAACCGA	TCATGAGGGGACTAGGCCAA	254
CM003505.1 Vigna radiata chromosome 2	(ACT)5	6302681	15	TGGTGTGGTTTGGTGAGGTT	ACAACCGTCTCAGCTCTGTG	200
CM003505.1 Vigna radiata chromosome 2	(GA)6	6331727	12	TGGTGTGGTTTGGTGAGGTT	ACAACCGTCTCAGCTCTGTG	200
CM003505.1 Vigna radiata chromosome 2	(GA)6	6430216	12	TGGTGTGGTTTGGTGAGGTT	ACAACCGTCTCAGCTCTGTG	200
CM003505.1 Vigna radiata chromosome 2	(GA)6	6655336	12	TGGTGTGGTTTGGTGAGGTT	ACAACCGTCTCAGCTCTGTG	200
CM003505.1 Vigna radiata chromosome 2	(TC)6	6815279	12	TTCTTCTGGTGACCATGGCC	AGGCAGATGCACTACACACC	172
CM003505.1 Vigna radiata chromosome 2	(TC)6	7497270	12	GACGACAGGGTACGATGTGG	GCCCGAACGTCACACATTTC	274
CM003505.1 Vigna radiata chromosome 2	(GTA)5	7543134	15	TTGCATGCCACTGTCTGCTA	GTCCTGTCTTACAGCCACCC	291
CM003505.1 Vigna radiata chromosome 2	(TCG)5	8016549	15	AGTTGTTGATGAGGCGAGGG	CACTTCTTGACGACCTCCCC	175
CM003505.1 Vigna radiata chromosome 2	(TC)6	8439100	12	tgcTCCATTCTCTCGTGCTC	GGCCATGGTCATCAATGTCC	171
CM003505.1 Vigna radiata chromosome 2	(GA)6	8551201	12	tgcTCCATTCTCTCGTGCTC	GGCCATGGTCATCAATGTCC	171
CM003505.1 Vigna radiata chromosome 2	(CT)6	8596574	12	ACTGCAATGGCttgagaatga	GAACAGTTGCGTGAATGGCT	113
CM003505.1 Vigna radiata chromosome 2	(CT)6	8697179	12	ACCTTAGCCGTTTCAAAACCT	TGGGGGAAGAGGGTAGGAAA	190
CM003505.1 Vigna radiata chromosome 2	(CT)6	8806970	12	CTGACCGTCGTGAACTTGGA	TCCAACGCAATGGAGTCACA	165
CM003505.1 Vigna radiata chromosome 2	(TC)6	8823021	12	GCTGACGTGCATTGCTTgat	AGTCCATGGCCTTGACGAAG	156
CM003505.1 Vigna radiata chromosome 2	(TAC)5	9187441	15	TTGTTGACGTCTACCGCCTC	GACGGTGCGAGAGAGATCAG	128
CM003505.1 Vigna radiata chromosome 2	(GCA)5	9680722	15	TTGTTGACGTCTACCGCCTC	GACGGTGCGAGAGAGATCAG	128
CM003505.1 Vigna radiata chromosome 2	(AC)6	9705109	12	TGTGCGTGTGGGATACGAAA	tctcaccCTCAAAACGCTGT	164
CM003505.1 Vigna radiata chromosome 2	(TC)6	9721811	12	ACCTAACGAGCATGAGGGGA	GGGTAGCTGGTGTCTTGAGG	244
CM003505.1 Vigna radiata chromosome 2	(AC)6	9744262	12	GGTCAACCGTGGCGTTAAAG	ACGACGATGAACTACGACGG	235
CM003505.1 Vigna radiata chromosome 2	(CT)6	9977806	12	TGAGAGGAAGGATGCTGGGA	AGGAGGGTGCTTCATCTTGC	268
CM003505.1 Vigna radiata chromosome 2	(GT)6	10074578	12	TGAGAGGAAGGATGCTGGGA	AGGAGGGTGCTTCATCTTGC	268
CM003505.1 Vigna radiata chromosome 2	(AC)6	10305645	12	TGCATGCAGAATGATCGTGG	CGTGCTCCATCCACTCTTCA	103
CM003505.1 Vigna radiata chromosome 2	(TC)6	10577110	12	AGGGGAAAATGGCTAACGgg	TAGTCCCCAACACGCTTCAC	100
CM003505.1 Vigna radiata chromosome 2	(AG)6	10768922	12	AGGGGAAAATGGCTAACGgg	TAGTCCCCAACACGCTTCAC	100
CM003505.1 Vigna radiata chromosome 2	(AC)6	10850751	12	CCCCCTTGTATGTTGTGTCCA	CGGTGGCATAGATTACCGCA	160
CM003505.1 Vigna radiata chromosome 2	(CT)6	10945143	12	GGGTGGTAGTAGCATCGACG	TCAACCCTGACAGCATCGAC	153
CM003505.1 Vigna radiata chromosome 2	(TG)6	11014166	12	TCAGGCTTTCCTTGTTGGCA	CAGAGGGACCAGGAAGCAAG	125
CM003505.1 Vigna radiata chromosome 2	(TC)6	11297220	12	CTTAGGCTTGGGTCCAGTGG	TGACTACCACTAGGCAGCCT	140
CM003505.1 Vigna radiata chromosome 2	(CA)6	11438880	12	ACCTGATGACGGCGACAAAT	ATGTAGTGCTGGTGGGTTGG	100
CM003505.1 Vigna radiata chromosome 2	(TC)6	11795672	12	ACAGCTGGTGAGTTATGGGC	GGGTCCCATGCTGGATTTGA	153
CM003505.1 Vigna radiata chromosome 2	(TG)6	12464060	12	GTGCGCACGTCTTCATGTAC	TGCTAACACCCAAACCTCGa	140
CM003505.1 Vigna radiata chromosome 2	(TG)6	13316633	12	agGTGTGTTGGTTGCTTTCA	tcaGCATAAACTTACGCTTGCA	219
CM003505.1 Vigna radiata chromosome 2	(CA)6	13341674	12	GAATACCGAGccaccacaca	gtccaaaaccgtggcacaaa	119
CM003505.1 Vigna radiata chromosome 2	(GA)6	13405633	12	GAATACCGAGccaccacaca	gtccaaaaccgtggcacaaa	119
CM003505.1 Vigna radiata chromosome 2	(GT)6	13950460	12	GAATACCGAGccaccacaca	gtccaaaaccgtggcacaaa	119
CM003505.1 Vigna radiata chromosome 2	(AC)6	13964241	12	TTGCTCAGCCACCAGATCTG	TCGTTGAGCGAGTGTGTTGT	137
CM003505.1 Vigna radiata chromosome 2	(GT)6	14384948	12	TTGCTCAGCCACCAGATCTG	TCGTTGAGCGAGTGTGTTGT	137
CM003505.1 Vigna radiata chromosome 2	(CA)6	14411858	12	CCCCAACCTCGCCCTTAAAT	CAGGATCGGATCTGTGACCG	165
CM003505.1 Vigna radiata chromosome 2	(GA)6	14480980	12	CCCCAACCTCGCCCTTAAAT	CAGGATCGGATCTGTGACCG	165
CM003505.1 Vigna radiata chromosome 2	(CA)6	15068510	12	ACTAGGGACGGGTGAGAGTC	aatgcaatgcacccaaaccc	217
CM003505.1 Vigna radiata chromosome 2	(GA)6	15140711	12	ACTAGGGACGGGTGAGAGTC	aatgcaatgcacccaaaccc	217
CM003505.1 Vigna radiata chromosome 2	(GT)6	15258212	12	ACTAGGGACGGGTGAGAGTC	aatgcaatgcacccaaaccc	217
CM003505.1 Vigna radiata chromosome 2	(AG)6	15453355	12	ACTAGGGACGGGTGAGAGTC	aatgcaatgcacccaaaccc	217
CM003505.1 Vigna radiata chromosome 2	(AGC)5	15503086	15	GGAAGCTGCCTCTGGAAGTT	GAAAGAGCAAAGAGGGCTGC	102
CM003505.1 Vigna radiata chromosome 2	(AG)6	16193315	12	GGAAGCTGCCTCTGGAAGTT	GAAAGAGCAAAGAGGGCTGC	102
CM003505.1 Vigna radiata chromosome 2	(GA)6	16247043	12	GGAAGCTGCCTCTGGAAGTT	GAAAGAGCAAAGAGGGCTGC	102
CM003505.1 Vigna radiata chromosome 2	(CGC)5	16270979	15	AGCAGATCTGGACCGTCTCT	TCGTCACCGACCCTAGGAAT	200
CM003505.1 Vigna radiata chromosome 2	(AG)6	16359757	12	AGCAGATCTGGACCGTCTCT	TCGTCACCGACCCTAGGAAT	200
CM003505.1 Vigna radiata chromosome 2	(GA)6	16393785	12	AGCAGATCTGGACCGTCTCT	TCGTCACCGACCCTAGGAAT	200
CM003505.1 Vigna radiata chromosome 2	(AG)6	17129456	12	AGCAGATCTGGACCGTCTCT	TCGTCACCGACCCTAGGAAT	200
CM003505.1 Vigna radiata chromosome 2	(AG)6	17297635	12	AGCAGATCTGGACCGTCTCT	TCGTCACCGACCCTAGGAAT	200
CM003505.1 Vigna radiata chromosome 2	(GA)6	17631284	12	AGCAGATCTGGACCGTCTCT	TCGTCACCGACCCTAGGAAT	200
CM003505.1 Vigna radiata chromosome 2	(TG)6	17681746	12	GTCCAAGAGAAGGACGAAGCA	TTTCTCCGCACCTCCATGTG	159
CM003505.1 Vigna radiata chromosome 2	(TG)6	17708317	12	gatgtgtgtgtgtgcgcaTT	GCCCCAGTTTTTAGGCATGG	271
CM003505.1 Vigna radiata chromosome 2	(AGC)5	17884522	15	AAGGTGCTGGTAGACCTTGC	GACGCAGATCACAGGGTGAA	177
CM003505.1 Vigna radiata chromosome 2	(GCT)5	18306444	15	GGTGGGAGAAGAGCCTCAAC	ACCACAACAGGTGCTTTGGA	164
CM003505.1 Vigna radiata chromosome 2	(CT)6	18517595	12	TAACCGGAAGCTCCACACAC	GTCCACCTTGGCTTCTTCCA	257
CM003505.1 Vigna radiata chromosome 2	(AC)6	18747697	12	TTACAAGACAGTGTCCGGCC	AGTGTCATCATGCCAAGCCA	123
CM003505.1 Vigna radiata chromosome 2	(TC)6	18787199	12	AGGTTTGGGGCTTTCTAGCT	tgtCAGGATAAGGCAAGCTCG	230
CM003505.1 Vigna radiata chromosome 2	(TAC)5	18810091	15	AACACCATCTATGCCACCGG	GACTCTGCTTGTGGGGACTC	218
CM003505.1 Vigna radiata chromosome 2	(AG)6	19004666	12	AACACCATCTATGCCACCGG	GACTCTGCTTGTGGGGACTC	218
CM003505.1 Vigna radiata chromosome 2	(AG)6	19010484	12	AACACCATCTATGCCACCGG	GACTCTGCTTGTGGGGACTC	218
CM003505.1 Vigna radiata chromosome 2	(GT)6	19073624	12	AACACCATCTATGCCACCGG	GACTCTGCTTGTGGGGACTC	218
CM003505.1 Vigna radiata chromosome 2	(TC)6	19465960	12	gGACACTGCAACAGGTTCCT	aatcgccccaaagtacaggg	275
CM003505.1 Vigna radiata chromosome 2	(CA)6	19789403	12	CTCACCCACCTTTCACACCA	GTTGAAATTGTGGTGGGGCC	195
CM003505.1 Vigna radiata chromosome 2	(GA)6	19842490	12	CTCACCCACCTTTCACACCA	GTTGAAATTGTGGTGGGGCC	195
CM003505.1 Vigna radiata chromosome 2	(TC)6	19926477	12	TCTAGGTCACTCCCAAGGGC	AATGAGGGTTAAGGGGGCAC	144
CM003505.1 Vigna radiata chromosome 2	(GA)6	19952759	12	TCTAGGTCACTCCCAAGGGC	AATGAGGGTTAAGGGGGCAC	144
CM003505.1 Vigna radiata chromosome 2	(CT)6	20762978	12	AACCTCGCGATTCCGAAGTT	ATGAACGAGAAGGCCAACGT	245
CM003505.1 Vigna radiata chromosome 2	(TC)6	20779183	12	CCACCTTTCACTTGCATGTCC	AGGCTGAGAGAGAGAGATTCCT	169
CM003505.1 Vigna radiata chromosome 2	(TG)6	20926092	12	gtgtgtgctaggtaccaagct	ttgggcacaacaattgccag	300
CM003505.1 Vigna radiata chromosome 2	(AC)6	21076595	12	TCCCCGACAATGATGCCAAA	attggtccttgagaggcgac	114
CM003505.1 Vigna radiata chromosome 2	(CT)6	21080838	12	TCCTCAGTGGAACTCGAGGT	ATGTCACGCCCCAGTTAAGG	179
CM003505.1 Vigna radiata chromosome 2	(CA)6	21351474	12	ATGGCCTAGTGCTGCTTTGT	atcacctccGATCActccca	180
CM003505.1 Vigna radiata chromosome 2	(CT)6	21367894	12	ACAGCCTCTGTCTAAACGGC	GTGTGGAACGGCTTCTCAGA	225
CM003505.1 Vigna radiata chromosome 2	(TG)6	21527381	12	cgggtacggatgtttttgcc	tcTCCTGCCACTACTCacga	203
CM003505.1 Vigna radiata chromosome 2	(AG)6	21657615	12	cgggtacggatgtttttgcc	tcTCCTGCCACTACTCacga	203
CM003505.1 Vigna radiata chromosome 2	(GT)6	21787998	12	cgggtacggatgtttttgcc	tcTCCTGCCACTACTCacga	203
CM003505.1 Vigna radiata chromosome 2	(CA)6	22040359	12	GAGTGACAGAAGAGCCACCC	TATCGGTGTGAGGGGTGAGT	209
CM003505.1 Vigna radiata chromosome 2	(AG)6	22146160	12	GAGTGACAGAAGAGCCACCC	TATCGGTGTGAGGGGTGAGT	209
CM003505.1 Vigna radiata chromosome 2	(GA)6	22259740	12	GAGTGACAGAAGAGCCACCC	TATCGGTGTGAGGGGTGAGT	209
CM003505.1 Vigna radiata chromosome 2	(TG)6	22368021	12	GGTCTCCTCAGCAACAGCTT	TAAGCCACATGGGGCCTTTT	143
CM003505.1 Vigna radiata chromosome 2	(TG)6	22395284	12	TTTGCAGGAGATGTTGGGCT	ACGACTATAGCAAGCTGCCTC	100
CM003505.1 Vigna radiata chromosome 2	(AC)6	22592553	12	TCCATGCTGAGGGTGGTCTA	GAAGTGTCACATGCAAGGGC	120
CM003505.1 Vigna radiata chromosome 2	(GT)6	22793999	12	TCCATGCTGAGGGTGGTCTA	GAAGTGTCACATGCAAGGGC	120
CM003505.1 Vigna radiata chromosome 2	(AG)6	22912846	12	TCCATGCTGAGGGTGGTCTA	GAAGTGTCACATGCAAGGGC	120
CM003505.1 Vigna radiata chromosome 2	(AG)6	23012929	12	TCCATGCTGAGGGTGGTCTA	GAAGTGTCACATGCAAGGGC	120
CM003505.1 Vigna radiata chromosome 2	(TC)6	23054198	12	GCGCTGCAAAACTACCACAA	CGTTTTTCACACGGCACTGt	174
CM003505.1 Vigna radiata chromosome 2	(GT)6	23168085	12	GCGCTGCAAAACTACCACAA	CGTTTTTCACACGGCACTGt	174
CM003505.1 Vigna radiata chromosome 2	(TC)6	23529497	12	TTAACGCCAGTGACCGTCTC	gagaaagagtggGTGGCGAA	267
CM003505.1 Vigna radiata chromosome 2	(AG)6	23814976	12	TTAACGCCAGTGACCGTCTC	gagaaagagtggGTGGCGAA	267
CM003505.1 Vigna radiata chromosome 2	(CA)6	24043266	12	GAGACTCGTGGTCAAGGCTC	GCAGCAAAGCAGGCTTGAAT	195
CM003505.1 Vigna radiata chromosome 2	(CT)6	24115308	12	CCACCCAACTCCTTCTGCTT	ACACGGATGAGAGGCCAAAG	124
CM003505.1 Vigna radiata chromosome 2	(TC)6	24502748	12	ACGACAGGGTATTGGTGCTG	AGAAGAGGGTGCAGACAACG	160
CM003505.1 Vigna radiata chromosome 2	(AG)6	24998887	12	ACGACAGGGTATTGGTGCTG	AGAAGAGGGTGCAGACAACG	160
CM003505.1 Vigna radiata chromosome 2	(AC)6	25021280	12	AAACGCAGGTCTCCAACGAT	GCTGCAATCTGAGACCACCT	254
CM003505.1 Vigna radiata chromosome 2	(AG)6	25039251	12	AAACGCAGGTCTCCAACGAT	GCTGCAATCTGAGACCACCT	254
CM003505.1 Vigna radiata chromosome 2	(GCT)5	25059919	15	TCGACTCACAGAACCAGCAC	CACCGGAAGACTTGAACGGA	107
CM003506.1 Vigna radiata chromosome 3	(TC)6	333308	12	CACCCAAAGCAACACGCAAT	GATGGAGACGGCTGAGATGG	208
CM003506.1 Vigna radiata chromosome 3	(CA)6	652305	12	ACATCACATCATCCGCAGCT	AAGGGCTGGAGGGGGTATAG	289
CM003506.1 Vigna radiata chromosome 3	(TC)6	960186	12	agaacctTGTGCTCTCACGG	GTTTAAATTCGTGGCGCGGT	288
CM003506.1 Vigna radiata chromosome 3	(CGG)5	1210799	15	GGTAATCATGGCGGCTACGA	GTATCGACGGTGGAGGAACC	164
CM003506.1 Vigna radiata chromosome 3	(TC)6	1397730	12	CCTACCTGTCCCACGTAACG	TACACGGCCCAGTAAGGAGA	115
CM003506.1 Vigna radiata chromosome 3	(TC)6	1545243	12	TTCCTCCCTCCACCAATCCT	TGCGGGATTCACATGTTGGA	217
CM003506.1 Vigna radiata chromosome 3	(TC)6	1795345	12	GGCTTAGTCTGGAGGCCAAA	AACTCATGCAAGCCCTTCCC	107
CM003506.1 Vigna radiata chromosome 3	(TC)6	1848784	12	TATGTGCCCGAGGACCCTAA	TCCTCCACCAAATCGACTGC	128
CM003506.1 Vigna radiata chromosome 3	(AC)6	2057795	12	CCAAGTGCTTTTGTGGGGAC	agcaTACTCATTGTGCCTCCA	300
CM003506.1 Vigna radiata chromosome 3	(TC)6	2333759	12	GAGACCTTGGCCATCCCATC	GTACGTGCATGGCATTGCTC	202
CM003506.1 Vigna radiata chromosome 3	(GT)6	2350229	12	CTCTGAGTGgcagtgtgtgt	TCTCACCACATGCCTCATCC	296
CM003506.1 Vigna radiata chromosome 3	(CA)6	2538448	12	CTGCACCCTACAGACCACAG	GCTCGCTGACTCATTGCATG	252
CM003506.1 Vigna radiata chromosome 3	(TC)6	2770138	12	GCTGTACACCGTGGAATCCA	AGATGAAAAGGGGCGGTGAG	254
CM003506.1 Vigna radiata chromosome 3	(AC)6	3054183	12	GTGCCCTTACACTCAAAAGGA	TGGTGGGAAAACAAGGTGCT	157
CM003506.1 Vigna radiata chromosome 3	(AC)6	3305931	12	tgtgtgtgtttgtgcgCATT	TCAACAAGTCAAACTCGGCC	100
CM003506.1 Vigna radiata chromosome 3	(AC)6	3399605	12	CATTCGCAGTTGCTTGCACT	GGGCTGTGATCACATCTCCC	137
CM003506.1 Vigna radiata chromosome 3	(CGA)5	3973643	15	CGACGTCATGGAGCTGCTAT	GTCGAATCTCTCTGGCCTCG	143
CM003506.1 Vigna radiata chromosome 3	(CTTCAC)10	4731031	60	ACGGGTTCTTCACCTTCACC	TCAGAAGCAGGAGGAAGGGA	104
CM003506.1 Vigna radiata chromosome 3	(CGA)5	4906781	15	CGTCGGAACCCTAGACGATG	AGATCGGAGAAGGCTGAGGT	141
CM003506.1 Vigna radiata chromosome 3	(GT)6	5290886	12	GGTGAAGACAttcgtgtgtgtg	GCACGCACACACACGTATAA	109
CM003506.1 Vigna radiata chromosome 3	(TC)6	5557139	12	GAGGGGAAGCCCTTTGGTTT	gttgCAGCACCTGTTGATGG	291
CM003506.1 Vigna radiata chromosome 3	(CTGCCC)7	5877684	42	GCTCCTCTGGCACCAAGAAT	CGTTGTCAGAGTCTGGCAGT	138
CM003506.1 Vigna radiata chromosome 3	(CA)6	5935811	12	TGCGATCGGAAAGAAGCAGT	TCATCCGCGCTTAgggtttt	141
CM003506.1 Vigna radiata chromosome 3	(GCA)5	6061012	15	TTTTTGGTCAAGGCTGGGGT	ACAGCATACCCACCAGAAGC	248
CM003506.1 Vigna radiata chromosome 3	(CA)6	6193648	12	cACTCACCACCCTTCATCCC	TGCGTTGCTCCGTAACTCTT	277
CM003506.1 Vigna radiata chromosome 3	(AC)6	6284952	12	GCGCCTTGTGGTAAAATGCA	GGACCTAGGCCCGTGTAGTA	274
CM003506.1 Vigna radiata chromosome 3	(CCG)5	6348752	15	GCGCCTTGTGGTAAAATGCA	GGACCTAGGCCCGTGTAGTA	274
CM003506.1 Vigna radiata chromosome 3	(TC)6	6556165	12	tctcCTCTATCGCGCAACAC	aggtcCATAAAATTGCAGCGC	169
CM003506.1 Vigna radiata chromosome 3	(TC)6	7181500	12	CGTTGATTCCACCCGTCTGA	TAGTATGGGGTTTCGCTCGC	115
CM003506.1 Vigna radiata chromosome 3	(GT)6	7803052	12	CGTATCCGTACTGCACCACA	GCCGTGCTAACCAGTAGTGA	149
CM003506.1 Vigna radiata chromosome 3	(GAC)5	7991292	15	ACCCCTCTTCTCCTGATCCC	GGTCGATTGGCGGTTTATGC	125
CM003506.1 Vigna radiata chromosome 3	(AC)6	8265332	12	cacacacgtacTGGACACCA	ACTTGACCTTTTGTAATCACGT	291
CM003506.1 Vigna radiata chromosome 3	(GT)6	8390039	12	TACGGAAACCCTGGCTTTCC	ACGATGTTCTTGACCGGTCC	122
CM003506.1 Vigna radiata chromosome 3	(AC)6	8473000	12	CCAGCAGAGCATCCAGACAA	GGGATGAAGAAGGCCAACCA	119
CM003506.1 Vigna radiata chromosome 3	(TC)6	8509990	12	TGGGGGACAGAAATTCGTGG	GACGGAAAATCATGCGGTGG	114
CM003506.1 Vigna radiata chromosome 3	(CA)6	8562566	12	TTTCACTCCAGCAGCACACA	TGTTCCTGTGGGGAGAGAGT	122
CM003506.1 Vigna radiata chromosome 3	(GT)6	8591507	12	GCTTGGTGACTGGTTGACCT	acaccacGTTCGGTCGTTAA	294
CM003506.1 Vigna radiata chromosome 3	(TC)6	8961078	12	GCCCAGTGGTCTTCCATTCA	ATGGTAGCCTTGGGTTCTGC	112
CM003506.1 Vigna radiata chromosome 3	(TC)6	9201196	12	GCTGAACATCACTGCCTCCT	tgtgatgAGGGGAGGGCATA	107
CM003506.1 Vigna radiata chromosome 3	(AC)6	9255320	12	CAGCCAACTGCACCTAGGAA	ACCAGATCAAACTCAGCCACA	291
CM003506.1 Vigna radiata chromosome 3	(CA)6	9417305	12	GCCCACTCCGTTGGAAGATA	TTCGTCCAGGCGCATAAAGT	288
CM003506.1 Vigna radiata chromosome 3	(GAC)5	9457912	15	CTCTATTCGCAGGCGGTGAT	tcgtcgtcgtcaTCGTCATC	212
CM003506.1 Vigna radiata chromosome 3	(GT)6	10143526	12	CTCCAAAATGCGCCTACTGC	GCCAAGTGGGTTCATGGAGA	102
CM003506.1 Vigna radiata chromosome 3	(AC)6	10223643	12	GCATATCCACTGCAAGCTGC	GTTGGTGTCCATGGGAGAGG	116
CM003506.1 Vigna radiata chromosome 3	(TC)6	10372846	12	TGAGGTTGACGGGCTTTCTC	AGTGCTGCTACTCGCCATTT	201
CM003506.1 Vigna radiata chromosome 3	(TC)6	11184358	12	CCCTTCCTCCGCTACCTTTG	AGGAAATCGAAGCAGAGCCA	123
CM003506.1 Vigna radiata chromosome 3	(GT)6	11274758	12	TGACCGGGATCACAGGTGTA	TTCACGAGCCAGGATGACAC	131
CM003506.1 Vigna radiata chromosome 3	(AC)6	11421193	12	GCGGTGGGAGAGAAGAACAA	CAGCACGTTCTCTTGTccct	117
CM003506.1 Vigna radiata chromosome 3	(TC)6	11692445	12	AGGTTTGGTTGGGAAGCTCC	TCTTACCCTAGGGCCACCAA	230
CM003506.1 Vigna radiata chromosome 3	(TC)6	11884218	12	TAGACGCACGCACTTTctgt	GATTGATGCGGTTGAGACGC	168
CM003506.1 Vigna radiata chromosome 3	(TC)6	11919832	12	TCTCTCTCCTCTTCACGCCA	GGTTGACTAGAAGGCGCACT	300
CM003506.1 Vigna radiata chromosome 3	(GT)6	12581461	12	tgtgtgtgtgtgggaaGCAT	TTGTTTTCACGGGTGTGTGC	280
CM003507.1 Vigna radiata chromosome 4	(CA)6	63585	12	TGGCCTTGATCATGTGGTCC	GGAAGACTGGTGCAAGGTGA	115
CM003507.1 Vigna radiata chromosome 4	(CT)6	93772	12	TCCTACACCGATGACCTCGT	GTGGTGGGAAtgggaagagg	111
CM003507.1 Vigna radiata chromosome 4	(TG)6	497628	12	TCCTACACCGATGACCTCGT	GTGGTGGGAAtgggaagagg	111
CM003507.1 Vigna radiata chromosome 4	(TC)6	1524537	12	CGGTTGGGTTCTGGAGAAGA	CGCTGCCCGAAAACAAAAGA	158
CM003507.1 Vigna radiata chromosome 4	(TACTA)5	1774883	25	GGTCGGGACACACTAAAGCA	GCCTAGCCAGACAGCCATAG	232
CM003507.1 Vigna radiata chromosome 4	(TC)6	1979921	12	TTCACGCTCTCACATGCCTT	ACAGCGGAAGAAGCCATGAA	202
CM003507.1 Vigna radiata chromosome 4	(CA)6	2250982	12	TTCACGCTCTCACATGCCTT	ACAGCGGAAGAAGCCATGAA	202
CM003507.1 Vigna radiata chromosome 4	(TG)6	2503442	12	TTCACGCTCTCACATGCCTT	ACAGCGGAAGAAGCCATGAA	202
CM003507.1 Vigna radiata chromosome 4	(AC)6	2729144	12	TTCACGCTCTCACATGCCTT	ACAGCGGAAGAAGCCATGAA	202
CM003507.1 Vigna radiata chromosome 4	(CA)6	3643721	12	TTCACGCTCTCACATGCCTT	ACAGCGGAAGAAGCCATGAA	202
CM003507.1 Vigna radiata chromosome 4	(CT)6	4456083	12	AGAACTTTTGTTGGAGGTCCCA	CCATCAAGAAAGGACGATCGG	126
CM003507.1 Vigna radiata chromosome 4	(TG)6	4543559	12	AGAACTTTTGTTGGAGGTCCCA	CCATCAAGAAAGGACGATCGG	126
CM003507.1 Vigna radiata chromosome 4	(GA)6	4708361	12	TGGCGTAACCATGCTTGAGT	TGCCGTGCCTCTTGTACAAT	272
CM003507.1 Vigna radiata chromosome 4	(TG)6	4760874	12	TGGCGTAACCATGCTTGAGT	TGCCGTGCCTCTTGTACAAT	272
CM003507.1 Vigna radiata chromosome 4	(TG)6	4817660	12	TGGCGTAACCATGCTTGAGT	TGCCGTGCCTCTTGTACAAT	272
CM003507.1 Vigna radiata chromosome 4	(CG)6	5052356	12	tcCAGCACAAACTCGGGATC	CTGCCTGCTAGAATCTGTGGA	276
CM003507.1 Vigna radiata chromosome 4	(GT)6	5268498	12	CACGTGGTTGAACCTACCGA	gaactcacacacacacacgc	157
CM003507.1 Vigna radiata chromosome 4	(TG)6	5451548	12	CACGTGGTTGAACCTACCGA	gaactcacacacacacacgc	157
CM003507.1 Vigna radiata chromosome 4	(TG)6	5696155	12	CACGTGGTTGAACCTACCGA	gaactcacacacacacacgc	157
CM003507.1 Vigna radiata chromosome 4	(CT)6	5724676	12	GGAAGCAAATGTGGTGGACG	CGCGTGAGTTGCAGTTGAAA	198
CM003507.1 Vigna radiata chromosome 4	(GT)6	5787317	12	GGCGTTGATCTGGGTTGAGA	ATCACCATCCTCATCCCCCA	112
CM003507.1 Vigna radiata chromosome 4	(GA)6	5819479	12	CAAACGGGGCAAAATGGGAC	CTGCAAAATGCTTCACCGTCA	136
CM003507.1 Vigna radiata chromosome 4	(CA)6	5997702	12	CAAACGGGGCAAAATGGGAC	CTGCAAAATGCTTCACCGTCA	136
CM003507.1 Vigna radiata chromosome 4	(GA)6	6051873	12	AATCAGGGTGACATGGCAGG	GTTTGGTTGCAGCTCACTGG	189
CM003507.1 Vigna radiata chromosome 4	(GA)6	6081399	12	AGCGGTGTTTGGATGAGGAG	AGTCAAGCTTGCCATTGGGA	119
CM003507.1 Vigna radiata chromosome 4	(GCC)5	6373581	15	ATATCCCCAATTCCGTCGGC	CGCAAGCAAGAAGAAGGCTG	135
CM003507.1 Vigna radiata chromosome 4	(GA)6	6855518	12	gaagagagcTCCAAGGTGCA	GAGCCAACACCACCCAACTA	125
CM003507.1 Vigna radiata chromosome 4	(AC)6	6867312	12	gaagagagcTCCAAGGTGCA	GAGCCAACACCACCCAACTA	125
CM003507.1 Vigna radiata chromosome 4	(AC)6	6939153	12	gaagagagcTCCAAGGTGCA	GAGCCAACACCACCCAACTA	125
CM003507.1 Vigna radiata chromosome 4	(CT)6	7232618	12	ctttagggTACAGGCCGGTG	ATGGTAGCGCTTCCTTCACC	279
CM003507.1 Vigna radiata chromosome 4	(CA)6	7585679	12	ctttagggTACAGGCCGGTG	ATGGTAGCGCTTCCTTCACC	279
CM003507.1 Vigna radiata chromosome 4	(AC)6	7638398	12	ctttagggTACAGGCCGGTG	ATGGTAGCGCTTCCTTCACC	279
CM003507.1 Vigna radiata chromosome 4	(GT)6	8019028	12	TCTCGTCAATTAGCGGCTCC	ggttttgtcagaggatcgGC	294
CM003507.1 Vigna radiata chromosome 4	(GA)6	8227687	12	TGAAAGGGTCAATGCAAGCA	GGGCTTCAAGATGGAGTAGCA	113
CM003507.1 Vigna radiata chromosome 4	(TG)6	9136543	12	TGAAAGGGTCAATGCAAGCA	GGGCTTCAAGATGGAGTAGCA	113
CM003507.1 Vigna radiata chromosome 4	(CA)6	9477017	12	TGAAAGGGTCAATGCAAGCA	GGGCTTCAAGATGGAGTAGCA	113
CM003507.1 Vigna radiata chromosome 4	(CT)6	9569633	12	TGCCCTTCGTTCCTCCTAGA	CTAGTGGAGGGAGTGAGGCT	203
CM003507.1 Vigna radiata chromosome 4	(TC)6	9774319	12	AGCGTCCTTGTCCAATTGGT	ACCCTAATGTTTGGCCGGAG	131
CM003507.1 Vigna radiata chromosome 4	(CA)6	9814647	12	AGCGTCCTTGTCCAATTGGT	ACCCTAATGTTTGGCCGGAG	131
CM003507.1 Vigna radiata chromosome 4	(TC)6	9823858	12	AGGCTTTAGGTTGGAGGTCA	AGACGTCGAGAGAAGCAAAGA	151
CM003507.1 Vigna radiata chromosome 4	(TC)6	9865227	12	ATTTGGACGAAAAGCCTCGC	TTGAATGGAGTGTGCAGGAGG	100
CM003507.1 Vigna radiata chromosome 4	(GT)6	9890354	12	GCGCAACTCTTCCATTGCAT	tggtccttgagagacgagcT	300
CM003507.1 Vigna radiata chromosome 4	(TG)6	10242610	12	GCGCAACTCTTCCATTGCAT	tggtccttgagagacgagcT	300
CM003507.1 Vigna radiata chromosome 4	(AC)6	10415503	12	GCGCAACTCTTCCATTGCAT	tggtccttgagagacgagcT	300
CM003507.1 Vigna radiata chromosome 4	(GT)6	10467957	12	AATGGgtggtgtgtgtgtgt	CCCTTCCACCCACTGTGTAC	285
CM003507.1 Vigna radiata chromosome 4	(AC)6	10659298	12	AATGGgtggtgtgtgtgtgt	CCCTTCCACCCACTGTGTAC	285
CM003507.1 Vigna radiata chromosome 4	(TG)6	10693394	12	AATGGgtggtgtgtgtgtgt	CCCTTCCACCCACTGTGTAC	285
CM003507.1 Vigna radiata chromosome 4	(TC)6	10916976	12	TCTTGAACTGCGCTCCTTGT	tcaatGGCTGCGTGACTCAA	200
CM003507.1 Vigna radiata chromosome 4	(GT)6	11178816	12	CTCGCTACTGGGTCAGCAAA	ATCCTTGGCTGGTCTTCTGC	139
CM003507.1 Vigna radiata chromosome 4	(CA)6	11299281	12	CTCGCTACTGGGTCAGCAAA	ATCCTTGGCTGGTCTTCTGC	139
CM003507.1 Vigna radiata chromosome 4	(CA)6	11427190	12	CTCGCTACTGGGTCAGCAAA	ATCCTTGGCTGGTCTTCTGC	139
CM003507.1 Vigna radiata chromosome 4	(GA)6	11443811	12	TCCGAGACAACAgcagcttt	ctctctctctcacccaCCCA	109
CM003507.1 Vigna radiata chromosome 4	(TG)6	11517235	12	TCCGAGACAACAgcagcttt	ctctctctctcacccaCCCA	109
CM003507.1 Vigna radiata chromosome 4	(TG)6	11747082	12	TCCGAGACAACAgcagcttt	ctctctctctcacccaCCCA	109
CM003507.1 Vigna radiata chromosome 4	(CA)6	11842728	12	TCCGAGACAACAgcagcttt	ctctctctctcacccaCCCA	109
CM003507.1 Vigna radiata chromosome 4	(CT)6	11917454	12	ccctctctctctctgccACT	GAGGGGAGCTTTGCGAAGAT	271
CM003507.1 Vigna radiata chromosome 4	(GA)6	11995157	12	AAACCACCACACAACACCCT	CTTCGGTGTGGCTTTGGTTG	268
CM003507.1 Vigna radiata chromosome 4	(CA)6	12002419	12	AAACCACCACACAACACCCT	CTTCGGTGTGGCTTTGGTTG	268
CM003507.1 Vigna radiata chromosome 4	(CA)6	12079930	12	AAACCACCACACAACACCCT	CTTCGGTGTGGCTTTGGTTG	268
CM003507.1 Vigna radiata chromosome 4	(TG)6	12318872	12	AAACCACCACACAACACCCT	CTTCGGTGTGGCTTTGGTTG	268
CM003507.1 Vigna radiata chromosome 4	(CT)6	12540182	12	TTGCCTTTGCGAGTTCGTTG	GCTGACAAGAGCCAAGTTGC	102
CM003507.1 Vigna radiata chromosome 4	(GT)6	12857443	12	ggagtcgccatctatCGCAA	aggcgttgtagggtgctaac	209
CM003507.1 Vigna radiata chromosome 4	(TG)6	12890428	12	ggagtcgccatctatCGCAA	aggcgttgtagggtgctaac	209
CM003507.1 Vigna radiata chromosome 4	(CT)6	12961658	12	TTGCTCTCTCCGAAGCGTTT	GCTCTGAACGGTGTGtctga	108
CM003507.1 Vigna radiata chromosome 4	(CA)6	12996300	12	TTGCTCTCTCCGAAGCGTTT	GCTCTGAACGGTGTGtctga	108
CM003507.1 Vigna radiata chromosome 4	(CT)6	13650248	12	TCGACCATTGCAGTTCCCTC	ACACACCTCCACTGGCAAAA	224
CM003507.1 Vigna radiata chromosome 4	(GA)6	13704385	12	CTTAAATCGCGACACTGCGG	tctctctcacacacacacgc	300
CM003507.1 Vigna radiata chromosome 4	(TC)6	13911996	12	TCCAGCACAATTCCCTTCCC	GGCACGTGAATTCCCAACAC	108
CM003507.1 Vigna radiata chromosome 4	(AC)6	14033078	12	TCCAGCACAATTCCCTTCCC	GGCACGTGAATTCCCAACAC	108
CM003507.1 Vigna radiata chromosome 4	(GA)6	14089130	12	GGCATGTCTTAATCCCTAGTGC	tcctctctctctctccctcac	114
CM003507.1 Vigna radiata chromosome 4	(TG)6	14819982	12	GGCATGTCTTAATCCCTAGTGC	tcctctctctctctccctcac	114
CM003507.1 Vigna radiata chromosome 4	(CA)6	14903666	12	GGCATGTCTTAATCCCTAGTGC	tcctctctctctctccctcac	114
CM003507.1 Vigna radiata chromosome 4	(TC)6	15203652	12	ACCTCCGGTCTATGTGGGAA	cagcagcaacaacaaccaca	149
CM003507.1 Vigna radiata chromosome 4	(GT)6	15380043	12	aggccacttgcaaacaaaca	cgtgGTGTATTGTGCAAGCC	204
CM003507.1 Vigna radiata chromosome 4	(CA)6	15612805	12	aggccacttgcaaacaaaca	cgtgGTGTATTGTGCAAGCC	204
CM003507.1 Vigna radiata chromosome 4	(TG)6	15838211	12	aggccacttgcaaacaaaca	cgtgGTGTATTGTGCAAGCC	204
CM003507.1 Vigna radiata chromosome 4	(GT)6	15911196	12	CTGGTTCTCCTGGATGCTCG	AAACGGATTTTTCCTGCGGC	267
CM003507.1 Vigna radiata chromosome 4	(TG)6	15944201	12	CTGGTTCTCCTGGATGCTCG	AAACGGATTTTTCCTGCGGC	267
CM003507.1 Vigna radiata chromosome 4	(CA)6	15991681	12	CTGGTTCTCCTGGATGCTCG	AAACGGATTTTTCCTGCGGC	267
CM003507.1 Vigna radiata chromosome 4	(TG)6	16048135	12	CTGGTTCTCCTGGATGCTCG	AAACGGATTTTTCCTGCGGC	267
CM003507.1 Vigna radiata chromosome 4	(GT)6	16421329	12	CCCCACAACCCATACACGAA	TGGAGCAGTTGTAGTGGCAG	134
CM003507.1 Vigna radiata chromosome 4	(GT)6	16537988	12	GGAGTGTGTGTGTGTCATGGA	ACTTGTGCTTTTCGTTGTCCT	197
CM003507.1 Vigna radiata chromosome 4	(TC)6	16571355	12	ACACTTTTGGCATCATGCGT	TGATCCGTGCAAGAGAAGCA	101
CM003507.1 Vigna radiata chromosome 4	(ACG)5	16758569	15	CGCTATGTAGAGGCGCTTGA	AGTTGTCACCATCGTCGCTT	118
CM003507.1 Vigna radiata chromosome 4	(GT)6	16761617	12	ATGTGCAGCCTGCCCTAATT	GGATCCAAACTGACCAGGCA	110
CM003507.1 Vigna radiata chromosome 4	(GAGCC)5	16809695	25	CAACACAACCCAACCGAACC	GGTTGGGTTGCATTGGGTTC	271
CM003507.1 Vigna radiata chromosome 4	(GT)6	16835872	12	AGAACAAGGAGGTCATCGCC	TGACACGTCTCTGCATTGCT	298
CM003507.1 Vigna radiata chromosome 4	(TG)6	16986484	12	AGAACAAGGAGGTCATCGCC	TGACACGTCTCTGCATTGCT	298
CM003507.1 Vigna radiata chromosome 4	(AC)6	17155132	12	AGAACAAGGAGGTCATCGCC	TGACACGTCTCTGCATTGCT	298
CM003507.1 Vigna radiata chromosome 4	(CT)6	17315893	12	CCACGTTGATGTGCCCTACT	CGCTGGCTTTTTCCTTCGTC	274
CM003507.1 Vigna radiata chromosome 4	(TG)6	17445722	12	CCACGTTGATGTGCCCTACT	CGCTGGCTTTTTCCTTCGTC	274
CM003507.1 Vigna radiata chromosome 4	(TG)6	17558606	12	CCACGTTGATGTGCCCTACT	CGCTGGCTTTTTCCTTCGTC	274
CM003507.1 Vigna radiata chromosome 4	(AC)6	17639701	12	CCACGTTGATGTGCCCTACT	CGCTGGCTTTTTCCTTCGTC	274
CM003507.1 Vigna radiata chromosome 4	(TCTGT)5	17766799	25	CAGCAAAACCTAGGGCTCCA	TCGGCTGTGTTGTGTCCAAA	222
CM003507.1 Vigna radiata chromosome 4	(TC)6	17773734	12	CATGGGAGGAGGGGGAGTTA	ACCAACCCCACCATCATCAC	192
CM003507.1 Vigna radiata chromosome 4	(GA)6	18172101	12	GGGTCTTGGACTACCTCCCT	TAACCTCGCACCATGCAGTT	148
CM003507.1 Vigna radiata chromosome 4	(CT)6	18190442	12	TCTGACGCCGATTTCAACCA	GCTGGCAAAGAAAAGGGTGG	257
CM003507.1 Vigna radiata chromosome 4	(AC)6	18260409	12	TCTGACGCCGATTTCAACCA	GCTGGCAAAGAAAAGGGTGG	257
CM003507.1 Vigna radiata chromosome 4	(CA)6	18308488	12	TCTGACGCCGATTTCAACCA	GCTGGCAAAGAAAAGGGTGG	257
CM003507.1 Vigna radiata chromosome 4	(TC)6	18346580	12	GCCGAGATAGTCCTTACGCC	CCAAAGGCGTCCGCATTAAG	211
CM003507.1 Vigna radiata chromosome 4	(CT)6	18396589	12	ATGATGCAGGGTCACCGTTT	GCAAGAAGTCCACCACCGTA	127
CM003507.1 Vigna radiata chromosome 4	(TG)6	18583464	12	ATGATGCAGGGTCACCGTTT	GCAAGAAGTCCACCACCGTA	127
CM003507.1 Vigna radiata chromosome 4	(AC)6	18619889	12	ATGATGCAGGGTCACCGTTT	GCAAGAAGTCCACCACCGTA	127
CM003507.1 Vigna radiata chromosome 4	(TG)6	18622576	12	ATGATGCAGGGTCACCGTTT	GCAAGAAGTCCACCACCGTA	127
CM003507.1 Vigna radiata chromosome 4	(TC)6	18643900	12	GACACGGAATGTTCACCCCT	GGCGACCCATCTTCGAGAAA	208
CM003507.1 Vigna radiata chromosome 4	(GT)6	18686058	12	CCCCAACTTCCTTTGGTGGA	AAACATGCTCCTCTTGGCCA	152
CM003507.1 Vigna radiata chromosome 4	(GA)6	18762834	12	AGTGCAGGGAGAAAGCGTTT	ACCACCCAACTGAGTGGAAA	158
CM003507.1 Vigna radiata chromosome 4	(TG)6	18765804	12	AGTGCAGGGAGAAAGCGTTT	ACCACCCAACTGAGTGGAAA	158
CM003507.1 Vigna radiata chromosome 4	(TG)6	18905046	12	AGTGCAGGGAGAAAGCGTTT	ACCACCCAACTGAGTGGAAA	158
CM003507.1 Vigna radiata chromosome 4	(GAC)5	19083992	15	ATCGGTGGTGGTGGGAGATA	ATCGCAACTCAGCAATCCCA	110
CM003507.1 Vigna radiata chromosome 4	(TC)6	19223951	12	CTCGTTGCTCTCGCTATCGT	CTCCGCTACCAACTCCGATC	124
CM003507.1 Vigna radiata chromosome 4	(AC)6	19317418	12	CTCGTTGCTCTCGCTATCGT	CTCCGCTACCAACTCCGATC	124
CM003507.1 Vigna radiata chromosome 4	(CA)6	19324771	12	CTCGTTGCTCTCGCTATCGT	CTCCGCTACCAACTCCGATC	124
CM003507.1 Vigna radiata chromosome 4	(AC)6	19331746	12	CTCGTTGCTCTCGCTATCGT	CTCCGCTACCAACTCCGATC	124
CM003507.1 Vigna radiata chromosome 4	(TC)6	19356422	12	CGCGAGTCAAGCAAAAACCA	AACAACGGTGTCATGTTGCG	156
CM003507.1 Vigna radiata chromosome 4	(TG)6	19369566	12	CGCGAGTCAAGCAAAAACCA	AACAACGGTGTCATGTTGCG	156
CM003507.1 Vigna radiata chromosome 4	(TC)6	20280514	12	TGAGGAAAGTGACtcggttt	CCTTTGGAGGCCCTTTGTTC	274
CM003507.1 Vigna radiata chromosome 4	(CT)6	20312780	12	CGTTACACTCCCACCCTCAC	GACAACCGTGCAGTGCAATT	153
CM003507.1 Vigna radiata chromosome 4	(TC)6	20412900	12	TTGGTGGCGCTGGTGATATT	ATCAGAACACGTTCCGCCAT	157
CM003508.1 Vigna radiata chromosome 5	(TG)6	127915	12	AGCTAGTACCCCTTGAGAGGA	AGCACCATCTACTTTGTGGCA	145
CM003508.1 Vigna radiata chromosome 5	(CT)6	132395	12	GCCCATTCATTCCCTCTGCT	TGCATCCAGCTGAGGAACTG	177
CM003508.1 Vigna radiata chromosome 5	(CT)6	232084	12	AGGGCCCTTCATCATACCCT	GAGGATCGCAGCATCCATGA	196
CM003508.1 Vigna radiata chromosome 5	(TC)6	251860	12	TTATGTGTGACGCTGTCGCT	TTCCGGTGTATGGGTTCAGC	174
CM003508.1 Vigna radiata chromosome 5	(GA)6	320256	12	TCATCCACTGGTACGGGCTA	GGCAGGGTGGTCTGATTTCA	239
CM003508.1 Vigna radiata chromosome 5	(AGC)5	338246	15	ACCCCTCTTACTGGCTGGAT	ATGCCACCGAAGAAGTCCTG	121
CM003508.1 Vigna radiata chromosome 5	(TG)6	372576	12	TGCCCTTGCTAGAGTGTGTT	TCTGGAGCCTTCAGAGGTGA	260
CM003508.1 Vigna radiata chromosome 5	(TC)6	479802	12	GGTGAAGACAGTCCCTCGTG	CCTACGAGACCGAATGACCG	120
CM003508.1 Vigna radiata chromosome 5	(TC)6	777286	12	CACGCGAATCTCCACCTCTT	GGCTTGTATGGGATGGTGCT	280
CM003508.1 Vigna radiata chromosome 5	(TG)6	836296	12	AGGCACACTCATCCCTCTCT	tgtttctGCCCCCTTTTGGT	135
CM003508.1 Vigna radiata chromosome 5	(TG)6	841847	12	acaagaccaggcaagggaac	ttgtgagctgacctttggca	163
CM003508.1 Vigna radiata chromosome 5	(TG)6	1012977	12	acaagaccaggcaagggaac	ttgtgagctgacctttggca	163
CM003508.1 Vigna radiata chromosome 5	(AG)6	1015906	12	AGGCCCAATAACAAGAGGCC	CGGTTCATCTACGGTGGCTT	180
CM003508.1 Vigna radiata chromosome 5	(AG)6	1020772	12	AGGCCCAATAACAAGAGGCC	CGGTTCATCTACGGTGGCTT	180
CM003508.1 Vigna radiata chromosome 5	(AG)6	1201944	12	cagGGCAGCTTCACAAACAC	CGAAACCTAGGGCTTGGGTT	281
CM003508.1 Vigna radiata chromosome 5	(AG)6	1627682	12	TCCAGCTTCTGCCAAGGAAG	AACTACTACACCCGTGCTGC	108
CM003508.1 Vigna radiata chromosome 5	(TGCTAT)5	1628422	30	TCCAGCTTCTGCCAAGGAAG	GTGTCCTAGCACAGCCATGT	207
CM003508.1 Vigna radiata chromosome 5	(AG)6	1665458	12	GGTGAACTGCTACGGTGTGA	CCACCATCCTCAATGCCAGT	117
CM003508.1 Vigna radiata chromosome 5	(CA)6	1893048	12	TTTCTTAGAGGCAGCTCGGC	TAGAAGGGAACGATGGCAGC	126
CM003508.1 Vigna radiata chromosome 5	(GA)6	2202443	12	tttcttgccgCTGTCTGCTA	GCCGTTTAGTTTACCGACGC	195
CM003508.1 Vigna radiata chromosome 5	(AG)6	2361759	12	ATGACGTAGCTACCCCCACT	ATGACGAGCAGCAGTTTGTG	175
CM003508.1 Vigna radiata chromosome 5	(AC)6	2470000	12	AGGGTGCAGGTGAATGTCTG	GTCTCGGTGGCAGCTATTGT	279
CM003508.1 Vigna radiata chromosome 5	(TC)6	2518896	12	CCATCCACAAAACGACAAGCA	TGGTGGTGGCTTCCTTTTGT	178
CM003508.1 Vigna radiata chromosome 5	(CT)6	2839926	12	AATCGCGCCGATCTAGTCAG	ACACGCTTCCTGACGTTAGG	278
CM003508.1 Vigna radiata chromosome 5	(AC)6	2848804	12	TTCTATGCTTCTGTGCGgct	AGTTGAGAAGGCATGGGAGC	127
CM003508.1 Vigna radiata chromosome 5	(CT)6	3231543	12	ACAACAACAGGGACCCACAA	TTTCTGCTGGGGTTGTCTGG	100
CM003508.1 Vigna radiata chromosome 5	(GA)6	3246054	12	AATGGTGACCGCCCACTAAG	GGGTTTGGCACTGCAAAGAG	188
CM003508.1 Vigna radiata chromosome 5	(TC)6	3284002	12	ATGGGGGAGAAAATTGCCGT	GGAGGAGTGGTTGTGAAGGG	224
CM003508.1 Vigna radiata chromosome 5	(GA)6	3451413	12	GTGTGTGCCACTGCTTCAAG	TGCGACGTGAAGAAGACGAA	292
CM003508.1 Vigna radiata chromosome 5	(GA)6	3578047	12	aGGCCAACATATTCCCGTgt	AGGTGCGTCCAATTCCAGTT	208
CM003508.1 Vigna radiata chromosome 5	(GA)6	3649718	12	AGGGAGGCAGATGAGATGTT	gtcTCCAAAAGCGTCTCAGC	199
CM003508.1 Vigna radiata chromosome 5	(AC)6	3746326	12	acaaacacacacacacgcac	TCGGACCATGGCCAGTTTAC	218
CM003508.1 Vigna radiata chromosome 5	(CT)6	3886064	12	TACTTCGTTTCGACCAGGGC	CCGGGACCAAAAACAACCAC	174
CM003508.1 Vigna radiata chromosome 5	(TCG)5	4148566	15	CGAGATTACCGAAGAGGCCC	CTCCTctccaccacaaccac	205
CM003508.1 Vigna radiata chromosome 5	(TC)6	4272750	12	CTTACCCTCCCATCGCTTCC	cctGGACGTTGGAGCAATCT	110
CM003508.1 Vigna radiata chromosome 5	(AG)6	4657114	12	GTGTCAGCAGGGAGTGAAGG	ATAGGGGCAGCCTCAAATGG	266
CM003508.1 Vigna radiata chromosome 5	(TG)6	4658347	12	GTGTCAGCAGGGAGTGAAGG	ATAGGGGCAGCCTCAAATGG	266
CM003508.1 Vigna radiata chromosome 5	(TG)6	5379066	12	GTGTCAGCAGGGAGTGAAGG	ATAGGGGCAGCCTCAAATGG	266
CM003508.1 Vigna radiata chromosome 5	(TG)6	5854041	12	GTGTCAGCAGGGAGTGAAGG	ATAGGGGCAGCCTCAAATGG	266
CM003508.1 Vigna radiata chromosome 5	(CA)6	5889097	12	ACCCAAAAGAGTGGTTTGCA	TGTGGGTGTGTGTGCGTTTA	120
CM003508.1 Vigna radiata chromosome 5	(TC)6	5908407	12	TGCTTATGCCTTCTTCCAGCt	tcCTAGTGTAGCCATGGACA	163
CM003508.1 Vigna radiata chromosome 5	(GA)6	5989830	12	CGGAGAGGAGAAGAAGGGGA	CTGTTGGTCGTCTCGTTGGA	116
CM003508.1 Vigna radiata chromosome 5	(CT)6	6273041	12	CTGCAGGTcctcactagtgc	TCAAAGGTTggggcattcga	180
CM003508.1 Vigna radiata chromosome 5	(AG)6	6435380	12	TTCGTTCAAGCTCCCTTGCA	GCTACACGGACGTACGGTAG	300
CM003508.1 Vigna radiata chromosome 5	(TC)6	6440264	12	AAGAGTTGCTGACGTGGTGT	AACGTCGTTGCAagctactt	229
CM003508.1 Vigna radiata chromosome 5	(AC)6	6500084	12	CTGGTGAAGGACCTGCTTGT	TCCTCCGTCGATCTTGGACT	212
CM003508.1 Vigna radiata chromosome 5	(AC)6	6615622	12	TTCTTCTCGCCACCCCATTC	TGCAAGTAAGTTGTGGCGGA	110
CM003508.1 Vigna radiata chromosome 5	(AG)6	6644201	12	TGTGTTGTTTGACTTTTGCCCT	AAGCAGCGAGAGTAATGGCA	135
CM003508.1 Vigna radiata chromosome 5	(TG)6	6668216	12	TGTGTTGTTTGACTTTTGCCCT	AAGCAGCGAGAGTAATGGCA	135
CM003508.1 Vigna radiata chromosome 5	(TC)6	6822501	12	TCCCAGAAGAGACATGTGCAC	GAAACAAGGAGCAGCAAGGC	118
CM003508.1 Vigna radiata chromosome 5	(GA)6	6863598	12	GAGTGACAGTGGGAGGAAGC	CCACCGTTCACCCATCTCTC	230
CM003508.1 Vigna radiata chromosome 5	(TC)6	6901141	12	AGAGCTGTTAAAACGGGCCA	cgatttggtgcacttgccaa	165
CM003508.1 Vigna radiata chromosome 5	(TC)6	6932660	12	TGCACACCGTGTCATTCAGT	TGGTGTTGGTGAGTTGGGAA	166
CM003508.1 Vigna radiata chromosome 5	(TG)6	6946475	12	TGCACACCGTGTCATTCAGT	TGGTGTTGGTGAGTTGGGAA	166
CM003508.1 Vigna radiata chromosome 5	(TG)6	6950620	12	TGCACACCGTGTCATTCAGT	TGGTGTTGGTGAGTTGGGAA	166
CM003508.1 Vigna radiata chromosome 5	(AC)6	7150418	12	AGCATGGTCGTCTAGCAACC	TGTGCATTATCCCACACCGG	170
CM003508.1 Vigna radiata chromosome 5	(CGG)5	7239995	15	AGGCATTGGTGGAGGAATCG	AATCCTCTGCAATGGCCACA	186
CM003508.1 Vigna radiata chromosome 5	(TC)6	7702531	12	agtagctTGCAACGGCGTTA	tctttcttcGAGCTCAGGCA	235
CM003508.1 Vigna radiata chromosome 5	(ACT)5	8002216	15	TGCTTCCGTGAATCCCATGT	AATGTTGGTGGGGGTCATGG	274
CM003508.1 Vigna radiata chromosome 5	(AG)6	8062832	12	TAGTGTTTGGGTGGTGGTCG	CCAAGCAAGCTTCCAAAGGC	102
CM003508.1 Vigna radiata chromosome 5	(AG)6	8265794	12	ctttgcatGGGTGTTGGGC	TCTAGGTCACTCCCAAGGGC	247
CM003508.1 Vigna radiata chromosome 5	(AG)6	8629716	12	CCGTTGCAGCTACTTCAGGA	CCCATTTCTTCCTCCACCCC	233
CM003508.1 Vigna radiata chromosome 5	(AC)6	8820240	12	TGCACACTGTTTCCCACACT	GGGGTTGTAAGGGTCTTGGG	276
CM003508.1 Vigna radiata chromosome 5	(TC)6	9338233	12	TCAGCGCTTTGGATGTCAGT	AGATGCAAGGGGAGTTGACG	283
CM003508.1 Vigna radiata chromosome 5	(AC)6	9435501	12	TGCTGCCAGTTGAGATAGGC	GCAGGTTAGCACTCCGACAT	171
CM003508.1 Vigna radiata chromosome 5	(AG)6	9949663	12	GAAGCTAAGCACCAGGGGAG	TGTTATCACCCTACTGCGCC	116
CM003508.1 Vigna radiata chromosome 5	(CA)6	10046083	12	CAACTTGAGCGGGGTTTTCG	CTTGGGTTGTTGTGTGGCAA	117
CM003508.1 Vigna radiata chromosome 5	(CT)6	10067248	12	atttgttggggcaaatcggc	caCATTggtgctcctttgcc	215
CM003508.1 Vigna radiata chromosome 5	(AG)6	10135781	12	CCCTTCTCAGAAGCCTTGCA	GCTGCAGTTTCCCTGtacct	117
CM003508.1 Vigna radiata chromosome 5	(GA)6	10253981	12	ATGAAGACGCGACAGACGTT	ctagccaccttccaagcaca	130
CM003508.1 Vigna radiata chromosome 5	(AGC)5	10413711	15	CATCCTCGAGCTCACCATCC	ATCGTCCTTGATCTCGTCGC	151
CM003508.1 Vigna radiata chromosome 5	(AG)6	10691110	12	tgaggTTGAAAGCATAccga	GGCCTTGAGCAACAACATTGT	168
CM003508.1 Vigna radiata chromosome 5	(CT)6	10796972	12	TTAACCACGTTCTCCACCCG	AACACGTGCAAGAGATGGGT	245
CM003508.1 Vigna radiata chromosome 5	(AG)6	11060264	12	TCGTTCTCCACCGAGAGAGT	TACCTGTGCGCTCTCTCTCT	101
CM003508.1 Vigna radiata chromosome 5	(GA)6	11081748	12	agtGTGAAACGAAAAGGGGT	TGTGTCATGGCAGTTGAATGC	143
CM003508.1 Vigna radiata chromosome 5	(AG)6	11175322	12	GGACCATGATTCGGGTTCTCT	GGGCGTCCTCTGTTTGCTAT	279
CM003508.1 Vigna radiata chromosome 5	(AC)6	11411810	12	acaacggcgccaaaatttga	cgcagttggtccttgagaga	115
CM003508.1 Vigna radiata chromosome 5	(TC)6	11424975	12	ATGCTTCCTCGTTGCTTCCA	GACCAGATGGAGCGACGTAG	216
CM003508.1 Vigna radiata chromosome 5	(AG)6	11557862	12	TCAGCCGAAGAAGTGTGTAATCA	TGCTtcttccctctctctctct	184
CM003508.1 Vigna radiata chromosome 5	(AG)6	11771635	12	CGTCCACAGCCAGAAGAAGT	AGCATCCCCctttccttctt	263
CM003508.1 Vigna radiata chromosome 5	(AG)6	12069965	12	aagattgtggctgccctgtt	tcccaggaagcaaatgcact	238
CM003508.1 Vigna radiata chromosome 5	(CA)6	12189677	12	CCATGCAACCCCttctccat	TGCAAGAGGAGCAACAACCA	115
CM003508.1 Vigna radiata chromosome 5	(ACGCCA)5	12453729	30	GGAAGGCTACCGAGAATGCA	TTGGCGTTGGCGTATAGACA	135
CM003508.1 Vigna radiata chromosome 5	(GA)6	12892127	12	TGCGTGGAACAATTGcgaaa	TCCACGAAGAACTGAGCATTCT	297
CM003508.1 Vigna radiata chromosome 5	(AG)6	12978119	12	GACGCTTCTTTGGCACGTTT	TCGTCGTTCGTCGTTTTCCT	110
CM003508.1 Vigna radiata chromosome 5	(CA)6	13230016	12	GGAGCTTGCGCAATACATCG	actttatgtgtgtgtgtgcgt	118
CM003508.1 Vigna radiata chromosome 5	(AG)6	13299419	12	TGGGAGGCTCGAGTatggaa	GCAGGCGCTACCAGATTTTG	104
CM003508.1 Vigna radiata chromosome 5	(AG)6	13531340	12	CAACACGTAATAGCTGCGCC	CCCACCACTGAAGGATGGAC	100
CM003508.1 Vigna radiata chromosome 5	(AC)6	13719766	12	agtgtgcggcaTACAGTTGA	TGCAGTTGTCCATCTGtcca	116
CM003508.1 Vigna radiata chromosome 5	(GA)6	13957316	12	CCCGTGCCTCTCATTTGTCA	tttcttctctctcctgCGCC	281
CM003508.1 Vigna radiata chromosome 5	(TAC)5	14303739	15	gtgaGTGAGCCAATTGGGGA	GCGGTGTGAGAAGTGGAAGA	184
CM003508.1 Vigna radiata chromosome 5	(TC)6	14701249	12	CGCTGTTGATTGATGAGCGG	GCCATCCGAGCGTTCATCTA	213
CM003508.1 Vigna radiata chromosome 5	(GA)6	14853474	12	CAACGAAGCTGTTGTTCGGG	cgTTGTTTTGTGCGTTGTGC	105
CM003508.1 Vigna radiata chromosome 5	(CT)6	14970998	12	CGATTCTTCCAGCCAATGCG	GTAGCGTTCCAAACCCTCCA	258
CM003508.1 Vigna radiata chromosome 5	(GA)6	15296126	12	ATTGTGATAGCAGCACCCCC	TGCAACCGCTACCAGTTACA	158
CM003508.1 Vigna radiata chromosome 5	(AC)6	15737166	12	GCCAAGGACTCACACGATCA	CAACTAGGCCGCATTTGCTC	248
CM003508.1 Vigna radiata chromosome 5	(GC)8	16100046	16	CTTCTCCCGAAAGCCTCGTT	GCCCTGCAGCATTACCCTAA	203
CM003508.1 Vigna radiata chromosome 5	(CT)6	16231943	12	GGAGACACACTCACAAGAGCA	AGCAAAGATGGAAGCGAACA	260
CM003508.1 Vigna radiata chromosome 5	(TC)6	16318091	12	GCTTCCCTCCTCTTCCAACC	GACCACCGGACACCATTGAT	209
CM003508.1 Vigna radiata chromosome 5	(AC)6	16356151	12	TGGCAGAAGAGAAGGCAGTG	AGGAACCGTGTGTGTGTGTT	249
CM003508.1 Vigna radiata chromosome 5	(TC)6	16419005	12	ATCGGCAACAAGGTCTCGTT	AAATCGTTCAGCGTCCACCT	105
CM003508.1 Vigna radiata chromosome 5	(TG)6	16485300	12	ATCGGCAACAAGGTCTCGTT	AAATCGTTCAGCGTCCACCT	105
CM003508.1 Vigna radiata chromosome 5	(TG)6	16583536	12	ATCGGCAACAAGGTCTCGTT	AAATCGTTCAGCGTCCACCT	105
CM003508.1 Vigna radiata chromosome 5	(GA)6	16889135	12	GGCAGCAATAAAGCGAGacg	TGGATGCTCTTGAGCgtgtt	134
CM003508.1 Vigna radiata chromosome 5	(AG)6	16889624	12	GGCAGCAATAAAGCGAGacg	TGGATGCTCTTGAGCgtgtt	134
CM003508.1 Vigna radiata chromosome 5	(TC)6	17180387	12	TGGTTCGAGTGGAGATTGGC	TTCTTCTTGGCCGATCTGCA	119
CM003508.1 Vigna radiata chromosome 5	(AC)6	17750232	12	CAACCACTCCGGGTCAGTAC	AAGCCAGGTGTTGATCTCGG	218
CM003508.1 Vigna radiata chromosome 5	(AC)6	17821669	12	CCTTTCGCAAAAAGTGGCGA	TACCCCAAGATCGTTGAGCG	229
CM003508.1 Vigna radiata chromosome 5	(CT)6	17861815	12	TAGGCATAGCTGGGGAAGGT	GGCAGCAAGTAGACTCAGCA	192
CM003508.1 Vigna radiata chromosome 5	(CA)6	17971090	12	ATGGCTGTGCTGCTGAGAAT	GGAGAATCAGCTGCGGACTT	113
CM003508.1 Vigna radiata chromosome 5	(TC)6	17971219	12	ATGGCTGTGCTGCTGAGAAT	GGAGAATCAGCTGCGGACTT	113
CM003508.1 Vigna radiata chromosome 5	(CA)6	17999035	12	TGCCAAAACAAGTTGTCGGG	AGTCTCTGCTAGGTTCCACCA	112
CM003508.1 Vigna radiata chromosome 5	(CA)6	18008736	12	CAGAGGCGTTGACAGAACCT	GGCGTCGTCTAGTAGTGTCG	276
CM003508.1 Vigna radiata chromosome 5	(TC)6	18018975	12	CCTTGAGGCCACATGAGGTT	AAGGGTGCACGTGAAGTCAT	194
CM003508.1 Vigna radiata chromosome 5	(TC)6	18140831	12	CGACGTCGTTTCGAATCTGC	GGTGGGTCTCTGCGATTCAA	222
CM003508.1 Vigna radiata chromosome 5	(AACG)5	18159518	20	ATCAAATCCGGCGAACCTGT	GGCCCTTTGGTCCACGATTA	212
CM003508.1 Vigna radiata chromosome 5	(GA)6	18396464	12	GCTCAAATCCCGAGTCCACA	gaagacaagGCTCCCGACTC	244
CM003508.1 Vigna radiata chromosome 5	(GA)6	18560156	12	TGCTTCATGCTCCAATTGCG	CGTTGGTCGAGAATGGAGTCA	299
CM003508.1 Vigna radiata chromosome 5	(TC)6	18618364	12	ATTGCCTGTCGTGCTTAGCT	ACACAACATCGGCCTACGTT	293
CM003508.1 Vigna radiata chromosome 5	(TC)6	18813510	12	tgttctttatttacGTGCAGCCA	TGTTGTATCAAAGGTGTTGGCA	207
CM003508.1 Vigna radiata chromosome 5	(TG)6	19016433	12	tgttctttatttacGTGCAGCCA	TGTTGTATCAAAGGTGTTGGCA	207
CM003508.1 Vigna radiata chromosome 5	(GA)6	19329427	12	AACTATGGTGGCAGTGTGGG	AGCGGAAAATTCCCTcccat	177
CM003508.1 Vigna radiata chromosome 5	(CT)6	19809639	12	TTCCCCATCACACACACTGG	ACAAAGCCGACACACgagat	136
CM003508.1 Vigna radiata chromosome 5	(AC)6	19884850	12	GTTGAAGAGTTGCGGCGTTT	TCACTGCTGCACTCTGTGAG	224
CM003508.1 Vigna radiata chromosome 5	(TC)6	20066550	12	GTGGAAGTGAGGAAGCGTGA	GTCCGAACCCAAAACCCTCT	198
CM003508.1 Vigna radiata chromosome 5	(CA)6	20194071	12	tgcacacacacacatgcatg	ATGCAACCTGTCACCCTCAG	260
CM003508.1 Vigna radiata chromosome 5	(CA)6	20210360	12	tgcacacacacacagacact	aagAGTCGAGTCCGGGAAGA	229
CM003508.1 Vigna radiata chromosome 5	(GA)6	20231795	12	GGAGTGCGGCTTACATGTCT	GCTTCCAGCAATCTCCTCCT	131
CM003508.1 Vigna radiata chromosome 5	(AG)6	20509370	12	TGTTTCACACGCTCCTCTCC	ATTTAGCTCCCCTGCACACC	217
CM003508.1 Vigna radiata chromosome 5	(AC)6	20589928	12	GATGGGGTTCCTGTTCCTGG	CACGTGTCTGCATTTGGAGc	283
CM003508.1 Vigna radiata chromosome 5	(AGC)5	20659254	15	TTGGTGACGGAGAATTCGGG	CTCCCGTCAAGTCCCAACTC	217
CM003508.1 Vigna radiata chromosome 5	(CT)6	20694516	12	GTTAGCCCTTGCCTCCTTGT	ATCTTTGGCCTGGCTTTGGT	254
CM003508.1 Vigna radiata chromosome 5	(GA)6	20936838	12	TGGATGCCAAAATGGGGGAA	AGCTTCGTTTTTGCCTCTGC	161
CM003508.1 Vigna radiata chromosome 5	(AC)6	20963097	12	GAAATACCGGACCCACCAGG	AAAGGCTAAGGGTGCAGACG	244
CM003508.1 Vigna radiata chromosome 5	(GA)6	21004272	12	TTTGGTGAGGTTGTGAGCGT	GCCCACTCTAGTGCCCATTT	118
CM003508.1 Vigna radiata chromosome 5	(AG)6	21481302	12	GGCCCGTAAGTCTGAACCAA	ACCGGTTCCACAACTCATCC	230
CM003508.1 Vigna radiata chromosome 5	(ATTACC)5	21539579	30	GCGTTGTGCAATTGGGTTCT	ACACCCGGTATGCTTTGGAG	181
CM003508.1 Vigna radiata chromosome 5	(GA)6	21564973	12	CTTCCCAGAAACGACGGTGA	TTACAACGCTGCTTCCCCAT	129
CM003508.1 Vigna radiata chromosome 5	(AG)6	21614835	12	CAAAGAGGCCACCGAAAAGC	GTGTGGAGAAGGGTGGGATG	122
CM003508.1 Vigna radiata chromosome 5	(CT)6	21725431	12	GTCATGTGACTGGAGGTGGG	ACTCACATCCCTCGCTCTCT	123
CM003508.1 Vigna radiata chromosome 5	(AGC)5	21746086	15	AACAAACACCAACCGAGGGT	TCGCCGCCATCCTGAATATC	114
CM003508.1 Vigna radiata chromosome 5	(GA)6	21819303	12	ACTTGAAGGCAGACGTCCTG	AAGCTTGGCAGTGGTCTGAA	261
CM003508.1 Vigna radiata chromosome 5	(CT)6	21843698	12	TCCACCACTCCTATCCCTCC	AGTAGGGCTGCAGCTGAAtg	144
CM003508.1 Vigna radiata chromosome 5	(GA)6	21977515	12	GCTACGCAACACCAAGCAAA	AGCGGTGTTTACGTTAGCCA	286
CM003508.1 Vigna radiata chromosome 5	(CT)6	22278748	12	ATGATGAGGAGAGGGGGCTT	CCTTGGCTTGCTTGCAGTTT	169
CM003508.1 Vigna radiata chromosome 5	(CA)6	22332021	12	GCAGTGTGTACAAACAGCGG	CCCTTCGTGCTTCAAGGGAT	298
CM003508.1 Vigna radiata chromosome 5	(GA)6	22614743	12	TCGATTCAGCCGAACTTGCT	GCAGCCATATTCAGGCAAGC	171
CM003508.1 Vigna radiata chromosome 5	(CT)6	22677950	12	TAGAGAACACCACCAACCGC	AGAAACCTTGGCATCGCAGA	101
CM003508.1 Vigna radiata chromosome 5	(AC)6	22836097	12	GATGCTTGCTTGCGTCTGAC	TGCAGTTTGTGTCTCCCGAA	236
CM003508.1 Vigna radiata chromosome 5	(TG)6	22932119	12	GATGCTTGCTTGCGTCTGAC	TGCAGTTTGTGTCTCCCGAA	236
CM003508.1 Vigna radiata chromosome 5	(TG)6	22947154	12	GATGCTTGCTTGCGTCTGAC	TGCAGTTTGTGTCTCCCGAA	236
CM003508.1 Vigna radiata chromosome 5	(AC)6	23106452	12	CTGCGGGATGGTTTAGGTGT	GCTCGGTTGACGGAAGAGAA	247
CM003508.1 Vigna radiata chromosome 5	(CT)6	23251602	12	tccttttggtTTGCGCCATG	TGCTTCCTGCTTCAGTGTCa	132
CM003508.1 Vigna radiata chromosome 5	(CA)6	23265490	12	CACCTGACCCCACCACTTTT	AGGAGGTGCATGTGATGTGG	156
CM003508.1 Vigna radiata chromosome 5	(CA)6	23270946	12	CTTTCCAGGAAAGTCTCCCCC	tcttgtgtgtgtgtgggtgg	300
CM003508.1 Vigna radiata chromosome 5	(GA)6	23288772	12	GGCTTCTAGCGGGCAATTTG	CCTCTCTCTCGCTCTCAGGT	230
CM003508.1 Vigna radiata chromosome 5	(TG)6	23422213	12	GGCTTCTAGCGGGCAATTTG	CCTCTCTCTCGCTCTCAGGT	230
CM003508.1 Vigna radiata chromosome 5	(GTC)5	23472329	15	TCCTTCTTAACACCACCGCC	AGAAAGGCGTGCTTACGACA	177
CM003508.1 Vigna radiata chromosome 5	(TG)6	23572392	12	TCCTTCTTAACACCACCGCC	AGAAAGGCGTGCTTACGACA	177
CM003508.1 Vigna radiata chromosome 5	(CA)6	23610456	12	TCAGAACCATACCGGCGATG	CATCTCGCGCAAATGAAGGG	103
CM003508.1 Vigna radiata chromosome 5	(GA)6	23656971	12	GTGTGGTGTGCGGAGAAAAC	CTTTCCCCTTCTTCCCCACC	264
CM003508.1 Vigna radiata chromosome 5	(AC)6	23859605	12	GGCCCTTTTCAGGCTAGCTT	AGTGTTGATGCACCGcctaa	245
CM003508.1 Vigna radiata chromosome 5	(CT)6	24027096	12	TTAACGGAACACCCTCAGCC	TGTGATAGTGGCAAGCGTGT	294
CM003508.1 Vigna radiata chromosome 5	(CT)6	24027644	12	ATTCTCTCCCGGAGCTGTCT	GCTTCTTCTGCTTCTTCGCG	255
CM003508.1 Vigna radiata chromosome 5	(TC)6	24077104	12	TACTTTCACTGTCGGCGCTT	AAAAAGGTTGGGAGGTGCCA	206
CM003508.1 Vigna radiata chromosome 5	(GA)6	24300942	12	GCAACCACGACCCATATGCT	Cccctcctctctctctctcc	116
CM003508.1 Vigna radiata chromosome 5	(TC)6	24322905	12	CATAGCCACCGCCACCATAT	CGAGTTCCTCATCGACTCCG	215
CM003508.1 Vigna radiata chromosome 5	(TC)6	24386856	12	atggtGCCGAAGAAACCCAT	TGGTGATCCGATGAGAGCTG	151
CM003508.1 Vigna radiata chromosome 5	(TC)6	24445855	12	ACTACTTCGACCCTCCTCCC	tagaggaagaggagggtgGC	109
CM003508.1 Vigna radiata chromosome 5	(TC)6	24600530	12	CTGACCAGACACCTGACGTC	TTGGAGGGTGAAATGCAGCA	180
CM003508.1 Vigna radiata chromosome 5	(CA)6	24758107	12	TCCACACACACAAGCACACA	TTTGTGGGCAAGTGTGTGTg	227
CM003508.1 Vigna radiata chromosome 5	(TG)6	24787512	12	TCCACACACACAAGCACACA	TTTGTGGGCAAGTGTGTGTg	227
CM003508.1 Vigna radiata chromosome 5	(TG)6	24790716	12	TCCACACACACAAGCACACA	TTTGTGGGCAAGTGTGTGTg	227
CM003508.1 Vigna radiata chromosome 5	(TG)6	24791064	12	TCCACACACACAAGCACACA	TTTGTGGGCAAGTGTGTGTg	227
CM003508.1 Vigna radiata chromosome 5	(TG)6	24792449	12	TCCACACACACAAGCACACA	TTTGTGGGCAAGTGTGTGTg	227
CM003508.1 Vigna radiata chromosome 5	(CT)6	24997380	12	TCATTGAGACGGTGCTTTCCA	GAGTGACCTGAGCTGGTAGC	158
CM003508.1 Vigna radiata chromosome 5	(TC)6	25035256	12	TGCCGAAGACTCTGCCAATT	acgaaccaatcacaaattatcacgt	189
CM003508.1 Vigna radiata chromosome 5	(AG)6	25080677	12	AAACAAGGGAAATGGCACGC	CGATCACCTCGGCTACTTCC	155
CM003508.1 Vigna radiata chromosome 5	(GA)6	25350055	12	AAATTAGGCGGTGGAGGTGG	TGGTGTCTGTGTTGCAACCT	105
CM003508.1 Vigna radiata chromosome 5	(CT)6	25595556	12	AAATCTTCCGCTTCCGAGCT	TGTTACGGCGGATGTGAAGA	110
CM003508.1 Vigna radiata chromosome 5	(TG)6	25699701	12	AAATCTTCCGCTTCCGAGCT	TGTTACGGCGGATGTGAAGA	110
CM003508.1 Vigna radiata chromosome 5	(CA)6	25790179	12	AGGTCAGCACATTTGGAGACA	AAGGCGCTTAGATGCCAAGT	114
CM003508.1 Vigna radiata chromosome 5	(TC)6	25854509	12	TGGTTAGGACGAAGATGCGG	TCCTTGCAGCTTTTCGAGAGA	300
CM003508.1 Vigna radiata chromosome 5	(AC)6	25912768	12	GCATTCATTGGCCACTTGGG	GTTGCCAAGCCAAACCACAA	116
CM003508.1 Vigna radiata chromosome 5	(TC)6	25953168	12	AGCACCCCAATTCAGCAACT	TTGTCCCTTTCGTCATGCCT	269
CM003508.1 Vigna radiata chromosome 5	(AC)6	25962762	12	ACCAAACAACATTGTGGCCAC	TGCCAGGCAAAGGAAGAAGA	194
CM003508.1 Vigna radiata chromosome 5	(AC)6	26043853	12	TTTTGGGCAACTGACCTGGT	TGACTGCTGCATGGTCCTTT	255
CM003508.1 Vigna radiata chromosome 5	(AG)6	26252498	12	CCGCGTAAAGGAGATCGTCA	CGCATTGGAGCAGAAGAGGA	195
CM003508.1 Vigna radiata chromosome 5	(AG)6	26275077	12	AGTTCCGTTTTCCAGGCCAT	TCTTTGACGCCTTGGCATCT	232
CM003508.1 Vigna radiata chromosome 5	(TG)6	27272042	12	AGTTCCGTTTTCCAGGCCAT	TCTTTGACGCCTTGGCATCT	232
CM003508.1 Vigna radiata chromosome 5	(AG)6	27683563	12	tcacaaagcctcCGTGAAGA	TCCATGAGCATTGCCCATGA	100
CM003508.1 Vigna radiata chromosome 5	(CA)6	27704219	12	TGTTGGTGGCACTGCTTTTG	ACCAGCCACAACTTTGACCA	146
CM003508.1 Vigna radiata chromosome 5	(AC)6	27799916	12	TGACGGTGCCACATAACACA	gcGATTAGGTCATTTCCATTAGCA	154
CM003508.1 Vigna radiata chromosome 5	(TG)6	27889865	12	TGACGGTGCCACATAACACA	gcGATTAGGTCATTTCCATTAGCA	154
CM003508.1 Vigna radiata chromosome 5	(CT)6	27900131	12	TCGGGTCTCTCTGTCACACT	AGTGTCGCCTCATGGTTGAC	212
CM003508.1 Vigna radiata chromosome 5	(TG)6	27940457	12	TCGGGTCTCTCTGTCACACT	AGTGTCGCCTCATGGTTGAC	212
CM003508.1 Vigna radiata chromosome 5	(AG)6	28059279	12	GCGCTGTTGATGCCATAGTG	CCCACAGAATCAGCCCGAAT	125
CM003508.1 Vigna radiata chromosome 5	(TC)6	28240325	12	ATTGCATGGGTGGAGACAGG	TGCCTTGTCCAATCGAGCAT	102
CM003508.1 Vigna radiata chromosome 5	(CA)6	28657345	12	agctcttgaagaacCTAAGCTCT	TCATCCTTCACCCACCTCCA	101
CM003508.1 Vigna radiata chromosome 5	(AC)6	28810310	12	aacacacacacacccactcA	ACAGTAGGCCAGTTTCTGCC	170
CM003508.1 Vigna radiata chromosome 5	(TG)6	28832036	12	aacacacacacacccactcA	ACAGTAGGCCAGTTTCTGCC	170
CM003508.1 Vigna radiata chromosome 5	(CA)6	28949549	12	CGCCGAAACGTCCTAATTTGT	TGGTGGGTGAACAGACAAGG	138
CM003508.1 Vigna radiata chromosome 5	(TC)6	29086041	12	ATGGCTAAGAAGAGCGTGGG	GCCGGAAGTGAACGTAGGAA	227
CM003508.1 Vigna radiata chromosome 5	(CT)6	29508924	12	ACAGAAACCCTTGCCCAACA	agagggagagaggcGTTTCT	235
CM003508.1 Vigna radiata chromosome 5	(GA)6	29801488	12	AGGGATGGAGAGCGAGATGT	ATTCACGGGCTGTCACCATT	259
CM003508.1 Vigna radiata chromosome 5	(TC)6	29844502	12	GTTGTTCTGTGCGTTGTGCT	CAACGAAGCTGTTGTTCGGG	104
CM003508.1 Vigna radiata chromosome 5	(TG)6	30104860	12	GTTGTTCTGTGCGTTGTGCT	CAACGAAGCTGTTGTTCGGG	104
CM003508.1 Vigna radiata chromosome 5	(AC)6	30166850	12	CCACAACCCCGCAAAACAAA	TGACGCATTCGCTGTTCTCT	241
CM003508.1 Vigna radiata chromosome 5	(TC)6	30287130	12	AGGCGGCTATGATGGTGATg	TTGGTCCGACATACAAGGCC	174
CM003508.1 Vigna radiata chromosome 5	(TG)6	30513042	12	AGGCGGCTATGATGGTGATg	TTGGTCCGACATACAAGGCC	174
CM003508.1 Vigna radiata chromosome 5	(TG)6	30746520	12	AGGCGGCTATGATGGTGATg	TTGGTCCGACATACAAGGCC	174
CM003508.1 Vigna radiata chromosome 5	(TC)6	30857798	12	GCCAGCCtcaacccactatt	accctgaccctaacccactt	113
CM003508.1 Vigna radiata chromosome 5	(ACT)5	30875362	15	CGCTTGCTTTCGAGAATCCG	AAATCCCTTCCACGTCGCTT	105
CM003508.1 Vigna radiata chromosome 5	(CT)6	30995568	12	CTTCGGTGGTGGATCGAGAG	GTGTTGAAAACCTGGTGGCG	113
CM003508.1 Vigna radiata chromosome 5	(TC)6	31275919	12	TCCTTCACATGCCTTGCCTT	TGTCCGAAGCATGTTGTGGA	268
CM003508.1 Vigna radiata chromosome 5	(CA)6	31366381	12	GGGCAGGCTCAAAAGAGACT	TTCTCTCCAGCATGCACCAG	290
CM003508.1 Vigna radiata chromosome 5	(GA)6	31378345	12	GTGCACGGTTCCACAGTAGA	TCGGTAGAGGCTAGTGCACT	259
CM003508.1 Vigna radiata chromosome 5	(TC)6	32046121	12	TCGCCCAATCCTATGAGTGC	GGGTgcaggagagagagaga	166
CM003508.1 Vigna radiata chromosome 5	(TC)6	32131045	12	CGTCCTACTACCCGTTCACG	GACAGAAAAACCTGCGGCAG	121
CM003508.1 Vigna radiata chromosome 5	(TC)6	32406267	12	GCAAGGAGGGtggtgaaaga	GTTGCTTGCCCTTGCCTTTT	244
CM003508.1 Vigna radiata chromosome 5	(AG)6	32412491	12	ACCTGCCCAACTTACCAtgt	TGCGATGCCATGCTCCATTA	209
CM003508.1 Vigna radiata chromosome 5	(AAGTTA)5	32777573	30	AGTAAGGGAGTGGCCTGACT	GACTGTCTGCCTGCATTTGC	242
CM003508.1 Vigna radiata chromosome 5	(AC)6	32895895	12	GCAGCGATTCTGTCTGTGCT	GCAAGGAACACCCCAGTACA	111
CM003508.1 Vigna radiata chromosome 5	(TG)6	33193341	12	GCAGCGATTCTGTCTGTGCT	GCAAGGAACACCCCAGTACA	111
CM003508.1 Vigna radiata chromosome 5	(CT)6	33701033	12	ttgctctctctctctccccc	TGAGTTCTTGCACCCTTCCC	266
CM003508.1 Vigna radiata chromosome 5	(CT)6	34085517	12	AGTTGTTGCTGCCACAAACG	ACCAGTGGCAACCTCATTCA	109
CM003508.1 Vigna radiata chromosome 5	(AG)6	34164714	12	aaatttgattgggcggcgac	tggaatcgtacttcgccaga	126
CM003508.1 Vigna radiata chromosome 5	(CT)6	34422525	12	CCCCCACAACCCAGTAGTTC	GACTTGGAAGGGGatggtgg	178
CM003508.1 Vigna radiata chromosome 5	(CT)6	34539394	12	TCCCTCTGCCCCATAATCCA	AAACCGGTCCATTCTTCCCC	260
CM003508.1 Vigna radiata chromosome 5	(TC)6	34549545	12	GCAATGGCCAAGTTGCAACT	TTGATGCTTGATGGGGCACT	292
CM003508.1 Vigna radiata chromosome 5	(TG)6	34577801	12	GCAATGGCCAAGTTGCAACT	TTGATGCTTGATGGGGCACT	292
CM003508.1 Vigna radiata chromosome 5	(CT)6	35199059	12	TTACGGTCCAATCACAGGCC	AGCAGTACAGACGTTCGGTG	103
CM003508.1 Vigna radiata chromosome 5	(TC)6	35377246	12	cCGGTTGACGTAACTTCATGC	tgccAACAATGTCTCGTGTT	130
CM003508.1 Vigna radiata chromosome 5	(AG)6	35491801	12	AGTGGCGTTCTCTCCAACTG	AACACCACCCCAAATGCCTT	117
CM003508.1 Vigna radiata chromosome 5	(GA)6	35615721	12	GCAAGGCCTTCACCaaatgg	GGGTTCAGACTTGACGGGTT	181
CM003508.1 Vigna radiata chromosome 5	(CT)6	35929741	12	AAAAGGTGCCACAAAGGGGA	TGTGGAAGGTGATGGGTTGG	179
CM003508.1 Vigna radiata chromosome 5	(AC)6	36012616	12	TAACCTGCACAATGGGGGAC	TGGTGTGCTTGTTTGCttcg	157
CM003508.1 Vigna radiata chromosome 5	(CA)6	36237642	12	ACTACGACTGCCCCGACTAT	ATGCCACATGTGTAAGGGGG	159
CM003508.1 Vigna radiata chromosome 5	(AG)6	36350791	12	CCTGATGCGGACGAAGATCA	TCGACTCATCTGCTGCATTGT	109
CM003508.1 Vigna radiata chromosome 5	(TG)6	36362624	12	CCTGATGCGGACGAAGATCA	TCGACTCATCTGCTGCATTGT	109
CM003508.1 Vigna radiata chromosome 5	(TC)6	36475144	12	TGTTGTTCCCCTTCCCCATG	AGTGGTGGTAGGAGGAGTCC	175
CM003508.1 Vigna radiata chromosome 5	(TG)6	36493652	12	TGTTGTTCCCCTTCCCCATG	AGTGGTGGTAGGAGGAGTCC	175
CM003508.1 Vigna radiata chromosome 5	(CT)6	36498034	12	ATCCCCgctctcaacatgag	CCCGGCCTACTATGCAAGAG	114
CM003508.1 Vigna radiata chromosome 5	(TG)6	36525648	12	ATCCCCgctctcaacatgag	CCCGGCCTACTATGCAAGAG	114
CM003508.1 Vigna radiata chromosome 5	(TC)6	36717104	12	TGCGTGCAAcccattttgtt	GCACAAACACCccaacttcc	202
CM003508.1 Vigna radiata chromosome 5	(AG)6	36923930	12	CACCCATTGTTGGTTGTGCA	TGTGGAAATCGGAAGTGGGT	111
CM003509.1 Vigna radiata chromosome 6	(AG)6	115935	12	TCTCTACGCTTCCCTCGTCA	CGAGACCTGAATACTCGCCC	113
CM003509.1 Vigna radiata chromosome 6	(TC)6	331183	12	TACCCTAGCCGCGTTTCTTC	CGGCCTTCAATCCCAAATCC	158
CM003509.1 Vigna radiata chromosome 6	(AC)6	405863	12	TCATCACGAGGACAAGGCAA	TGGGCATTGCTCAAGAAAGC	299
CM003509.1 Vigna radiata chromosome 6	(CTTCGT)6	572688	36	ACTAACTGTGCCAGCATGCT	CCATTCCTTCGTTGCAGTGC	291
CM003509.1 Vigna radiata chromosome 6	(AG)6	854927	12	TGAGGACGGCGTAGATTTCG	CCTCCTTCCTTCGTTGCTGT	162
CM003509.1 Vigna radiata chromosome 6	(AC)6	855236	12	TGAGGACGGCGTAGATTTCG	CCTCCTTCCTTCGTTGCTGT	162
CM003509.1 Vigna radiata chromosome 6	(CT)6	897594	12	TTTTCTTGCGACAACGGCAG	CTACCAACGCCACGTCTTCT	118
CM003509.1 Vigna radiata chromosome 6	(AC)6	1071896	12	CCCCTACGTGTGTTGAAAGC	TGTCAGGGTAACACTTGTGCA	243
CM003509.1 Vigna radiata chromosome 6	(CT)6	1160824	12	TTCTGCATTGGGTCCTGCAA	TAAGCAGGCACTCCCAACTG	112
CM003509.1 Vigna radiata chromosome 6	(AG)6	1361899	12	GAAGCAGAAGAGCGGAGAGG	AGCATCGACCCTTTGAACGT	190
CM003509.1 Vigna radiata chromosome 6	(CT)6	1364927	12	GTGTTCGCAGTGCacagaaa	TAAGGCCGACAAACTGCAGT	137
CM003509.1 Vigna radiata chromosome 6	(TC)6	1372528	12	tagcCTTAGCCCCCTCCAAT	CTCGTCAACCTTGGGCTTCT	221
CM003509.1 Vigna radiata chromosome 6	(TC)6	1403846	12	TCCAATGCAGGGCAAGCTAA	GACTTCACCCTCAGCTTCCC	138
CM003509.1 Vigna radiata chromosome 6	(TC)6	1568480	12	GGTGTAGGCTGCAAGGATGT	AGTGCCAGTCATGCTTCCAA	148
CM003509.1 Vigna radiata chromosome 6	(TC)6	1574067	12	ctctctctctgaacGGCACA	CCAAGCAAGATAGGACCCACa	139
CM003509.1 Vigna radiata chromosome 6	(GA)6	1585142	12	TCCGTAATTGCCAACTCAGGT	gGTCATGTGAAACCAGTGAGC	299
CM003509.1 Vigna radiata chromosome 6	(CT)6	1809575	12	TCTGCGTCTGACCCATATGC	GTCTCAAACAGGAGAGGGCC	279
CM003509.1 Vigna radiata chromosome 6	(AG)6	1899332	12	AGCGGAGAAGCATGAACCAA	CTCCAGTTCTCGCAGATCCC	128
CM003509.1 Vigna radiata chromosome 6	(AG)6	1918280	12	AGCCTTTAGGTCTCCATCCA	GTGCACAACTACTGAGCCGT	146
CM003509.1 Vigna radiata chromosome 6	(AG)6	2622088	12	CAGCTCTGGTGGACTTGGTT	ATGGACCGTTTCACAACcca	138
CM003509.1 Vigna radiata chromosome 6	(GA)6	2696846	12	GAACCACTCTAGCGCTCTCC	ACCTCAACGTCACCGGAATC	119
CM003509.1 Vigna radiata chromosome 6	(GA)6	2799818	12	CGGTGTGTGCCAAGTCAAAG	tccGAGTAGTCATGTCCCGT	105
CM003509.1 Vigna radiata chromosome 6	(AG)6	2823579	12	TTGCGTGCGTgagtagagag	cgGCGTCGTTAGAGAATCGT	165
CM003509.1 Vigna radiata chromosome 6	(TC)6	3256478	12	CAGCAATTGGATTGGCTGGT	TGAGAGAAGCATCACCTCCA	268
CM003509.1 Vigna radiata chromosome 6	(TC)6	3280760	12	tcaggcacGTACTTGAGTTGA	TACGTGAGAGCCAAAGCCTG	172
CM003509.1 Vigna radiata chromosome 6	(GA)6	3575774	12	CGACAAGGATTTTTGCGGCA	GCGGCATGGACAAACTCATC	114
CM003509.1 Vigna radiata chromosome 6	(CT)6	3678250	12	GGGGTTTCGTCTAGGGGTTG	GCTGCTGCAAGAACGAAACA	169
CM003509.1 Vigna radiata chromosome 6	(CT)6	3868989	12	TGGccctcactctctctctc	CTGCATTCAAGGTTTGGGGC	292
CM003509.1 Vigna radiata chromosome 6	(AG)6	4820658	12	gtcatcctccacctccaagc	GCACTGGAATCTTTGACCACC	134
CM003509.1 Vigna radiata chromosome 6	(CCG)5	5289913	15	CATTGGCACCCATGGTTTGG	TGGACACGACACGACCAATT	259
CM003509.1 Vigna radiata chromosome 6	(TC)6	5567003	12	TTGACACTTGGAGGGTGGTG	AGATCAGGTATTGCACGGCA	273
CM003509.1 Vigna radiata chromosome 6	(TC)6	5597368	12	TCGAGGACAGAACACAACGG	GAAGAGCGTTGGAGAACCCA	204
CM003509.1 Vigna radiata chromosome 6	(GCG)5	5608303	15	GAAGGTCGGTCATAGCTCCG	ATAGAGAGGCTGCAATCGCC	208
CM003509.1 Vigna radiata chromosome 6	(AC)6	6206834	12	AGTTGAAACTCACACGGGGT	ACGGTGAAAGTgtcgtgtgt	113
CM003509.1 Vigna radiata chromosome 6	(AC)6	6307747	12	CCCCAGCAGCAACCAATTTC	CCTGTGATGACCAGCAGCTT	123
CM003509.1 Vigna radiata chromosome 6	(TC)6	6384914	12	CTGGCTCCACTGCAAACAAC	GCGGGTAGGATAAGGTCACG	129
CM003509.1 Vigna radiata chromosome 6	(AG)6	6389422	12	CGAACGGTCAGCGTTCAATG	CCGGACCATTGgcccaataa	125
CM003509.1 Vigna radiata chromosome 6	(GA)6	6583753	12	AAGGGTGTGGTGTTGGTGTT	TGGAGCTATGGATCCCACCA	101
CM003509.1 Vigna radiata chromosome 6	(AC)6	6689888	12	tgAAGAAATCTCGACgcaaa	ACAATCTGGTCCCGCTTACC	127
CM003509.1 Vigna radiata chromosome 6	(CT)6	6883361	12	CCTGCGTGAAAATTGGCCTC	AGGAGGGGCAGGGGAAATAT	203
CM003509.1 Vigna radiata chromosome 6	(AG)6	7286346	12	ggaGAGAGGGATGGGAAGGA	gatggtagCGAAGGGAGTGG	265
CM003509.1 Vigna radiata chromosome 6	(GA)6	7496099	12	TGCATTCATGAAAGGGAAAgca	CCACGTGGGACCAGCTTTT	137
CM003509.1 Vigna radiata chromosome 6	(GA)6	8138591	12	TGCTAATGTGCAGGTACCCC	AATCCATCGCCTtcgtcctc	195
CM003509.1 Vigna radiata chromosome 6	(CT)6	8208192	12	TTAACGCCGTCACCGTTACA	GGATGTGATGTGAGGAGCCC	256
CM003509.1 Vigna radiata chromosome 6	(AG)6	8273731	12	TCTCCTTACGTGTAAAAAgttgttga	AGGAGGTGAGGAAGGTGGAA	216
CM003509.1 Vigna radiata chromosome 6	(CT)6	8672213	12	TCACCACCACCTTGCCTTTT	TGAACTGAGTGGTGGGTTGG	120
CM003509.1 Vigna radiata chromosome 6	(TC)6	8830270	12	TACAGTTGTGTGGCGTGTGA	AGAAAGGCTTGGAGGCATCC	296
CM003509.1 Vigna radiata chromosome 6	(AG)6	9035941	12	GCACAGAAGGAATTTGCCCC	TGGGGCATGCAACAGTTTTG	168
CM003509.1 Vigna radiata chromosome 6	(AC)6	9476131	12	ACGTTAGCTCATGAGTCTGCC	ACTCCATAGGGTCGAGTGGA	229
CM003509.1 Vigna radiata chromosome 6	(CT)6	9832232	12	TCGTTGTTCCTTCGTCGGTT	AGGAGGGTTTGCAAGCTTGT	185
CM003509.1 Vigna radiata chromosome 6	(AC)6	10035180	12	GACACCTGTCCTTGCTTCCA	CTCATTGCAAACTGCTCCCG	297
CM003509.1 Vigna radiata chromosome 6	(TC)6	10370734	12	GGCTGGACATGTTTGACACG	GGGAGGGGAGGAAAGAGAGT	249
CM003509.1 Vigna radiata chromosome 6	(TC)6	10370881	12	GGCTGGACATGTTTGACACG	GGGAGGGGAGGAAAGAGAGT	249
CM003509.1 Vigna radiata chromosome 6	(TC)6	10603409	12	CCGCCCATCCTAACTGTTGT	GGGACCGAACAGTAGAAGGC	153
CM003509.1 Vigna radiata chromosome 6	(CCG)5	10815639	15	tGCAAGCGAATGTTGCGAAA	TAAGTCCCCGCTCTCCGTAA	292
CM003509.1 Vigna radiata chromosome 6	(TC)6	10951437	12	TTGCCACCCATTTACACACA	TGGAGAACAAAGTTGCTTGCT	285
CM003509.1 Vigna radiata chromosome 6	(GA)6	11134631	12	GAGGCTGGTATTGGGTGGTC	ACACACCCTCATGCACAACA	245
CM003509.1 Vigna radiata chromosome 6	(GAC)5	12126918	15	TTCCTCCGTCGTCTTCTCCT	TGGAAACTTGGGTGGAACGT	230
CM003509.1 Vigna radiata chromosome 6	(AC)6	13615953	12	Tccaccacacacacacacaa	cgtgtgtgtgcgTGTACttg	124
CM003509.1 Vigna radiata chromosome 6	(CT)6	13986515	12	GAGGGTCTCACCTAGGCAGA	accctgaccctaacccactt	256
CM003509.1 Vigna radiata chromosome 6	(AG)6	14114319	12	GAATGGTGGGACCGGTGATT	ATGGGCCCATGCTCTACCTA	300
CM003509.1 Vigna radiata chromosome 6	(CT)6	14509346	12	GTCCCCTCCCTTTCCAACAG	CCTTCTCCAACCGTCCTTCC	292
CM003509.1 Vigna radiata chromosome 6	(AG)6	14589862	12	GGTGGAGGAAAGTCTGCGAA	aaaatgtggtgTGAAGGCGC	288
CM003509.1 Vigna radiata chromosome 6	(AG)6	15789505	12	TTGGATCAGCACATGCCCTT	CCAACCGAAGAAATGCGCAA	286
CM003509.1 Vigna radiata chromosome 6	(CT)6	15789838	12	GAAAGGGGTGGTGGGTATGG	ccttctctctttggCCAGCA	265
CM003509.1 Vigna radiata chromosome 6	(GA)6	16109992	12	CTGAGCTGTTGGAGTGCTGA	AAAGGGGGTGTGGCAGAAAA	120
CM003509.1 Vigna radiata chromosome 6	(CT)6	16359960	12	TCGATTCCCTTTGGTCCACT	TTGCCAAGAGGAGTTTGGGT	247
CM003509.1 Vigna radiata chromosome 6	(TC)6	16810184	12	GGGAACTCGCGGAATGATGA	CCAACACACCCATCAGACCA	296
CM003509.1 Vigna radiata chromosome 6	(CT)6	17318900	12	ATGGACACGCAGGCATACTC	tggTATGTGCAGTAGAAATAAGACA	205
CM003509.1 Vigna radiata chromosome 6	(CT)6	17333923	12	TTGTTCTTGGGTTGGGTGCT	GCTAGGCTACTACGGGCTTG	128
CM003509.1 Vigna radiata chromosome 6	(AC)6	17389606	12	ggcgccaaaatttgatgggt	tTGGTCCTCGAGAGACGACT	103
CM003509.1 Vigna radiata chromosome 6	(TC)6	18708666	12	TCTCGCGTTTGAATCCGTGA	CGATGGTGATCCGCTTCGTA	158
CM003509.1 Vigna radiata chromosome 6	(GA)6	18713893	12	TCATGTGTAGTGCTCCTCGT	ACCCACAGAGCACATCATCT	153
CM003509.1 Vigna radiata chromosome 6	(TC)6	18806746	12	ACTTCTCATGCTTGAACtcctgt	CCAGGTCAAATGAAAGGTCACC	135
CM003509.1 Vigna radiata chromosome 6	(TC)6	18858209	12	CCTCAGATCCCAGATCGCAC	TTAGGGTTTCGGGTGCTCAC	276
CM003509.1 Vigna radiata chromosome 6	(AG)6	19164381	12	TTGCACTTGACAGAGCAGCA	ATTCCTCAGAAGCCTTGGCC	196
CM003509.1 Vigna radiata chromosome 6	(CT)6	19171639	12	AGGCGTGCAGGTTTCActta	GGTGGTGGGAGGAATGAAGG	181
CM003509.1 Vigna radiata chromosome 6	(TC)6	19231304	12	ggcatttgctgaagtgcctc	tggtGAGGGTgatgagagga	183
CM003509.1 Vigna radiata chromosome 6	(CT)6	19813536	12	CACAGCTTCACCACCTAGGG	TGCAACCCAAAACGCGAAAT	102
CM003509.1 Vigna radiata chromosome 6	(AG)6	20801147	12	TGTCCGAAAAGCAGTTTGTCC	GCGTCACACATGCAAGGAAT	253
CM003509.1 Vigna radiata chromosome 6	(AC)6	21607582	12	ACTAAACCGTTGGTCCCTGG	TGTTggccttgagagacgac	126
CM003509.1 Vigna radiata chromosome 6	(GA)6	21950082	12	TTGGCAGTGCTGTCTCTGAG	AGAATCGCAACCATCGCTCA	172
CM003509.1 Vigna radiata chromosome 6	(TC)6	22057016	12	TTATGGCGGCTACCTTCGAC	CGTCGTTGAGGTGACCAGAA	123
CM003509.1 Vigna radiata chromosome 6	(AG)6	22409592	12	TGGTGACGTTGGCGATTGTA	GTGCCTGTGGTGTCGTCTAA	161
CM003509.1 Vigna radiata chromosome 6	(AG)6	22446711	12	TGTGCGTGCAGTTTTACGTG	TGCCTTTGGAACTCGGAGAC	117
CM003509.1 Vigna radiata chromosome 6	(TC)6	22464374	12	CTCAACCCCTGTACTCACGG	GAGCCTGGATGCATCTCTCC	175
CM003509.1 Vigna radiata chromosome 6	(TC)6	22689509	12	tcgGGGGTTTGACATTCTGT	tcactatcGTGGGTCAAACCT	154
CM003509.1 Vigna radiata chromosome 6	(TC)6	22765639	12	CCCCCTCACATCCTACACCT	ACGTGGCTTTGTGAGGGAAT	100
CM003509.1 Vigna radiata chromosome 6	(CCG)5	22771535	15	ACGTCGTTTCATGGCAGAGT	CCCATGACCATCCAAAGGCT	155
CM003509.1 Vigna radiata chromosome 6	(ACG)5	22777707	15	GTGTTCCCGCCAAACTCCTA	CATTGTTGAGCTGCGAGTCG	144
CM003509.1 Vigna radiata chromosome 6	(CT)6	25005010	12	tgcCCCAGAAGACAAAACGA	TGGCCAAGTGCAAGAGAGAG	243
CM003509.1 Vigna radiata chromosome 6	(AC)6	25428087	12	gtccCCTACACCAAGGCTTC	TCACGTGCAACTCCTCTTGA	187
CM003509.1 Vigna radiata chromosome 6	(TC)6	25575387	12	ctctctccccCTCCCCTTAG	aCCAGGTACACACACAACCA	249
CM003509.1 Vigna radiata chromosome 6	(AG)6	25906083	12	AAGCATCAGCACCTGCAGAT	ACTGCATCAGAGTTTTCGTACT	111
CM003509.1 Vigna radiata chromosome 6	(AC)6	26059647	12	tcccCAACACCcaacaacaa	aagaagaagcgcCGATCCAA	103
CM003509.1 Vigna radiata chromosome 6	(AG)6	26194505	12	GCCACGTGTAAGACCTAGGG	TTTGCCTAATTGCATGGCGG	100
CM003509.1 Vigna radiata chromosome 6	(CT)6	26246938	12	GTTCACACACGCACACTCAC	CGGCTTTGGGTTTCATAGCG	135
CM003509.1 Vigna radiata chromosome 6	(AG)6	26590994	12	GTCGAGGGTACTGTTGCACA	TCTACCGCGCACATGTCTTT	111
CM003509.1 Vigna radiata chromosome 6	(CT)6	27171832	12	ACCAAATGGCGGAGGAAGAG	GACGACCTCGATCTCGACAC	174
CM003509.1 Vigna radiata chromosome 6	(AG)6	27310645	12	ACCCATTTGAGAGGGGGTCt	CAGGGCTAGCTCCAACTCAC	105
CM003509.1 Vigna radiata chromosome 6	(TC)6	27635870	12	aatgtctCGGGAAGAGGGGA	gagactcacaaagccACCCa	243
CM003509.1 Vigna radiata chromosome 6	(AG)6	28019682	12	GGTGGGGAATGGTAGAGCAC	GGAAAAGGAACGTTCGGTGC	142
CM003509.1 Vigna radiata chromosome 6	(CT)6	28062684	12	ACTCACTTGGCCAAACCTCA	AGGGTTTGGGGTTGTGTGAA	103
CM003509.1 Vigna radiata chromosome 6	(AG)6	28309388	12	tgagATTTGAGCGAAATTAAGAACGT	tccaCTGTCTAAAAGAATGACAGTG	254
CM003509.1 Vigna radiata chromosome 6	(AC)6	28625244	12	GACAGTTAGGAAGCAGGGGG	TCCTTCCAAGGGAGCTGTCT	173
CM003509.1 Vigna radiata chromosome 6	(CT)6	29739084	12	ACCCCACTTGGATCTTGAAGA	ACAGGGACATTTGCCTAAACCT	109
CM003509.1 Vigna radiata chromosome 6	(TC)6	29862113	12	TGGTCGCTTCATGTcctgaa	ATACGGCAAGAAGGTGGCAA	231
CM003509.1 Vigna radiata chromosome 6	(CT)6	30188655	12	TAACCCATGGTCCCAGGGTC	accctgaccctaacccactt	130
CM003509.1 Vigna radiata chromosome 6	(TC)6	30395437	12	CATGCTCTCCACTGAACCGT	GGCATTGTTTTGCTGAGCCA	214
CM003509.1 Vigna radiata chromosome 6	(AG)6	31133919	12	TCTCTCCACATGGTGTCCAAC	ACCCGGTTTCTCAGTCAAAGT	174
CM003509.1 Vigna radiata chromosome 6	(AG)6	31161929	12	AGCAGAGATAGCGTGAACGA	TCAGATCATGACAGTACCGAGC	135
CM003509.1 Vigna radiata chromosome 6	(CT)6	31213385	12	TCTTCGAACCAGTCACCGTG	AGGCGTAAGGTCATTGGTGG	196
CM003509.1 Vigna radiata chromosome 6	(AG)6	31475996	12	CTGCAGACGAACCCATAGCA	GGGGAGGTGGAAGGATTTCG	119
CM003509.1 Vigna radiata chromosome 6	(AG)6	32368553	12	TCGCATGGCTCAATCACTCC	GTCCTAGAATCACAGGTTGAGCA	100
CM003509.1 Vigna radiata chromosome 6	(CT)6	32445973	12	GCTCGTACCTTTCGTCACCA	ATTTATGGTGGCTGCCCTCC	106
CM003509.1 Vigna radiata chromosome 6	(GA)6	33227523	12	GTTCCCTGGTTCCTTGCGTA	AAATCGAAATGCCATGGCCG	112
CM003509.1 Vigna radiata chromosome 6	(AG)6	33872803	12	GTCACCCCTCCATGCAACTT	AGGTTGTGGGGCCAATGAAT	123
CM003509.1 Vigna radiata chromosome 6	(AC)6	33942813	12	gcaaCCGCTTTGACAGGTTT	catggtggtgccctacatgt	276
CM003509.1 Vigna radiata chromosome 6	(AC)6	33953312	12	ACCCAAATTCACACGTTCGC	CCCACGAATCGACGAAATGC	157
CM003509.1 Vigna radiata chromosome 6	(TC)6	34189894	12	CACACTGTCACGTGCCAATG	TTTGGCTTGCAATGTGCCTC	102
CM003509.1 Vigna radiata chromosome 6	(GCATT)5	34376750	25	CAGTTGGCCTTGTGAACGTG	AAGCCTTAGGAGAGGGAGCA	289
CM003509.1 Vigna radiata chromosome 6	(GA)6	34398045	12	GGACAGAGACAGTAGGGCCT	agtggggtgcagatcttgtg	283
CM003509.1 Vigna radiata chromosome 6	(AG)6	34469339	12	TGGAAAATGGAACGACCCGA	AGGCAGGGCAAAGAAGCTAG	127
CM003509.1 Vigna radiata chromosome 6	(TC)6	35135007	12	CAACTCCTCCACAACCCTCC	GTCCAAAGGGTGTGTGCAAC	288
CM003509.1 Vigna radiata chromosome 6	(AG)6	35437087	12	ACAAGGGTCTGCCGTTTTCA	TATGCAGAAGCGGGATGGTG	125
CM003509.1 Vigna radiata chromosome 6	(AC)6	35475149	12	TGCACTCATAGGTGACACCG	CTTCGAATGGCTGGGGACTT	169
CM003509.1 Vigna radiata chromosome 6	(AG)6	35638636	12	GCTTCTGCATGTGGTTGTGG	ACACCCTCCCTCCATATGCT	298
CM003509.1 Vigna radiata chromosome 6	(GA)6	35889029	12	ACACATCTGCAAAACAAGAGGT	AGGATCGCGCTTTTCTCCAA	211
CM003509.1 Vigna radiata chromosome 6	(AG)6	35921572	12	GCTGTGAGGCCAAACTCTCT	CGCACCAAATCACAACAGCA	191
CM003509.1 Vigna radiata chromosome 6	(TC)6	36005050	12	AAGACCAGCAACCCAACCAA	TTGATGATGATGGGCGTCCC	224
CM003509.1 Vigna radiata chromosome 6	(AC)6	36093126	12	TGGAGAAGAACCTGCAGCTG	ATTTGCCAAACCCTGTTGCC	154
CM003509.1 Vigna radiata chromosome 6	(AG)6	36636611	12	TGGTGCGGGAAATGCTAGAG	GGGGTCTCCTGAAAGTCAGC	158
CM003509.1 Vigna radiata chromosome 6	(AC)6	36783211	12	AGTTTCACGACTGCCCTTGT	AAAGCTCCCGGTAGCTTGAC	299
CM003509.1 Vigna radiata chromosome 6	(AG)6	37038776	12	TAAAGACCGGGACATCAGCG	CGGCCATTGCACGAAGAAG	100
CM003510.1 Vigna radiata chromosome 7	(CT)6	121838	12	gaaaaagagaatggCGCCCC	GGACCCGCCAAAGAGTTTTG	148
CM003510.1 Vigna radiata chromosome 7	(CA)7	756968	14	AAGAAGTAGTTGCTGGCGCT	AGCTTGCCAACTCACCAGAA	100
CM003510.1 Vigna radiata chromosome 7	(CA)6	792874	12	tatacccgggtctgagtgca	cacatctccctttgtgccct	286
CM003510.1 Vigna radiata chromosome 7	(GA)6	952544	12	TACCCATGTGCCACACGTAC	TGACTTCTCAGAAATGGGGAGC	166
CM003510.1 Vigna radiata chromosome 7	(GA)6	1129801	12	TGGATTCTTTGGAGCTGCGT	GGCAGTGGAAGACTTAGCGT	109
CM003510.1 Vigna radiata chromosome 7	(TC)6	1233556	12	CAACCCCCTCACATCCAAGG	GAACACACCCCTTCCCTTGT	200
CM003510.1 Vigna radiata chromosome 7	(AG)6	1266336	12	GGGGCGTTGACGAAGAAGTA	AGCCATCTTAAACGCCACCA	192
CM003510.1 Vigna radiata chromosome 7	(CT)6	1516697	12	CAAACCAGACAAGCCCAACG	GAGGGCGAAGACGAAGAGAG	202
CM003510.1 Vigna radiata chromosome 7	(TG)6	1995658	12	ATGTTtcgtgtgtgtgcgtg	TGCACACACAGACAAGGTCA	156
CM003510.1 Vigna radiata chromosome 7	(TG)6	2001404	12	GCTTTTTGTTCTCGCAGGCA	GTCAAACCCAACCACGAACG	192
CM003510.1 Vigna radiata chromosome 7	(AC)6	2064713	12	AAAAAGGGGCAGCAACAACG	CCTTTTTCCTTTGGCCTCGC	273
CM003510.1 Vigna radiata chromosome 7	(AC)6	2559835	12	TGTTGACTGTGTAGGTCCTCAC	GACATGAATGTGGAGTGATGTGT	183
CM003510.1 Vigna radiata chromosome 7	(GT)6	2573252	12	GCTCACTTGCTCTGACGGAA	CAGCGTGGTTGGGTTTTCTG	167
CM003510.1 Vigna radiata chromosome 7	(AG)6	2669977	12	TCGTGCAACACTACCCTGTC	AGGGCTCCTCTCTTCTCTGG	220
CM003510.1 Vigna radiata chromosome 7	(CT)6	2838479	12	CCATCTTTTGGCAGGGAGGT	CCGAGAAGAAACACGCCTCT	155
CM003510.1 Vigna radiata chromosome 7	(CA)7	3146916	14	CCATCTTTTGGCAGGGAGGT	CCGAGAAGAAACACGCCTCT	155
CM003510.1 Vigna radiata chromosome 7	(CA)6	3148914	12	acacacacacatgcacatGC	GCATATGTGCCTGTACGCATG	260
CM003510.1 Vigna radiata chromosome 7	(CA)6	3373364	12	CCTAATCCCCCTCCACAGGA	GGAGGCGGGAAATTAGTGCT	111
CM003510.1 Vigna radiata chromosome 7	(GTCAT)6	3468774	30	ATTGTTGCCATGTCCGCTTG	TGGTAGCGTCACCTGACAAA	110
CM003510.1 Vigna radiata chromosome 7	(TC)6	3479669	12	ACCCCTTCCTTGCTGCATAC	GTGGGGTGGTAAATGGgagg	268
CM003510.1 Vigna radiata chromosome 7	(TC)6	3494187	12	TTTTCCTCCTCCGCTTCCAC	ACTTGCAGCGATCACCTTCA	300
CM003510.1 Vigna radiata chromosome 7	(TC)6	3508610	12	CCTCCCCATCACCATCATCG	CGAAATCCCTTCCTCCCTCG	126
CM003510.1 Vigna radiata chromosome 7	(GA)6	3549124	12	Accgagagagagagaaagaagga	ATCCGAATACACATTGCGTT	281
CM003510.1 Vigna radiata chromosome 7	(TG)6	3868962	12	gtgagtgtgagGTGGGACAG	TGGTTTGGGTTTTGACGGGA	101
CM003510.1 Vigna radiata chromosome 7	(AG)6	3903184	12	AGCCACTCAAACTAGAGCAGT	ACACGGTCAATAACGGATCCA	188
CM003510.1 Vigna radiata chromosome 7	(AC)6	4005483	12	tgtgagGTTAAAGCCATCCCT	TTGTCCGTGGGCTTCCTTTT	101
CM003510.1 Vigna radiata chromosome 7	(TC)6	4111778	12	GGTGGGAGAAGCACAAACCT	CCCTGAGACGAGGGAGAAGA	286
CM003510.1 Vigna radiata chromosome 7	(TC)6	4118758	12	AACTCATGAGATGGGCCACC	AGGAGTTGTTGTCCTTTCCCA	192
CM003510.1 Vigna radiata chromosome 7	(GTAGGG)5	4441193	30	AGTTCCAGAGCATTCGCACA	GCAGAAAAATCCGTACCCGC	266
CM003510.1 Vigna radiata chromosome 7	(TG)6	4665020	12	CCCGCATCCTTTCTCAAAAgt	GGGTGGAGAGTTTTGTGACCA	118
CM003510.1 Vigna radiata chromosome 7	(AG)6	4839523	12	TGGCCTCAGATTGTGACACG	GAGGAGAGTGTGTGACTGGC	297
CM003510.1 Vigna radiata chromosome 7	(GA)6	4953379	12	CCTGACGAACCCATGACACA	TGAAGGCGTTGAAGTCGTCA	154
CM003510.1 Vigna radiata chromosome 7	(AC)6	4999497	12	TTACCTCCTCCCACCTCCTG	CCAGGTTCAAAGCAGCAACC	189
CM003510.1 Vigna radiata chromosome 7	(TG)6	5039919	12	GGACTCACAATACCCGTGCA	GGATTTTGTTGCCACCACCC	135
CM003510.1 Vigna radiata chromosome 7	(AG)6	5156550	12	GGCTATGGCTCACTCTAGTGT	TGTCCACGACTCTGCAAACT	257
CM003510.1 Vigna radiata chromosome 7	(TC)6	5174646	12	tcttccatcaCTTCGCACCC	GGTGCAGATCAACGGACAGA	151
CM003510.1 Vigna radiata chromosome 7	(CA)6	5239436	12	TGGGTCATTTCCGGTGATGG	gCTCAGGCTGCACATGTAGA	272
CM003510.1 Vigna radiata chromosome 7	(TC)6	5477214	12	ACCGCCGTAGAAATTTCGGT	TAAGCAAACctccgcaccaa	207
CM003510.1 Vigna radiata chromosome 7	(AG)6	5730519	12	CTTTTCGCTGATTGGCTGGG	GGTTTCCTCTGCTAGCACGT	172
CM003510.1 Vigna radiata chromosome 7	(TG)6	5740975	12	TCAACTCGTTGGATGAGCCT	ACTCAGTTACACACCCCaca	283
CM003510.1 Vigna radiata chromosome 7	(CT)6	5877317	12	GCTGGTGCACCTTTCAACAC	ACAGAGCGTCTTTGTAGGCA	121
CM003510.1 Vigna radiata chromosome 7	(TC)6	5907467	12	CCATGGAGGCACCTTGTTCT	CAGTTCATGCAACACGGCTC	232
CM003510.1 Vigna radiata chromosome 7	(CA)7	6020554	14	CCATGGAGGCACCTTGTTCT	CAGTTCATGCAACACGGCTC	232
CM003510.1 Vigna radiata chromosome 7	(CT)6	6141002	12	TGGTGAGGCTCCAAGGAGTA	TGCCCAAGATACTTGCTGCA	189
CM003510.1 Vigna radiata chromosome 7	(AC)6	6455719	12	CATgcgacacacacacacaa	tggtccttgagagacgacct	227
CM003510.1 Vigna radiata chromosome 7	(AC)6	6611360	12	GCATTTACTTCGTCCCTCGC	AAGTTGTGGCCAAGGTTGTC	100
CM003510.1 Vigna radiata chromosome 7	(CT)6	6721255	12	CACGCGGGTATCTCCTTTCA	AACTCGCGGATGATGAGCAT	182
CM003510.1 Vigna radiata chromosome 7	(AC)6	6812953	12	ACCACTCACAGACGTTGTCC	AGCGTTTAGGTGCATAGacga	150
CM003510.1 Vigna radiata chromosome 7	(TG)6	6922482	12	GAGGCCTAATCGCTCCTTCC	GCATGCTGTTGCCTCTGAAG	140
CM003510.1 Vigna radiata chromosome 7	(AG)6	7004574	12	TGGTGCAATGGGGTcgtaaa	GTTGCGTTGTCCAAGCACAT	220
CM003510.1 Vigna radiata chromosome 7	(TC)6	7080696	12	GTGAGTACAGGTTGCCACGA	GGTCTCCCTTCCCCTACCTT	297
CM003510.1 Vigna radiata chromosome 7	(GT)6	7286812	12	CACCGTTCTGGCTGCTAGAA	TTGGTGTGTGCAGTGTCTGT	297
CM003510.1 Vigna radiata chromosome 7	(GCT)5	7356714	15	GGGCCTCATCTCCACAAACA	GGTCGTGGATGAAGCAGTGA	281
CM003510.1 Vigna radiata chromosome 7	(CT)6	7609243	12	tGCCCCACTTTTCCGGATAC	CATGCCTGTCAGCTGCTAGA	113
CM003510.1 Vigna radiata chromosome 7	(TG)6	7993941	12	ccccctccacagtatctcca	ggagttgtgtagcggtgtca	138
CM003510.1 Vigna radiata chromosome 7	(TC)6	8076551	12	ATGTGTATCCTCCCCTCCCC	GCTAGTAGCGCCTCCCTTTT	168
CM003510.1 Vigna radiata chromosome 7	(TC)6	8288229	12	TCATGCACAAGAACACCCCA	AGTTCTCACCATGCTTCGCT	137
CM003510.1 Vigna radiata chromosome 7	(AG)6	8376455	12	CGAAATAGGTGCATGGCGTG	TTCCGCATCACaaccctctc	242
CM003510.1 Vigna radiata chromosome 7	(GA)6	8413071	12	ACGTTGACCCAGCAATAGCA	TCACTGCCTCATTGCCACAT	141
CM003510.1 Vigna radiata chromosome 7	(AGC)5	8478781	15	CAACCTCATCCACACCCACA	ACGCTCAACCACCTTGGATT	146
CM003510.1 Vigna radiata chromosome 7	(TC)6	8596830	12	AGGCCACTCAGACTAGGTCT	TGGcccaagagagagagaga	258
CM003510.1 Vigna radiata chromosome 7	(TG)6	9047641	12	AGTACGTGGTGGAGCCTTTG	CCACTGTCTGCTGTCTCTGG	123
CM003510.1 Vigna radiata chromosome 7	(AG)6	9052446	12	atggaggaggatttgccacc	CCCCTCTCCCCCTTGGATTA	287
CM003510.1 Vigna radiata chromosome 7	(AG)6	9137761	12	TCTCTTTGGGCCTAGCTTGC	ATGCAGGAGGAGCTTCcaac	188
CM003510.1 Vigna radiata chromosome 7	(AGC)5	9523306	15	GCACATTTGACCGCAACCTT	TGCGTATGCCAATTGGAGGA	282
CM003510.1 Vigna radiata chromosome 7	(AG)6	9561364	12	CACAGCTAGGGCACAAAGGA	TCAAGCATTCACCACACCGA	223
CM003510.1 Vigna radiata chromosome 7	(TC)6	9660567	12	TCGTCGTTGGGGTTTGGAAA	AGCCATGTCAGAGAAGAATCGG	112
CM003510.1 Vigna radiata chromosome 7	(GT)6	9764388	12	tggcccaaagcggacaatat	CCACTGGCCTCCTACCAAAG	169
CM003510.1 Vigna radiata chromosome 7	(TG)6	9764838	12	tggcccaaagcggacaatat	CCACTGGCCTCCTACCAAAG	169
CM003510.1 Vigna radiata chromosome 7	(TC)6	10016477	12	TAGTTCCCTCCCCTTCCTCG	TTGATCAAGTGGAACGGCGA	269
CM003510.1 Vigna radiata chromosome 7	(AG)6	10420197	12	gctggggactcgtggtttaa	ttcagcttcccccaacgttt	271
CM003510.1 Vigna radiata chromosome 7	(CA)6	10539016	12	tttttggatcgtcgtcccgt	acccaaaccctcacttGCAA	256
CM003510.1 Vigna radiata chromosome 7	(TC)6	10591790	12	AACCCTGTCATCATGCAGAA	TGCAAGGGAAGATTGGTTTGG	193
CM003510.1 Vigna radiata chromosome 7	(TG)6	10791025	12	AGTACACGCCTCTCACCTTT	CTGTCTGTCTGGGCATCAAA	185
CM003510.1 Vigna radiata chromosome 7	(CT)6	11534326	12	TTCGCCTCTGTCGTCGTTAG	TCCCCACAAACACAAGGGTC	290
CM003510.1 Vigna radiata chromosome 7	(TC)6	12067458	12	GCTCAGCTGACCTGACCAtt	GTGAAGAAGGGTGTGAGGGG	196
CM003510.1 Vigna radiata chromosome 7	(CA)7	12258042	14	GCTCAGCTGACCTGACCAtt	GTGAAGAAGGGTGTGAGGGG	196
CM003510.1 Vigna radiata chromosome 7	(TG)6	12270965	12	GAACCCAAAACACTCGTGCC	TGTTGTTCTGGGTTCCCGAG	116
CM003510.1 Vigna radiata chromosome 7	(GA)6	12336360	12	AGGTGCTGACATGACAAGCA	AGGAGCGAGAGTGGATCAGT	207
CM003510.1 Vigna radiata chromosome 7	(GA)6	12354246	12	TGCCAGCAGTGATACTTGCA	TCGCACTTCACTGCATGCTA	116
CM003510.1 Vigna radiata chromosome 7	(GA)6	12619211	12	GGGCACGTTGCACTTATGTC	CTCTTCGTCCACACcaccaa	201
CM003510.1 Vigna radiata chromosome 7	(TG)6	12972940	12	GGTGTGGGTGTGTGTTTGTG	aatggtgaAGGCCGTCTGAG	249
CM003510.1 Vigna radiata chromosome 7	(CA)6	13134468	12	GAATAAGCGGCAACAGCGAG	TGCCTCTTCGCCTCGAAATT	103
CM003510.1 Vigna radiata chromosome 7	(GA)6	13149291	12	ACGCTTCTGAAGATGGCAAA	AGTTGCACCAAAGGCCAAAC	152
CM003510.1 Vigna radiata chromosome 7	(GA)6	14057288	12	aaccgacttccgaacccATC	TCGGCTTCACTCTTCGCATT	233
CM003510.1 Vigna radiata chromosome 7	(CT)6	14306691	12	actTCCTCGTTTGCGTGAGT	GCTCCCAAAAGCACTTGCAT	291
CM003510.1 Vigna radiata chromosome 7	(CA)6	14636701	12	tatacccgggtctgagtgca	ACTAGAGCCATAGCCCCCAA	183
CM003510.1 Vigna radiata chromosome 7	(GT)6	14667224	12	ccacgggttggtcacttagt	agtcaacccgtttacccacc	111
CM003510.1 Vigna radiata chromosome 7	(CA)6	14690954	12	CCAAACCACCAGTCCCACAT	TCTTGAGTTTGGGGCAGTCA	276
CM003510.1 Vigna radiata chromosome 7	(TC)6	15389915	12	ATGTACTGCAAGGCCGTTCA	TGAGGAACCTTGCCGTCATC	101
CM003510.1 Vigna radiata chromosome 7	(GT)6	15424334	12	TTGGCAACTAAATGGGGGCA	TAGAGGGGGAGTGTGTGAGG	135
CM003510.1 Vigna radiata chromosome 7	(TG)6	15432521	12	GGCCGTAGTGATAAGAGCCC	GCGTTGAACATGCAAGGGAG	231
CM003510.1 Vigna radiata chromosome 7	(TG)6	15473628	12	TCGAACCCTAACTCCATGGC	TGGTTGGCAATGGTGACACT	126
CM003510.1 Vigna radiata chromosome 7	(GA)6	15787006	12	CTCCGTTGTCTTCCCTCCAC	GAGGAGAGAAGACGATGGCG	103
CM003510.1 Vigna radiata chromosome 7	(CA)7	15800038	14	CTCCGTTGTCTTCCCTCCAC	GAGGAGAGAAGACGATGGCG	103
CM003510.1 Vigna radiata chromosome 7	(TG)6	16058542	12	AAGGCACGATTGAAGACGGT	GCTGGAAGGCCATCTGAGTT	105
CM003510.1 Vigna radiata chromosome 7	(AG)6	16142417	12	GTTATTTTGGCCCGGGGGTA	GCAAAAGACCCGGTGTCCTA	137
CM003510.1 Vigna radiata chromosome 7	(GA)6	16227949	12	ATGGCCCACTTTCCTAAGGC	ttgaGCTTCCAGTGGACCAC	118
CM003510.1 Vigna radiata chromosome 7	(CA)6	16247856	12	gggtttgggtgcattgcatt	tgacaccgctacacaactcc	118
CM003510.1 Vigna radiata chromosome 7	(CTATA)5	16425989	25	acctCCACCACAATTACACA	acctctctctctttctctctct	113
CM003510.1 Vigna radiata chromosome 7	(CCAATC)5	16795987	30	aggtCGAGTTTGCgtctctg	AGATGGTGCCGTGTGATGTT	139
CM003510.1 Vigna radiata chromosome 7	(TC)6	17048397	12	TCGCGTTTCATTGTCCCTCA	TCGCGGTCATACCAAGACAC	284
CM003510.1 Vigna radiata chromosome 7	(AG)6	17595858	12	acagtaCACCAGACAAGTGGG	GTGGTGGAGCACGTGCATAT	112
CM003510.1 Vigna radiata chromosome 7	(TG)6	17891702	12	acccatcaaattttggcgcc	gcaccaAGTCACAACACCCT	201
CM003510.1 Vigna radiata chromosome 7	(AC)6	18100450	12	GGAGGGACCAAATTGATccgt	aTGCGTCAGTCCAACATGGT	161
CM003510.1 Vigna radiata chromosome 7	(CA)6	18145928	12	tcaacTGCGTCTAAACTGGGT	actccccctgtcattatgca	288
CM003510.1 Vigna radiata chromosome 7	(CT)6	18437740	12	atggcttgacattccaccct	GAATGGACAAGCAGGAGGTCA	252
CM003510.1 Vigna radiata chromosome 7	(TC)6	18443187	12	tttaatgcaACACCACCGCG	GGTTTGTGGGTTGGGGAGAA	176
CM003510.1 Vigna radiata chromosome 7	(AG)6	18678812	12	ACCACAACAACCATCACCCT	gcttggtcactcgcatgttg	123
CM003510.1 Vigna radiata chromosome 7	(GT)6	18874261	12	GTTGCAAATGTGTGGTCGCA	AGGTGAGCAAGGAGTTTCCG	132
CM003510.1 Vigna radiata chromosome 7	(TG)6	19273639	12	cacatctccctttgtgccct	tatacccgggtctgagtgca	286
CM003510.1 Vigna radiata chromosome 7	(AC)6	19309878	12	accaaatgcggttcgagtct	accgttcggtcttcatgctt	157
CM003510.1 Vigna radiata chromosome 7	(GT)6	19357524	12	gcagttgggacctgaccttt	cacgagaccaagcaagggaa	160
CM003510.1 Vigna radiata chromosome 7	(CA)7	19567017	14	gcagttgggacctgaccttt	cacgagaccaagcaagggaa	160
CM003510.1 Vigna radiata chromosome 7	(AG)6	19817304	12	AGGGAcggaaagagagagaga	gGTCATAGGCCGATGCgtat	265
CM003510.1 Vigna radiata chromosome 7	(CA)6	20062435	12	GCTCTGCAAGTTGCTCACAC	GAGGCGGTGGAAGAGATGAG	166
CM003510.1 Vigna radiata chromosome 7	(CA)6	20239326	12	gggtttgggtgcattgcatt	tgacaccgctacacaactcc	118
CM003510.1 Vigna radiata chromosome 7	(TG)6	20353053	12	TGGATGGAAGCTTGCAACCT	acATGGGACCTTAGGCATGG	221
CM003510.1 Vigna radiata chromosome 7	(CT)6	20362043	12	ACTGGATTTGTGGCATCCGT	gagaggggtTTGGCATGACA	261
CM003510.1 Vigna radiata chromosome 7	(GA)6	20414932	12	aatgatcacgccaccttccc	CGTTGGTctctgatgagtcga	240
CM003510.1 Vigna radiata chromosome 7	(GA)6	20454663	12	TTGGATGTTTGCTTGCGTCG	AGCAAGGGGTCAACACCAAA	132
CM003510.1 Vigna radiata chromosome 7	(AG)6	20725363	12	gacaaacccaaacctggcac	ttggcgttcttccttcctcc	160
CM003510.1 Vigna radiata chromosome 7	(CT)6	20749006	12	cacgTATGAGTGGGGTTCCc	cgcttgccaatccgttaaca	256
CM003510.1 Vigna radiata chromosome 7	(TC)6	21014248	12	ggcatttgctgaagtgcctc	tggtgaGGGTgatgagagga	183
CM003510.1 Vigna radiata chromosome 7	(CCCA)5	21163163	20	CCCCACCGTTTCACTCAGAA	TTCTGTTTCCTCGTGGGCTC	239
CM003510.1 Vigna radiata chromosome 7	(GT)6	21749632	12	GAAGGGTCATGCGTGAGtga	CACATACCCGTAACCACCCC	221
CM003510.1 Vigna radiata chromosome 7	(GA)6	22166949	12	TCTCTGGCGATGGTGAGAGA	TCTCTCGTCACCCTcgttct	105
CM003510.1 Vigna radiata chromosome 7	(CA)6	22598433	12	ACACTTGGCCACCAGTTCAA	GGGATGCATCTGATTGGGCT	134
CM003510.1 Vigna radiata chromosome 7	(AG)6	22791233	12	AACCAAACACGCCGACAAAG	ACTGGGTTGCGATTACTGCA	216
CM003510.1 Vigna radiata chromosome 7	(AG)6	22825450	12	CTTGCAAGCCAAAGTGGACC	GGGAAGGAGCCTGCAGATTT	269
CM003510.1 Vigna radiata chromosome 7	(TG)6	22963214	12	gcgtacacacacacacacac	CCACACATTCTAGGGTCATCCA	167
CM003510.1 Vigna radiata chromosome 7	(AG)6	23039369	12	TGCAAgccaaagagagagaga	TCGCTAACGGATCTCTATGGA	121
CM003510.1 Vigna radiata chromosome 7	(CA)6	23161711	12	cacacgtaaccgacttccga	ctgtcgcaaccggaaaatcg	170
CM003510.1 Vigna radiata chromosome 7	(GA)6	23231704	12	TGCTGCACCCTTTCTCCAAA	tggcacctagggttttgcaa	237
CM003510.1 Vigna radiata chromosome 7	(CT)6	23568874	12	TTCGCCAAGAGACAAGGAcc	gaggtggCAATGTGGGATCA	151
CM003510.1 Vigna radiata chromosome 7	(AG)6	23855347	12	ATGGGTTATGGGCAGCGAAA	CCGTCAAGAGCTTTGTGCAC	233
CM003510.1 Vigna radiata chromosome 7	(AG)6	23975558	12	TCCTCCTAGCTAGGTTGGACC	CAACCCATGACCAAGAGCCT	113
CM003510.1 Vigna radiata chromosome 7	(CAAG)6	24130510	24	CTAGTAAGGGCCACCACTGC	CCAGGAGGTAGGGAAGGTGA	164
CM003510.1 Vigna radiata chromosome 7	(TC)6	24156803	12	GGCAAGGCTTGTACAGTTGC	GGTTCAACTGTTGACGGTGC	148
CM003510.1 Vigna radiata chromosome 7	(AG)6	24293088	12	CCAAGGACGTAGCTCACCAA	TGTTGCTGCCGAGAATGAGT	241
CM003510.1 Vigna radiata chromosome 7	(TG)6	24317558	12	TGACGAAGCTAACTCCGTCG	CAACGGACTTACCAACGGAT	206
CM003510.1 Vigna radiata chromosome 7	(AC)6	24563641	12	TCCAGAAGGTTCCTCAGAAGT	TCTCCTATTTGACGGCGTCG	262
CM003510.1 Vigna radiata chromosome 7	(CT)6	24742869	12	CGTTGGGAGATGACTTAGGGT	GCGTGGTTTGTCTTGCGAAT	194
CM003510.1 Vigna radiata chromosome 7	(CT)6	25445038	12	atttaacccatggccccAGG	ccccactttaaccctgaccc	142
CM003510.1 Vigna radiata chromosome 7	(GT)6	25464756	12	GCCCTGTCTCTCAAACCCTC	GAGATTGTTTGGCCTTGGCG	239
CM003510.1 Vigna radiata chromosome 7	(ACT)5	25530536	15	ggatgtaggtaggttggccg	TTTTCACACCAAGACGGGGG	241
CM003510.1 Vigna radiata chromosome 7	(GA)6	25544430	12	tgggcCCAAGGGAAAAATAGT	AGGTTTTCCGCAacccttct	286
CM003510.1 Vigna radiata chromosome 7	(CA)6	25558441	12	TGGTCCCCATCTTTAAGCATGT	ACATGCTTACAAATGGAGACCA	253
CM003510.1 Vigna radiata chromosome 7	(AG)6	25746635	12	TCCTGTCACAAGTGCAGCAA	GGATGGCAGCCATACACCAT	109
CM003510.1 Vigna radiata chromosome 7	(TG)6	25814633	12	GCCATGTGTTGAAGAGTGGG	TCAACGATCTCAACTCCCCA	250
CM003510.1 Vigna radiata chromosome 7	(TC)6	25833817	12	GCTCACCACCGCTATCTCTC	GCAATGCAGAacgtgtgtgt	154
CM003510.1 Vigna radiata chromosome 7	(GAC)5	25902434	15	CGTAGAACGCAACCAGGAGT	ctcaccctacaagccggttt	172
CM003510.1 Vigna radiata chromosome 7	(GT)6	26384461	12	CCAATGCTAGAATCGCGTGC	GGCCAAAACCAAAAACCAGGT	217
CM003510.1 Vigna radiata chromosome 7	(AAAGC)6	26544203	30	CGGCGCCATGAATGAGAATG	CCACATAACCCCACCTGCAT	121
CM003510.1 Vigna radiata chromosome 7	(GA)6	26555383	12	AGGGGCAgaagaggagagag	TCGCTGTCGATGTTGTTGGA	137
CM003510.1 Vigna radiata chromosome 7	(AG)6	26574828	12	cgGAAGTGTTCTCGTGctga	TTCATGCTTTGCACTGTGCC	240
CM003510.1 Vigna radiata chromosome 7	(AC)6	26593893	12	TCCTGTTGCCCGAGTTTCTC	AGAAATGTGGACACGGTGCA	296
CM003510.1 Vigna radiata chromosome 7	(AG)6	26597708	12	GCATGATCCCTCAATCCCGT	CTGAAGTGTTGTTGCGACCG	103
CM003510.1 Vigna radiata chromosome 7	(GCT)5	26703535	15	GCCGTTGACTCATGCGAATC	TTAGAGCACGTGCAGGAAGG	257
CM003510.1 Vigna radiata chromosome 7	(CA)7	26831535	14	GCCGTTGACTCATGCGAATC	TTAGAGCACGTGCAGGAAGG	257
CM003510.1 Vigna radiata chromosome 7	(TG)6	27063032	12	cccGACGTACACgcaactta	ACCACGAGAAGGATACGGTG	261
CM003510.1 Vigna radiata chromosome 7	(TG)6	27271169	12	CGAGGCAGAGATCCCAAAGG	ACAATGGGTGGGCACAAGAA	270
CM003510.1 Vigna radiata chromosome 7	(TG)6	27278365	12	CTCCACGGCCTTCAGGATTT	AGGTCGTGGCAATCTCAAGG	232
CM003510.1 Vigna radiata chromosome 7	(CA)7	27676750	14	CTCCACGGCCTTCAGGATTT	AGGTCGTGGCAATCTCAAGG	232
CM003510.1 Vigna radiata chromosome 7	(TC)6	27784682	12	TTAAGGAGATCGTGTCGGCG	GGAAACCCTAGCAAGCAACG	125
CM003510.1 Vigna radiata chromosome 7	(CA)6	27847844	12	TAACAGTAACCGCAGCAGCA	CCTGAAGCAGGTGATccgtt	112
CM003510.1 Vigna radiata chromosome 7	(AG)6	27848966	12	TTCTGCCACCTTCTTCGTCC	AGGAAGGACGAGGAATCCGA	181
CM003510.1 Vigna radiata chromosome 7	(TG)6	27921049	12	TGATCCAAAGTCACTGGCCC	ACCAGAGCAGGAACATGCTT	131
CM003510.1 Vigna radiata chromosome 7	(TC)6	27970726	12	TGAGCGCAACAAAGTTGACG	TGTGGGAAAAGCGAAGGGAA	140
CM003510.1 Vigna radiata chromosome 7	(GGTTGG)5	27972260	30	GGGGGAGGGGTAGGAGAAAT	ctccttccACACAACCCTCC	125
CM003510.1 Vigna radiata chromosome 7	(TC)6	28195216	12	CCCCAACCCATGTACACTCC	AACCTCTTCTGCTTGGTCCG	171
CM003510.1 Vigna radiata chromosome 7	(GA)6	28355964	12	tgaggAGACGTGAGAGTgaa	GCCACTTTCACCCATCATCC	107
CM003510.1 Vigna radiata chromosome 7	(GT)6	28358311	12	TCGGAACCGATGGTTTTCGT	TAGGCTGGCAGTGATGTTGG	134
CM003510.1 Vigna radiata chromosome 7	(GA)6	28464324	12	AGCGTCTCGTCGAACCATTT	ACCACCAAAAGGGGTTTCGT	120
CM003510.1 Vigna radiata chromosome 7	(CT)6	28547107	12	AAGAGGAGCCCATTGACGAG	ACTGCAATCAATGGGTCCGT	104
CM003510.1 Vigna radiata chromosome 7	(CT)6	28791730	12	GGACTTCAGAACGCTGGGAA	CTGTACCCACCCGTCTAGGA	152
CM003510.1 Vigna radiata chromosome 7	(CA)6	28998160	12	AGGCACAACACTCACGATTCT	aCGCATTCCTGTTGTTCCCA	169
CM003510.1 Vigna radiata chromosome 7	(TG)6	29156740	12	GGTAGGCCACCTTCTCTTCT	AACATGCTGGCTAGGTCCAC	155
CM003510.1 Vigna radiata chromosome 7	(TG)6	29175251	12	GAACACAAGCAAACGTGGCT	TGGTTGGTAGAGCAGAGGGA	152
CM003510.1 Vigna radiata chromosome 7	(AC)6	29315703	12	ACACTCGCAACAAGCATTCC	AAGCCTTGTTGGACTGCATT	109
CM003510.1 Vigna radiata chromosome 7	(GT)6	29475886	12	TGCCTTACTGCTACTTACAATCGA	TTTAGGGCTGCTTCCTTCCG	247
CM003510.1 Vigna radiata chromosome 7	(GA)6	29737691	12	GCGCAACCTCCTTGTAGAGA	GGTGCGCCTCCAAACAAATT	190
CM003510.1 Vigna radiata chromosome 7	(AG)6	30017706	12	TGTTGCCTTGATGACCCTCC	TCATGCCTGGGTCCCAAATC	263
CM003510.1 Vigna radiata chromosome 7	(CA)6	30067488	12	GGACGGCAAAGGTTGAATGG	GGGttgaatgtgtgtgtgtgg	151
CM003510.1 Vigna radiata chromosome 7	(TC)6	30170745	12	tctttctctctctttccctttct	TGGGTAAATTGGAAGAGcatgt	107
CM003510.1 Vigna radiata chromosome 7	(CT)6	30205585	12	TCCccactctctctctctgc	GTGTTGGCAATCAGGGGAGA	219
CM003510.1 Vigna radiata chromosome 7	(GT)6	30241919	12	TGCAAACAGTGTACCCCTTGA	TGATCGTGTGCCTCATTGGT	280
CM003510.1 Vigna radiata chromosome 7	(AC)6	30333888	12	GCAGTGTCAACCTAGGTCCA	ACATTTCCCTGCCTAAGCCC	216
CM003510.1 Vigna radiata chromosome 7	(AG)6	30594611	12	CCCGAAAACCAACCGCAAAT	TGTTGGTGTTGTGGGTGTGA	252
CM003510.1 Vigna radiata chromosome 7	(AG)6	30829530	12	CGACCAACTTACTCTTAGGGGG	TTGTTCGTTCGGATCCTCGG	186
CM003510.1 Vigna radiata chromosome 7	(TC)6	30850752	12	GAAGAACGTGGAGGGTAGCC	CACCAACCCTCCATTCACCA	212
CM003510.1 Vigna radiata chromosome 7	(CT)6	30867615	12	TCGAATCTCGTGGTTGCGAA	ACCTTCATCACCATGGCCAG	227
CM003510.1 Vigna radiata chromosome 7	(AC)6	30929452	12	accaataaatCCGAAACGctgt	ACGAGTCCAGCTTCtcttct	274
CM003510.1 Vigna radiata chromosome 7	(CT)6	30955431	12	GGCAGTGACTTGGTATGGCT	AGACTTGCACGAAACGGCTA	117
CM003510.1 Vigna radiata chromosome 7	(TG)6	31041143	12	GATTCTGCGCAAACTGAGGC	TTATGCCCAGTGTGTTGGCA	156
CM003510.1 Vigna radiata chromosome 7	(TC)6	31284150	12	GGGACCGCAGAAGAGAGAAC	TTGGAGGGAGGGAGGATGTT	205
CM003510.1 Vigna radiata chromosome 7	(TG)6	31368476	12	CCCAATGCGCTTTCCAAACA	GGTGCTGCTGAGTCTTGGAT	200
CM003510.1 Vigna radiata chromosome 7	(GA)6	31494714	12	CCCGAGAAATGCACTGACCT	AGGGTGGCACTTTACGTCAG	264
CM003510.1 Vigna radiata chromosome 7	(GA)6	31529451	12	AGCATGCCTTCCCTTTCCTT	gtTGTTGGGAGgggctttct	208
CM003510.1 Vigna radiata chromosome 7	(AC)6	31575800	12	acacacacacagaatTCCCCA	TGTTTTGTACCGTCTCCTGAGA	211
CM003510.1 Vigna radiata chromosome 7	(CGA)5	31604977	15	agGGCAGAAAAGTGAGGAGC	AAAGGGCGACGCTTTTTCAC	124
CM003510.1 Vigna radiata chromosome 7	(CT)6	31709634	12	gcctctctctctctcactggA	CGAGCCTTGAGTCTAACAGGG	100
CM003510.1 Vigna radiata chromosome 7	(ATGGT)5	31727887	25	TCGTAGACGGAATCCAGGGT	aacttCGACTCGGGAGCAAG	235
CM003510.1 Vigna radiata chromosome 7	(CA)6	31771917	12	TCGAACCCACACCCATTCAA	aagtgCAACACGTGATTGGT	123
CM003510.1 Vigna radiata chromosome 7	(AC)6	32010478	12	CCTGTGCAAAAGTGGTGCTC	CGGTAGCAGATTAGCGCTGA	213
CM003510.1 Vigna radiata chromosome 7	(AG)6	32050192	12	ACCTCGAGTTTTTGCAACGC	TCTCACTCTAGAGGCCCACC	245
CM003510.1 Vigna radiata chromosome 7	(CT)6	32093584	12	CGTGGGTCAGTTTGTTGCAG	ACCAGAGCTTCACTGTCAGC	284
CM003510.1 Vigna radiata chromosome 7	(AC)6	32242402	12	GCTTGGTAAGAAGCCACCGA	TCACGCAAACCTCGAGACAA	204
CM003510.1 Vigna radiata chromosome 7	(TG)6	32252295	12	CGACACCTGATCCACGTTGA	TCAATCCGTCTGGTTCACcg	286
CM003510.1 Vigna radiata chromosome 7	(CT)6	32644378	12	CAAGCATGGTGGAGCTCTCA	atattgtccgctttgggcca	180
CM003510.1 Vigna radiata chromosome 7	(AG)6	32923010	12	agctctTTGGGGAACATGGG	TAGTTCCCGAGCTTGGCTTG	150
CM003510.1 Vigna radiata chromosome 7	(TC)6	33338112	12	TCTCTGACTTCTCCACCTTTCC	GAGCATGAAGGCGAGAGACA	247
CM003510.1 Vigna radiata chromosome 7	(TC)6	33472227	12	CATACCAACCAGACCAGCGT	ATCTCGCGGGCTTTCTTGAT	257
CM003510.1 Vigna radiata chromosome 7	(TC)6	33783172	12	TGCATACATGAAACAACCCACT	ACTTCGTCATATGCCTAAGTCCA	121
CM003510.1 Vigna radiata chromosome 7	(AG)6	33900663	12	AGACGAACGAGTGAAGCAGG	CGGTCTCCACTCGAGTCATG	100
CM003510.1 Vigna radiata chromosome 7	(AG)6	33931890	12	TCCCTTCCTTCACCCTTCCA	GCAAGCCTCAGCCTAgcaat	182
CM003510.1 Vigna radiata chromosome 7	(TC)6	33952287	12	CACCACCACAAGTTACCTCGA	AGTCACAAGCAAAAGGAAgga	210
CM003510.1 Vigna radiata chromosome 7	(CT)6	34058752	12	AACAAGGCTGAGCGACATGA	AAGCAATGGAGACGGTGGAG	223
CM003510.1 Vigna radiata chromosome 7	(AC)6	34154801	12	TATACGCCCAAGCACGTTCT	CAGCTCCACCTTCCTTTGGT	172
CM003510.1 Vigna radiata chromosome 7	(TC)6	34752118	12	gaaggagCGATTGAGTGGCT	CGTACCCCGCACTCTTCTTT	122
CM003510.1 Vigna radiata chromosome 7	(GA)6	34756853	12	AGGTTTGGTGGTGGTTCTGG	TCATCTCTTCCGCGCTCATC	159
CM003510.1 Vigna radiata chromosome 7	(AC)6	34978515	12	GGGGGAGTGTTTCAAGTGCT	ACGCGGAATGTTGTTAATGCA	262
CM003510.1 Vigna radiata chromosome 7	(CA)6	35171128	12	AAGATGGCCACCACACACAA	TGTGCACCAGTCCACCTTTT	146
CM003510.1 Vigna radiata chromosome 7	(TGGAA)6	35824021	30	TCACACTCCAGCGGTAACAC	TCCATTCCACGAGCTTTGCA	142
CM003510.1 Vigna radiata chromosome 7	(CT)6	35864412	12	AAGGTATAAGGTGGCTCGCA	AGCACACGACATGCATAAAGC	280
CM003510.1 Vigna radiata chromosome 7	(TC)6	35983051	12	TCTGACGCGATTGTCACCTT	GTGGAAGAACGCGTTGAACC	213
CM003510.1 Vigna radiata chromosome 7	(TG)6	36077305	12	GCTTGCCTTGAGATCCCTGT	CTTGACTGGCAAATGCGCTT	108
CM003510.1 Vigna radiata chromosome 7	(AG)6	36128497	12	CATGGAAAATGGGGGAGGCT	AAGGGCGATGCGATGATCAT	129
CM003510.1 Vigna radiata chromosome 7	(CT)6	36213867	12	GATCACATCACCGGTGCAAC	CTAATTGGCGGGAAATGGCG	146
CM003510.1 Vigna radiata chromosome 7	(CT)6	36219549	12	ATGGACCGATCTCCTTGGGA	CGTGACTTGGTCTCAGGCTT	159
CM003510.1 Vigna radiata chromosome 7	(TG)6	36241754	12	AACTGTGTGTGTGTGGCAGA	TCAGAAGGTGGAAAAGCTCCC	299
CM003510.1 Vigna radiata chromosome 7	(TCTATC)6	36500667	36	TGCTCCCTTGGCAGTTAGTG	aagccAGATACTGTGCGGTT	159
CM003510.1 Vigna radiata chromosome 7	(AG)6	36532431	12	AAGAGAAAGGGGTTGCGTGT	TGGTGGGTAACGTGTTGGAG	188
CM003510.1 Vigna radiata chromosome 7	(CA)7	36765027	14	AAGAGAAAGGGGTTGCGTGT	TGGTGGGTAACGTGTTGGAG	188
CM003510.1 Vigna radiata chromosome 7	(CA)7	37134909	14	AAGAGAAAGGGGTTGCGTGT	TGGTGGGTAACGTGTTGGAG	188
CM003510.1 Vigna radiata chromosome 7	(CT)6	37182688	12	CTTCACCGATCCCGATCCAG	AGACAAAGACGCCGTTGCTA	104
CM003510.1 Vigna radiata chromosome 7	(AC)6	37232562	12	ATGCGAGTGAagcttggtga	TCCATGCCTGAACACAGCAT	138
CM003510.1 Vigna radiata chromosome 7	(GA)6	37232684	12	ATGCTGTGTTCAGGCATGGA	TACTAGGAGGCCACTGGGAC	235
CM003510.1 Vigna radiata chromosome 7	(TCG)5	37405762	15	GGCCATTGTGCAAAAGCAGA	ATGGCGAGTAGGAGGTGTCT	158
CM003510.1 Vigna radiata chromosome 7	(TG)6	37479284	12	TGAAGATTTGGTGACGAACTCG	tccttcAACAGTGtgcctcc	137
CM003510.1 Vigna radiata chromosome 7	(TG)6	37479400	12	TGAAGATTTGGTGACGAACTCG	tccttcAACAGTGtgcctcc	137
CM003510.1 Vigna radiata chromosome 7	(TC)6	37495381	12	AAGTACACGTCCCTTGCTGG	CACTTCCCCTCCTCCAAAGG	131
CM003510.1 Vigna radiata chromosome 7	(AGC)5	37534670	15	CTCCTCCTTCAAGCAGGTGG	TGAGAGGACTTCGGTGTTGC	256
CM003510.1 Vigna radiata chromosome 7	(CA)6	37846895	12	AGACTcagcacacacacaca	TGATCTCCTGAACCCCGAGT	153
CM003510.1 Vigna radiata chromosome 7	(AG)6	37866548	12	agctATGAACATTGCATATGA	TGTGCATGGATTCCACAATCA	294
CM003510.1 Vigna radiata chromosome 7	(TG)6	37979820	12	TGTTGCGTGCGAGTTTTCTG	Ccctgaaacggatgtcgaca	191
CM003510.1 Vigna radiata chromosome 7	(AG)6	37980367	12	TGTTGCGTGCGAGTTTTCTG	Ccctgaaacggatgtcgaca	191
CM003510.1 Vigna radiata chromosome 7	(TC)6	38264759	12	TCCGTGCCTTCGAATTCACA	TTTCCTCAATCGGCGTGACA	158
CM003510.1 Vigna radiata chromosome 7	(TG)6	38287971	12	CTCCAATTCTACCCGGTCAGT	TGTTGCTTCCACCACAAGGA	219
CM003510.1 Vigna radiata chromosome 7	(AG)6	38372309	12	TGTGCTTTCTACGTGCCACT	CCAGTGCCCTATGCTGAACA	139
CM003510.1 Vigna radiata chromosome 7	(AG)6	38413658	12	TCCGATCCCACAAGAACCTC	TGTTGGTATCGGGAATTGGGT	102
CM003510.1 Vigna radiata chromosome 7	(AC)6	38621727	12	TCAGCTAGGACCTAGAGCCA	GCTCACTGACACTCGTGCTT	143
CM003510.1 Vigna radiata chromosome 7	(GA)6	38797598	12	CCCTCCGGCCGTTATTCTTT	AACAGTGGGCATAGGAGCAG	111
CM003510.1 Vigna radiata chromosome 7	(AG)6	39018320	12	tgtttacaGGGGTAAAGCAGCT	TCCTTGCTAAGTCCACTTTACT	265
CM003510.1 Vigna radiata chromosome 7	(GT)6	39026994	12	GCCACGCTGAGATTCCAAGA	TGCCTAACCCTAGCCAATGC	296
CM003510.1 Vigna radiata chromosome 7	(AG)6	39052774	12	GGCTGGCTGTCTTCAGTTCT	ACGAGTGAGGACGAAAGCAA	195
CM003510.1 Vigna radiata chromosome 7	(GA)6	39061988	12	CCGGAGTTGAGCAGAAAGGT	TCACGTGCTCTTCTCACACC	190
CM003510.1 Vigna radiata chromosome 7	(TGTTC)5	39063985	25	TGTTGGGGACACTGTCTTGG	GCCTCCATTTTCTCCCCACA	142
CM003510.1 Vigna radiata chromosome 7	(AG)6	39078898	12	GACCCAGATTGCGACAGTGA	CGACCTTCAGAACTGGGGTC	123
CM003510.1 Vigna radiata chromosome 7	(CT)6	39097977	12	AGCAGTGAAGCAATCGTGGA	CATCAGCATCGCAAAGCACA	167
CM003510.1 Vigna radiata chromosome 7	(TG)6	39175408	12	tctttcactGTGAACAGAAAGGT	tgaGTCACGGGCAGAAGAAA	101
CM003510.1 Vigna radiata chromosome 7	(TG)6	39358856	12	AGCTTCGATTGATTGCCCCA	GCCAGCCTGTATACTACTGAGC	141
CM003510.1 Vigna radiata chromosome 7	(GCT)5	39598448	15	TCTCGTACCCTAGCCAACCA	aggaggaggaagggCGTAAT	107
CM003510.1 Vigna radiata chromosome 7	(TC)6	39624995	12	ACAAAGCTGAGGTGTCTGACT	ACTTTCTTTTCCATTCACACCTCa	147
CM003510.1 Vigna radiata chromosome 7	(TC)6	39743767	12	CCACGCTGGTCCTGATTACA	CAAGAACGCCTGCAACCAAA	186
CM003510.1 Vigna radiata chromosome 7	(TG)6	40124030	12	cCTGTGTTTTGGCACCAGTG	TTGCTGGTGTCACACTGGTT	268
CM003510.1 Vigna radiata chromosome 7	(TC)6	40132835	12	TCTCTCTCTCATCGCCGTGA	GCACACAAGCTAGGCCTACA	246
CM003510.1 Vigna radiata chromosome 7	(TG)6	40178049	12	aaccGTGGTTCTTAATGTTt	TCGAAATAAGTCGGGGTGTGg	192
CM003510.1 Vigna radiata chromosome 7	(TC)6	40368311	12	TGTGAGGGGCAGAGAGATCA	CTACCATACCGCCGGAATCC	113
CM003510.1 Vigna radiata chromosome 7	(TC)6	40386594	12	AGAGCCAACCCCATAGCAAC	GGCTTTTGTACTGCAGAGCG	174
CM003510.1 Vigna radiata chromosome 7	(TG)6	40461253	12	GCTGCTCAAGGGTGCATTTC	CGACTCAATATGGGTGCACC	100
CM003510.1 Vigna radiata chromosome 7	(CACTGC)5	40706703	30	CCCACTTATCCCACCACACC	TTGGTGCCCCTTGTTTGACT	225
CM003510.1 Vigna radiata chromosome 7	(AG)6	40804349	12	GGTGCACCTCATTAGTCGGA	GAAGGGGCATCACTTGTGGA	181
CM003510.1 Vigna radiata chromosome 7	(GA)6	40922677	12	AGAAGCAGACCCATAACCGC	GGCTCTCAAGACCACCCTTC	226
CM003510.1 Vigna radiata chromosome 7	(CT)6	40950828	12	actttgtgTCCCGCTAGTCG	ATGTGGTTCCATGGCTAGGC	182
CM003510.1 Vigna radiata chromosome 7	(CA)7	40971954	14	actttgtgTCCCGCTAGTCG	ATGTGGTTCCATGGCTAGGC	182
CM003510.1 Vigna radiata chromosome 7	(GA)6	41291414	12	TCGGTCATTTCCAGCCCTTC	GGTGGCATGCCTTTCTGTTG	100
CM003510.1 Vigna radiata chromosome 7	(TG)6	41366623	12	attgtacCAAACTTTCCATGCACA	atggaaaTGCAATGGAGAAAGTGA	100
CM003510.1 Vigna radiata chromosome 7	(TC)6	41390024	12	AGACCCGttgtgtgttgtgt	AGCAACGGTAGCCATGTCAA	240
CM003510.1 Vigna radiata chromosome 7	(GT)6	41670735	12	atgtgtgtgggtgtgtgtgt	cGCTCACGCACAAACATGAA	225
CM003510.1 Vigna radiata chromosome 7	(GT)6	41672047	12	GATCGGATCAGATCGGCTCG	AGCCGAAATGAGCTGAGCTT	118
CM003510.1 Vigna radiata chromosome 7	(TG)6	41675552	12	tatgtgtgtgtgaaggggGC	gacacacatgCCACACACAC	193
CM003510.1 Vigna radiata chromosome 7	(TG)6	41676342	12	GTGTGTGTGGcatgtgtgtc	TACACAGACGCatacacgca	187
CM003510.1 Vigna radiata chromosome 7	(GT)6	41676475	12	tgcgtgtatGCGTCTGTGTA	aacacgcacacacactctca	232
CM003510.1 Vigna radiata chromosome 7	(TC)6	41684567	12	gcacacacacacacatcaca	gtgtgtgtgtgagtgtgtgc	227
CM003510.1 Vigna radiata chromosome 7	(AG)6	41778858	12	tccttcCTTTTCCTAGCCGC	GCTTCATCGTCCCCACTGAA	116
CM003510.1 Vigna radiata chromosome 7	(CT)6	41804047	12	TGTCTCATCTGCCTGCACTC	TGGACCAGAAAGCACGTGTT	121
CM003510.1 Vigna radiata chromosome 7	(TG)6	41805961	12	AAACACGCGCCAAGGATAGA	ATCCCAGTGTAGCCCTCCAT	237
CM003510.1 Vigna radiata chromosome 7	(GA)6	41861665	12	gGCATAAGcacgagagagaga	cGCATATTTGTAGCCGATGCA	280
CM003510.1 Vigna radiata chromosome 7	(TG)6	42007862	12	TAGGGATTGGGGGAGTGGAG	CAGTGGTGTTCTCCCAGACC	107
CM003510.1 Vigna radiata chromosome 7	(CA)6	42021217	12	GAAAACGGCAGAAGGGAGGA	CTCGAGACGCGTGTCCATAA	110
CM003510.1 Vigna radiata chromosome 7	(CT)6	42031841	12	GTGCTGTGAGGAAGGATGCT	tgggtgtttcatcctccacc	262
CM003510.1 Vigna radiata chromosome 7	(CGT)5	42068802	15	TTGGCATGTTTGTTGCAGCA	GGTCTTCCTCACACCCCAAG	252
CM003510.1 Vigna radiata chromosome 7	(GA)6	42133221	12	TGGAGGGGGAAAAGGAGGAA	TTGAGGGAGGAGCAATGCAG	297
CM003510.1 Vigna radiata chromosome 7	(AC)6	42180312	12	AGCACATGAGCGATGACACA	GCAAATGGAGCTCAACAGGC	222
CM003510.1 Vigna radiata chromosome 7	(AC)6	42185634	12	GCAGAAGAGGGCAGAGTGAG	AACACTGCCCCTCGATTCAC	222
CM003510.1 Vigna radiata chromosome 7	(AC)6	42210106	12	CTCTGCAGATAGCCAGGAGC	gCAGCtgaagtgtgtgtgtg	187
CM003510.1 Vigna radiata chromosome 7	(TC)6	42337878	12	GACGCGCGTCTTTAGTGTTC	ATCAGGGGAGTGGGGACAAT	171
CM003510.1 Vigna radiata chromosome 7	(CT)6	42536225	12	TCAGTCCACTGGCTTCACAA	TTTGTGGGCTTGGACTCAGA	204
CM003510.1 Vigna radiata chromosome 7	(AG)6	42761129	12	GTGGTGGATGAAGCTCGTGA	TCAGGTCATGGGTCTCACCT	224
CM003510.1 Vigna radiata chromosome 7	(CA)6	42832624	12	GGAAGCTGAAGGTTTGCACG	TGCGATGATGGCGATGATGA	233
CM003510.1 Vigna radiata chromosome 7	(TC)6	42873113	12	ATAAGCTTCTGGGCATGGCA	CATGCGTCCGTGTTTGTCTG	223
CM003510.1 Vigna radiata chromosome 7	(TC)6	42933960	12	AGTCAGGATGTTGTTGGGCT	ACCCTGTGCCAATACGAACA	288
CM003510.1 Vigna radiata chromosome 7	(GTC)5	42941250	15	GTGCTTCACCTCCAGCTTCT	AAACTCGAGCTCGTTGCAGA	127
CM003510.1 Vigna radiata chromosome 7	(AG)6	42979401	12	GGCAGGCATGTGAGAAGAGT	TGGTTCACGGATGCAGAAGG	177
CM003510.1 Vigna radiata chromosome 7	(AC)6	43071414	12	CTCAGTTGCCTCCACGATGT	CTGAAGGGAGTGGGAAGCAG	108
CM003510.1 Vigna radiata chromosome 7	(AC)6	43234060	12	AAATCGTGCTGTGTGGGCTA	AAGGTCACCACTGACTCCCT	176
CM003510.1 Vigna radiata chromosome 7	(TG)6	43441496	12	actcacCATACTTGCATGCT	gacacacacacacatgaaGCA	176
CM003510.1 Vigna radiata chromosome 7	(TC)6	43503196	12	TTGCTTCATTTTGCACCCCG	GGTGCAGCGAGAGAGAAGAG	101
CM003510.1 Vigna radiata chromosome 7	(TG)6	43749465	12	ACCACGATGCCTGGTTTACT	TCAGGGTGGTGGGACAAAAA	222
CM003510.1 Vigna radiata chromosome 7	(AC)6	43749628	12	ACCACGATGCCTGGTTTACT	TCAGGGTGGTGGGACAAAAA	222
CM003510.1 Vigna radiata chromosome 7	(GA)6	43972460	12	GTCACCGCTCAAGGATTGGA	TCACCAAATCCCACACggag	195
CM003510.1 Vigna radiata chromosome 7	(TC)6	43972695	12	GTCACCGCTCAAGGATTGGA	TCACCAAATCCCACACggag	195
CM003510.1 Vigna radiata chromosome 7	(AG)6	44330158	12	CACAGTGTAGGCTGGGACTG	GGTGGAAGTGGGAGTGGAAG	299
CM003510.1 Vigna radiata chromosome 7	(AGC)5	44549079	15	aactCGTTGCTACAGCCGAA	TTTGGCTGCTTTGAATGGCC	184
CM003510.1 Vigna radiata chromosome 7	(GCT)5	44626113	15	GCTGGGGTCGTCGAGAATAG	CGCCAGGCCTGCATAAAATC	273
CM003510.1 Vigna radiata chromosome 7	(TC)6	44627017	12	ATACCATGCCCACCCCTACT	GGTGAGGGAGGGGATCTGAT	198
CM003510.1 Vigna radiata chromosome 7	(TC)6	44894754	12	CCCCCTCCATTCCCTCACTA	CGTTTGTCCAGTTGCATGCA	154
CM003510.1 Vigna radiata chromosome 7	(TG)6	44940513	12	GGCAGTGGAGATTCTTGGCT	ggcgcacacacacacatatt	230
CM003510.1 Vigna radiata chromosome 7	(TC)6	45073278	12	CAGTCTTTCCCCCGGAACTC	TGTGAGACTGAGGCGGTTTC	188
CM003510.1 Vigna radiata chromosome 7	(CT)6	45080992	12	CGCTGCTGTGCTAACAAGTC	TGGTTTTGGTGGGGCATCTT	150
CM003510.1 Vigna radiata chromosome 7	(CT)6	45086279	12	GAGCTGGTCGAGGTGCAATA	GGCACCGTGTTGAATGCAAA	257
CM003510.1 Vigna radiata chromosome 7	(AG)6	45106694	12	TCAGTCCTCCACCACACTCA	GGATCCATTGGAGGGTTGCA	189
CM003510.1 Vigna radiata chromosome 7	(TG)6	45121357	12	CTCCCTCACGTGACTTCCAC	GAGAAGGTAGGCGGGAATCG	144
CM003510.1 Vigna radiata chromosome 7	(GA)6	45171856	12	GTTTCCGAGGCCAAACACAC	TTCGTCTCTCTCTCTCCGCA	264
CM003510.1 Vigna radiata chromosome 7	(CT)6	45224423	12	CCCACCATGCCCTCATCTTT	AGGCAGAGAGAGAGAGCGAA	242
CM003510.1 Vigna radiata chromosome 7	(AG)6	45226939	12	TGCGCTCTCCAATCTTACGT	TGTGGCCAACAACGTTAACA	182
CM003510.1 Vigna radiata chromosome 7	(TCGCGG)5	45257806	30	CGACGGGAATCCCTAGCATC	TTTGTGGACGGTATCGCCAA	112
CM003510.1 Vigna radiata chromosome 7	(TC)6	45444962	12	GATGTGGGAGAAGGTGGTGG	GACACCGGAGAATTCCCCTC	114
CM003510.1 Vigna radiata chromosome 7	(TG)6	45558194	12	ATCTGGCGCTTGGCTTGTAT	cgGGTCCATCTTTGGTCGAT	154
CM003510.1 Vigna radiata chromosome 7	(TCG)5	45622775	15	TGTCACCAATCCCAGAAGCC	TGCCACTGACCAGTATGCTG	191
CM003510.1 Vigna radiata chromosome 7	(AG)6	45720299	12	GGGAGGGAGAGAGAGTGCTT	GACCCTAAACACCACCCCAG	174
CM003510.1 Vigna radiata chromosome 7	(CA)6	45807180	12	GATTTAGAGCTCGACGGCGA	acgTGTGGTGAATTTCTGCT	268
CM003510.1 Vigna radiata chromosome 7	(AG)6	45916667	12	tggtggtggtaatGCTGTCC	GTCCTTAGCCTTACCCGTGG	162
CM003510.1 Vigna radiata chromosome 7	(AG)6	45970774	12	ATCTCGCTCCTTCACCCTCT	AAGGACTTGACTCGCTGCAA	145
CM003510.1 Vigna radiata chromosome 7	(AG)6	46004185	12	ACGAGGAGGAACAACGacac	ctcttcaccGCCAGAACCTT	239
CM003510.1 Vigna radiata chromosome 7	(GA)6	46088197	12	AGTTAGGACGCGCAATTGGA	CATGTCCACGCGTGTTGTTT	153
CM003510.1 Vigna radiata chromosome 7	(AG)6	46186606	12	GCTACGCCAATTGCTCATGG	CTATGCCCAGCCTACGGATG	153
CM003510.1 Vigna radiata chromosome 7	(AC)6	46423765	12	CATGTCAATGGGTCCTTCACC	ACCCAAGCACTGTTTGGCTA	238
CM003510.1 Vigna radiata chromosome 7	(TC)6	46562158	12	TCTGTTGCCACGTGTCTCTC	ATGAGCACCGGCAATTACCA	250
CM003510.1 Vigna radiata chromosome 7	(AG)6	46706080	12	cttCGCGTACTGGACactca	gcAGTGCAGAGTGTTCATGC	256
CM003510.1 Vigna radiata chromosome 7	(GA)6	46898075	12	CCAGAAACCAGATTGCGCAG	GACAGAGCAACAGCAAACCG	281
CM003510.1 Vigna radiata chromosome 7	(AC)6	46939733	12	tgtcgCATTACCTTTCGCCT	GGGAGTTGATGAGTCGAAACCA	215
CM003510.1 Vigna radiata chromosome 7	(TG)6	47137116	12	AGGGTTATTTGCGCCAGGAA	CACGGAGCCAATTCACCTGA	223
CM003510.1 Vigna radiata chromosome 7	(TG)6	47402289	12	TGTCTCAGGTGCCATGAACa	tttgcgcacacacacacaaa	248
CM003510.1 Vigna radiata chromosome 7	(TG)6	47437062	12	GTGTCCAAGGCCTATGTGCT	CGGCACATCACACATTGGAC	150
CM003510.1 Vigna radiata chromosome 7	(AC)6	47559188	12	GCAGTAATCCAGGCCATCCA	TCACCTTCCTCAGCCTGTCT	126
CM003510.1 Vigna radiata chromosome 7	(TG)6	47908594	12	TACCGCATGTGGATTGCTGT	TGAACCGATGCACATGCCTA	160
CM003510.1 Vigna radiata chromosome 7	(TC)6	48005933	12	TCAGCCTACTTGTTGCACGA	ACTCAAAGTATGGGCTGGGC	225
CM003510.1 Vigna radiata chromosome 7	(AG)6	48314156	12	AATCTAGTGCGAGATGGCCG	AATGGCTTCAACGGACGTCA	291
CM003510.1 Vigna radiata chromosome 7	(AC)6	48361869	12	GCATACCCCATCTGTTGCCA	GTACAGGGTGTGGATGCCAA	166
CM003510.1 Vigna radiata chromosome 7	(CA)6	48392951	12	GAACTTTCGATGGCCAGGGA	ACAACCACGTTGCTGCAATC	216
CM003510.1 Vigna radiata chromosome 7	(TC)6	48616678	12	ATGCCAAACCACGTTTCAGC	TGCTCGAACGAAACCACAGA	149
CM003510.1 Vigna radiata chromosome 7	(CA)6	48652632	12	GTGATTTGGGTTGGCAACGG	CGTTTAGCGTGgcgtatgtg	112
CM003510.1 Vigna radiata chromosome 7	(TC)6	49234610	12	GAATCCTAAACCCACCGGCA	AAACCCGAACACGATTCCGA	157
CM003510.1 Vigna radiata chromosome 7	(TG)6	49276853	12	ACGCACCTGTCGTGTAACTT	CCAAAGACGCACCTTTTCGG	282
CM003510.1 Vigna radiata chromosome 7	(AGC)5	49292882	15	CACAAAGCAATTGCAGGGCA	AACCCGTCTGTTTCAGCCAA	223
CM003510.1 Vigna radiata chromosome 7	(GT)6	49529521	12	CCCAAGTGGACCCAGtcttc	cacacacactaggGCACGAT	225
CM003510.1 Vigna radiata chromosome 7	(AG)6	49583286	12	GCTTTGCAACGCTTTCTCCA	CAACCTCGACAACTCCGTCA	275
CM003510.1 Vigna radiata chromosome 7	(AC)6	49610838	12	agcagcaGCATTGTGATTGC	GGCAAAACAAAGAGACGcgt	245
CM003510.1 Vigna radiata chromosome 7	(AC)6	49629794	12	TGCCGAACCCTTTTCTGGAA	AAGGAAAACAATCCgcgtgc	118
CM003510.1 Vigna radiata chromosome 7	(GT)6	50101556	12	GTAGACTTTCGTTCGTGCGTG	atccaCGCGCAAACTTTTCC	300
CM003510.1 Vigna radiata chromosome 7	(AG)6	50179156	12	GTGTCTGTCACTCTGCTGCT	GCAAGTAGGCATGCGTTTGT	180
CM003510.1 Vigna radiata chromosome 7	(CT)6	50207975	12	atcgtGTCGGTATTACCATT	aaaaccataaactgtggagt	151
CM003510.1 Vigna radiata chromosome 7	(TC)6	50394007	12	CTGCAGTCACCATAAGGGGG	GCCTTCTGATTGAACCGCAC	113
CM003510.1 Vigna radiata chromosome 7	(CT)6	50583664	12	CCCATTTTCTCCCCGGAACA	TCCCATGAGTTCCCCATTGC	134
CM003510.1 Vigna radiata chromosome 7	(AG)6	50632790	12	TTTGCACACTCCACGGCTAT	GCCTGTTAGCTACCGAGTCT	189
CM003510.1 Vigna radiata chromosome 7	(CA)7	50650784	14	TTTGCACACTCCACGGCTAT	GCCTGTTAGCTACCGAGTCT	189
CM003510.1 Vigna radiata chromosome 7	(CA)6	50754273	12	CCTGAACCAGCAAAACAGCC	ATGGGCAGGTCCAGAGTTTG	236
CM003510.1 Vigna radiata chromosome 7	(CT)6	50855343	12	GTTGGCTGTAGGAATGGGCT	GTAAGCTTGCAGTATGCCGC	274
CM003510.1 Vigna radiata chromosome 7	(TG)6	50889618	12	TCCATTGACGTGATAGGTGTGT	acacccacacacacacatga	235
CM003510.1 Vigna radiata chromosome 7	(CA)7	51044535	14	TCCATTGACGTGATAGGTGTGT	acacccacacacacacatga	235
CM003510.1 Vigna radiata chromosome 7	(CT)6	51050897	12	TGcagaaaaccccaaaccct	TGCAGAAAAACGCACCTTGG	276
CM003510.1 Vigna radiata chromosome 7	(CA)7	51144725	14	TGcagaaaaccccaaaccct	TGCAGAAAAACGCACCTTGG	276
CM003510.1 Vigna radiata chromosome 7	(AG)6	51155832	12	TATGGTCCCATCCCGTGAGT	aCCCTCCAATCCAACACATCC	279
CM003510.1 Vigna radiata chromosome 7	(AG)6	51182833	12	aaaccCACAGTTACGCCAGT	TACCATCTGGCCTCATCCCA	151
CM003510.1 Vigna radiata chromosome 7	(CT)6	51444425	12	ACACTGTGTGATGAGCTGGG	gtggagagagagagaggggg	186
CM003510.1 Vigna radiata chromosome 7	(GCACGA)5	51476412	30	CGAGCACGAGCATATCTGGT	AGTGTCCACCAACGTGTACA	269
CM003510.1 Vigna radiata chromosome 7	(AG)6	51491393	12	GGCATACACAACAGCTGCAC	TTCCGAACCATCCACTGTCG	229
CM003510.1 Vigna radiata chromosome 7	(CA)6	51576020	12	ACAGCACTCGCATGTTGGTA	TGCCTCGTGGTGTCATTCTC	202
CM003510.1 Vigna radiata chromosome 7	(CT)6	51918223	12	GAACGGCCTTCAACGTGTTC	TTAACCAATGGCATCCCGCT	181
CM003510.1 Vigna radiata chromosome 7	(CA)7	52249488	14	GAACGGCCTTCAACGTGTTC	TTAACCAATGGCATCCCGCT	181
CM003510.1 Vigna radiata chromosome 7	(AG)6	52459120	12	AGGAGGAAGGGTTGCAGAGA	TGTCTCGTGAAGCCATTCCC	255
CM003510.1 Vigna radiata chromosome 7	(GT)6	52738433	12	AACGTGAATTGGGCATCCCT	AACACCCTCGGAAACCAAGG	232
CM003510.1 Vigna radiata chromosome 7	(AC)6	52931869	12	taGCGGGTGAACACTGAACG	GAGGAACTGAGGCTCGCTAC	286
CM003510.1 Vigna radiata chromosome 7	(GT)6	53032152	12	gtgtgtgtgttgcaGTGTCC	AAGCCAGAAGGTTATGGGCC	117
CM003510.1 Vigna radiata chromosome 7	(AC)6	53241278	12	GCGAGATCTTGATTGGCTGG	GGAACACATCGTTAGCAAGCA	247
CM003510.1 Vigna radiata chromosome 7	(AC)6	53378865	12	CCTGGTGTGGGGTTATGTGG	TGAGATTCGCAGTGCACTGT	101
CM003510.1 Vigna radiata chromosome 7	(CA)7	53537922	14	CCTGGTGTGGGGTTATGTGG	TGAGATTCGCAGTGCACTGT	101
CM003510.1 Vigna radiata chromosome 7	(AC)6	53624656	12	TGCTAATAAGGCTTTGCACCT	tccatGAGGAGAACGTGTTT	205
CM003510.1 Vigna radiata chromosome 7	(TC)6	53631343	12	CAGCCAGACCAACCAATTGC	AGTCTTGAACATGGGTCTCA	197
CM003510.1 Vigna radiata chromosome 7	(AC)6	53679922	12	GGGCCTCCCTCAATTCATCA	cagTTCCTTGAGCTGCATGC	294
CM003510.1 Vigna radiata chromosome 7	(GA)6	53734251	12	atgagtcGCATCCACCACTC	CGCATCCGCTTTCGATCTTC	298
CM003510.1 Vigna radiata chromosome 7	(TC)6	53851435	12	GTTGTACGATGGCTCCGACA	agagacctTTGGGCCAATCG	101
CM003510.1 Vigna radiata chromosome 7	(GA)6	53928496	12	AGCATGCGCAAACTGACAAG	ACTGGGGTGGCAAGAGAATG	134
CM003510.1 Vigna radiata chromosome 7	(CA)7	54069682	14	AGCATGCGCAAACTGACAAG	ACTGGGGTGGCAAGAGAATG	134
CM003510.1 Vigna radiata chromosome 7	(CA)6	54097683	12	CTAGATGCTGAGAGGCCGTG	GCATTGTGTGTGTGTGCCAT	177
CM003510.1 Vigna radiata chromosome 7	(AG)6	54431827	12	TGCCCTTGTCTACTGCACTG	AGGTCACAGCTGGGTTGATG	158
CM003510.1 Vigna radiata chromosome 7	(CA)6	54505195	12	GGCATTGAAAGTCAGCAGGTG	TTGTGCACCAGGTTCTTCCC	160
CM003510.1 Vigna radiata chromosome 7	(TC)6	54583920	12	tggagaGGTACAAGTCGCAC	ATGGTCTGGGCCAACTTTGT	126
CM003510.1 Vigna radiata chromosome 7	(AGC)5	54613711	15	CACGACTTTCCCTCCAGCTT	CGCTGGCCATCATTTCGAAG	124
CM003510.1 Vigna radiata chromosome 7	(TG)6	54790489	12	TGTGTGTTCTTGCTATTGACACG	CAAAccgcacacacacacaa	118
CM003510.1 Vigna radiata chromosome 7	(GT)6	54895047	12	TTAAAGCGACCACCAAGCCA	atgtgATGAAGCAGGGGCAA	103
CM003510.1 Vigna radiata chromosome 7	(AC)6	55037230	12	ACGTttgttttcctttcatttccct	TGATTTCCTACCAACCGcga	139
CM003510.1 Vigna radiata chromosome 7	(TC)6	55058000	12	AGGGCAAAATTTGTTTGGAGCA	GGAAACCATGGCAATTGCAGT	200
CM003510.1 Vigna radiata chromosome 7	(TG)6	55319746	12	TCCTGGGTGTATTGTGTGGC	aggGGTTGGAGTGTGTGAAA	212
CM003510.1 Vigna radiata chromosome 7	(TG)6	55593715	12	agggaactgCATCCTTTGGT	AGCAGCAATGTATTCGGCCT	209
CM003511.1 Vigna radiata chromosome 8	(GTA)5	169152	15	GCGATTGAAACGCTGGTGTT	TTGATTGGGGTCGACAAGGG	236
CM003511.1 Vigna radiata chromosome 8	(TAG)5	232170	15	TGCAAAGGTAAGGCGGATGT	ACAGCAGACTCGAGAGGAGA	246
CM003511.1 Vigna radiata chromosome 8	(AG)6	404006	12	CGAAGAATCGCAAGCGCTTT	CCCAAAACGCTGACATGCAA	270
CM003511.1 Vigna radiata chromosome 8	(TG)6	577458	12	ACTAGATGTGACACGCTAGT	aagaggcacacacacacaaa	212
CM003511.1 Vigna radiata chromosome 8	(AG)6	669616	12	tggagACTTTCCTCTTGTAGCA	GCCTGTTTCCTGTAACACCG	200
CM003511.1 Vigna radiata chromosome 8	(CA)6	822981	12	TCTCCATCACGCTTCGGATG	ATGGGAAGCGTGTTGAAGGT	159
CM003511.1 Vigna radiata chromosome 8	(CT)6	1197482	12	GATTGCACACTCACACGCTC	CTAGACACGACGGGCTCTTC	148
CM003511.1 Vigna radiata chromosome 8	(CT)6	1542068	12	tcgcctcaaagtatagggact	ttcggTTGAGTTCCACCGAA	211
CM003511.1 Vigna radiata chromosome 8	(CT)6	2200740	12	AGGTCACCCTTCCTGTCAGT	AGAAAAGTGGGGCCGTAGTT	292
CM003511.1 Vigna radiata chromosome 8	(AG)6	2564056	12	TAACTGCAGTGGCCATGTCc	AGAAAGTTGGGTTGGGGCAA	223
CM003511.1 Vigna radiata chromosome 8	(CA)6	2593947	12	ATCCGTCTCCTTCCAATGCG	ATCGCCATAACACCAAGCCA	261
CM003511.1 Vigna radiata chromosome 8	(AG)6	2633488	12	cctcaccttacaagccggtt	CAGTCCGACAATGGGTGGAA	127
CM003511.1 Vigna radiata chromosome 8	(TC)6	2703875	12	CGTGGGAGGGATAGGTTTGG	CGCATCTCTCTCTGCAGCTT	146
CM003511.1 Vigna radiata chromosome 8	(TC)6	2752481	12	ttctctctctctcccacGGG	GCTTTGTGTCTCTCTGGGCT	152
CM003511.1 Vigna radiata chromosome 8	(CA)6	2761433	12	AATTGCTGGTGCTGCTGTTG	GATTGGTGTGGCATTGGTGG	224
CM003511.1 Vigna radiata chromosome 8	(GT)6	3090139	12	CCTACAATCTCTACGTCACCCA	GAgggcacacacacacacta	229
CM003511.1 Vigna radiata chromosome 8	(CT)6	3177995	12	CAGAAGGCGGTCTCACCATT	GGGGGAGTGGTTCAAGTTGA	170
CM003511.1 Vigna radiata chromosome 8	(GTTGTA)6	3304615	36	TTGGAAGCTTGTCCCCTACC	GTTGCATGGTGGGGGTAAGA	218
CM003511.1 Vigna radiata chromosome 8	(TG)6	3431551	12	TGCGGTCAATGTAAGACACA	TCAAACCGGAAACCAAccaa	102
CM003511.1 Vigna radiata chromosome 8	(AG)6	3454728	12	CTCACAATGTTGACTCATGGCA	TCAGTGTACTTTGTCGCCCA	130
CM003511.1 Vigna radiata chromosome 8	(TC)6	3638825	12	GGAATGGGAGGCTTGGGAAA	CAACTCATGCCATCGTGCAG	288
CM003511.1 Vigna radiata chromosome 8	(AG)6	3650383	12	CCAACACAGAGCGGAAGAGA	TTCTTCATCAAGGCAGGCCA	134
CM003511.1 Vigna radiata chromosome 8	(AG)6	3747690	12	GTGGTCGAAAAGGGTGCAAC	GTTAGGAGTAACCCTGCGGC	255
CM003511.1 Vigna radiata chromosome 8	(TG)6	3788291	12	gcgaattaggTGCGGCAAAT	aaacagcttggagaccctcg	141
CM003511.1 Vigna radiata chromosome 8	(TC)6	3942243	12	CTGTTCATCTCACCGCCCTT	TCAACGGCGATGATGAGGAG	231
CM003511.1 Vigna radiata chromosome 8	(TC)6	3997393	12	GCAGGTTGCAACACCACAAA	CTGTGGAGTCGTGTTGGGTT	263
CM003511.1 Vigna radiata chromosome 8	(CT)6	4017580	12	agagGCCCTAAGCTGTTCCT	AAGTGCATGCCGATGAAACG	261
CM003511.1 Vigna radiata chromosome 8	(TG)6	4035437	12	ACCCTGACTTCCCATGACAAC	aGGAGGGTAGAGTGGTTTCA	111
CM003511.1 Vigna radiata chromosome 8	(TC)6	4085665	12	CAGACGGAGGTTGTGTTCGA	TTGGCGATGACGGTAGACAG	200
CM003511.1 Vigna radiata chromosome 8	(CT)6	4256789	12	ATCCATTGAGCCCACCGTTT	CTTGGAGGAGCGCTGGTTTA	152
CM003511.1 Vigna radiata chromosome 8	(GA)6	4287071	12	ACCTGCGGTCATAACATGCA	TGTGTACCGTTGAAGCCCTC	177
CM003511.1 Vigna radiata chromosome 8	(TG)6	4289970	12	atcTGAGTGCGTGAAGTGGG	TCGTGTCATGCAGTCGGAAA	205
CM003511.1 Vigna radiata chromosome 8	(GA)6	4893943	12	AACGTCGTTGCAGCCTACTT	TCATGTCTTACGGTGCACCC	259
CM003511.1 Vigna radiata chromosome 8	(TG)6	5960275	12	GGGTGGGGATCTACTACCGT	tCCGGTTTTTCACCTTGGCA	298
CM003511.1 Vigna radiata chromosome 8	(GA)6	6084514	12	ACACAAAAGACTTTGGCACCTG	TGAGTTGTTAGCTGACGTGCT	169
CM003511.1 Vigna radiata chromosome 8	(GA)6	6198169	12	CGGGAAGATTGGGTGTGGAA	acatcaGCTGAGCAGGACAC	268
CM003511.1 Vigna radiata chromosome 8	(TC)6	6327041	12	cgctgattaacgtcacccct	GGcacctcctaactgacgtc	114
CM003511.1 Vigna radiata chromosome 8	(AG)6	6458533	12	TCACGTCGATGCCAATGTGA	AGATCCAACGGCGGTTTTCT	136
CM003511.1 Vigna radiata chromosome 8	(TC)6	6961830	12	CAGTTGGCCCACTTGGATCT	AGACAAGCTGGGGCATCAAA	177
CM003511.1 Vigna radiata chromosome 8	(CT)6	7007987	12	GGGTGCAGTAGCTGTCACAT	agagagaaagtggTGCGTGG	116
CM003511.1 Vigna radiata chromosome 8	(AG)6	7178912	12	GCGATGGAGAGCTTCGATGA	AGCCTTCACTTTCTCGCTCC	122
CM003511.1 Vigna radiata chromosome 8	(CT)6	7849205	12	TAAGTGGTTGTGAGGAGGCG	aggaatgGCGGCGTGAATAA	105
CM003511.1 Vigna radiata chromosome 8	(TC)6	8281626	12	aacccatgGACTCACCGTTG	GTTGCAGGTTGTGTTAGAGCA	129
CM003511.1 Vigna radiata chromosome 8	(TC)6	8450194	12	CGAAGCAACCCTCAACACATC	acATGTGTGCGAATGTTCACT	263
CM003511.1 Vigna radiata chromosome 8	(TG)6	8551780	12	GCAAAGGGCAAAATCCAGCA	TTGGCTCTTCGTCGCTTCTT	255
CM003511.1 Vigna radiata chromosome 8	(TG)6	9038154	12	GGTTTGGACACGCAGGTTTC	GCAGCTTGCAAATGGACCAA	127
CM003511.1 Vigna radiata chromosome 8	(CA)6	9138085	12	TGTCTGGGGTGGTGATATGC	ATGCTGCCTTCTAATCCCCC	110
CM003511.1 Vigna radiata chromosome 8	(GCT)5	9178101	15	GTGAAGGCATTCGCACATGG	CCCGTGTGATGTTGTGCATG	157
CM003511.1 Vigna radiata chromosome 8	(GT)6	9222267	12	CTGCAAAGGACAGAGAGGGG	actctgTTGAACCAGCTGCA	145
CM003511.1 Vigna radiata chromosome 8	(TC)6	9268784	12	AGCTGAAGTGATTCGCTCCT	GGGCCCAATTAGCAGTGACT	247
CM003511.1 Vigna radiata chromosome 8	(AG)6	9413149	12	AGAACCCAACGGAGAGAGGA	GAAGGACGACGGTGTTCACT	294
CM003511.1 Vigna radiata chromosome 8	(AG)6	9459850	12	TAGTCGGTGTCGTCTTCCCT	CGCACTACGGTACTATGGCA	137
CM003511.1 Vigna radiata chromosome 8	(GGGT)5	9750595	20	GCTCCACCCTTGTCATCCTC	ATGGCACGGAGCTTTCTGAA	201
CM003511.1 Vigna radiata chromosome 8	(GA)6	10237230	12	CGACATGGTACCTCCGATGG	CGGTCACAAAATGGCTGCAA	178
CM003511.1 Vigna radiata chromosome 8	(AG)6	10405572	12	ATCGGCGAGGATGTGACATC	TCTGTTTCTGCTGCTGCTGT	180
CM003511.1 Vigna radiata chromosome 8	(GA)6	10860372	12	GCATCCAACAAATCGGGAGC	ATGGAGGCATACACCGCAAA	124
CM003511.1 Vigna radiata chromosome 8	(CT)6	10973765	12	CCACATCCGTTTCAGGTCCA	CGGAGGTGCTTCGTTTTTGG	244
CM003511.1 Vigna radiata chromosome 8	(GA)6	11534307	12	CGTAAACGGCGAGTTCGAAG	GGGTGCAGCAAGTAAAAGCC	170
CM003511.1 Vigna radiata chromosome 8	(GT)6	11562810	12	tgggttCCTTGAATTGTTCA	gcacacacacacacgatgtt	262
CM003511.1 Vigna radiata chromosome 8	(CT)6	11627633	12	GGCCAACAGAACCCTAACGA	CAGCATGGAGAATGTGGGGT	121
CM003511.1 Vigna radiata chromosome 8	(TC)6	11791848	12	GAACCCTCTGCCTTTCTCCC	CCAGCAAGTGTCTAGCCCAA	181
CM003511.1 Vigna radiata chromosome 8	(AG)6	11807591	12	GTGGTGGAGGAAGCAGAGTC	TGTCAGAGAGAAGAGGGGCA	229
CM003511.1 Vigna radiata chromosome 8	(GA)6	11808661	12	CACCATCAGCACCCTTCCTT	ACTGCCAACACTTCCCAACA	144
CM003511.1 Vigna radiata chromosome 8	(CA)6	11949716	12	GCCAACTTGTTCTCCTCCGA	GTCGGCTGAGACATCCCAAA	228
CM003511.1 Vigna radiata chromosome 8	(CA)6	12050243	12	AGCCCCATTCCATTACCTGC	AGTTGGGGTTTACGTTGGGG	106
CM003511.1 Vigna radiata chromosome 8	(TC)6	12321951	12	cagcactgcGACTGTTTGAC	acttgcttggactcgtgtgt	131
CM003511.1 Vigna radiata chromosome 8	(GT)6	12707950	12	CATTTCTCCCTTCGTGCCCT	ggggttgtgtagcgatGTCA	255
CM003511.1 Vigna radiata chromosome 8	(CT)6	13397998	12	CGCTGCCGTTTCAACTTTCA	TGGAGGGAGGTTAGGCTCTC	293
CM003511.1 Vigna radiata chromosome 8	(GTC)5	13454327	15	CATAGTCGTCGGCATCGTCA	CCTCCCACACACACCTTCTC	242
CM003511.1 Vigna radiata chromosome 8	(TG)6	13640491	12	CTCGATCTGCTTCCCCATGG	ATGTCGAGTGAATGGGGTGG	101
CM003511.1 Vigna radiata chromosome 8	(TC)6	14226427	12	GGTGGATTCGTTGGTGGCTA	GACAACCCCACGCTTCAAAC	248
CM003511.1 Vigna radiata chromosome 8	(AG)6	14989868	12	ACAAAGGAGATACCCGCGTG	ATTCcgagttggttggccat	136
CM003511.1 Vigna radiata chromosome 8	(TG)6	15190452	12	tggtccttgagagacgacct	aacgcacacacacacaacac	170
CM003511.1 Vigna radiata chromosome 8	(GA)6	15691350	12	cagaatCGTGGGGTGTGGAA	ACAACGCCTTCCTCTCCATG	177
CM003511.1 Vigna radiata chromosome 8	(GT)6	15894977	12	TCCAAAGGCAGCAGATGAGG	CAAAGTCACTTCCCGAGCCT	169
CM003511.1 Vigna radiata chromosome 8	(TC)6	15927902	12	GTGTGGATTTTTCCCGACGTG	acgtcggttagtggtTTCCC	131
CM003511.1 Vigna radiata chromosome 8	(CT)6	16273131	12	acaactttcgcacattgggc	TCCTCCTCAAAAGTGACGGC	150
CM003511.1 Vigna radiata chromosome 8	(AG)6	16497967	12	CGATCATGTCGGCTCCTTTT	CGGGGATCGAAGTGGGAAAA	107
CM003511.1 Vigna radiata chromosome 8	(GT)6	16522366	12	CGGtttggtgtgtgtgtgtc	GACGCCAGAGACAGTCAACA	143
CM003511.1 Vigna radiata chromosome 8	(TC)6	16826975	12	cctagGAGCCATGCCCAAAA	AACGTAGGGCACATGAGTGg	161
CM003511.1 Vigna radiata chromosome 8	(TC)6	16854690	12	TCCACCAATGTCTGAGGTCAG	ACAAGGCAGCCATGGATATCT	173
CM003511.1 Vigna radiata chromosome 8	(TG)6	17271092	12	cacatctccctttgtgccct	tatacccgggtctgagtgca	286
CM003511.1 Vigna radiata chromosome 8	(AG)6	17349606	12	agggagaagatGGAGCGAGT	aagaagacggAGAGGAAGCG	118
CM003511.1 Vigna radiata chromosome 8	(AG)6	17445431	12	CCTCCGTTGACTCAAGCTGT	AGGGGGCAAAGGGTTGAAAA	270
CM003511.1 Vigna radiata chromosome 8	(AG)6	17490669	12	ATGCTGCCAAGTTGGTCACT	CTCTCCCTGTGCCTGTTCTG	236
CM003511.1 Vigna radiata chromosome 8	(GGAG)5	17958277	20	CAAGGAAAAGACGTTGCGCA	GGGAAGCAAACAAAGCGTGT	192
CM003511.1 Vigna radiata chromosome 8	(TG)6	18034205	12	atgcaatctcaccagGGTGG	gggtttggggtatgcattgc	298
CM003511.1 Vigna radiata chromosome 8	(CA)6	18187993	12	caggcgttgtagggtgctaa	TCTCTAGCGTCCCCAATGGA	228
CM003511.1 Vigna radiata chromosome 8	(TC)6	18245330	12	GGCATGTCCCTGGTATCCTG	ACCCTTCAATGCCCAGATGG	176
CM003511.1 Vigna radiata chromosome 8	(TG)6	18472904	12	TGATAGTTCCCTGAGCCGGA	CCCGGATCTGAGTGCAACTT	211
CM003511.1 Vigna radiata chromosome 8	(CT)6	19046140	12	CAATCCTTTCGAGGCCCCTT	GGAAACCCTCCAGGAGTTCC	144
CM003511.1 Vigna radiata chromosome 8	(CA)6	19598930	12	TCCTTCAGTCCGGTACCCAT	CCTCCTGAATTGGCCCTTGA	158
CM003511.1 Vigna radiata chromosome 8	(AG)6	19622634	12	AGGATCACTCACAATCACTCA	tCTGGTCTTCACTTCGTGTT	259
CM003511.1 Vigna radiata chromosome 8	(CA)6	19854102	12	TGAGGATCGGAGGACATGGT	CCACCaccactcactcactc	276
CM003511.1 Vigna radiata chromosome 8	(TC)6	20031780	12	ATTCTGTGTGGCCGTGTCTC	TCTACACAACTGCAGCACCC	108
CM003511.1 Vigna radiata chromosome 8	(CT)6	20049656	12	TCGGCTGGAATTTGCGTAGT	TGTTGTATGTCGGTGTCGCA	250
CM003511.1 Vigna radiata chromosome 8	(GA)6	20128361	12	TCATGACGCCTTGGTGGAAA	TCATGCCCCTACCTTTcaca	165
CM003511.1 Vigna radiata chromosome 8	(CA)6	20366384	12	cctccacacacacacaaagc	ACCACCTTCTTGCACCACAA	133
CM003511.1 Vigna radiata chromosome 8	(TG)6	20384338	12	AGCAGATTCCCATGAGTGCC	AGGTCCATGCAGAAGCTGTG	153
CM003511.1 Vigna radiata chromosome 8	(CA)6	20398738	12	CCTTTTGGTGCGCTCTCCTA	GGGGAAGAAGGAGCTTCAAGA	185
CM003511.1 Vigna radiata chromosome 8	(TC)6	20465641	12	CCTTTTGCTTTCCCAACCCG	AAGGGTATCCGGGGCAAAAG	285
CM003511.1 Vigna radiata chromosome 8	(TC)6	20537841	12	GGGCCCGTGATTAGCGATAT	ACGTCTGGTTATTTCGGCCA	116
CM003511.1 Vigna radiata chromosome 8	(GA)6	20947136	12	TCGACACCCAACGAGACAAG	GCACGCTCTCTTCTCTCCTC	143
CM003511.1 Vigna radiata chromosome 8	(CT)6	21856350	12	TCTCTTTAAGTCTCGCCCCA	agcatgcaagagagtggtgg	240
CM003511.1 Vigna radiata chromosome 8	(AG)6	22032497	12	agtttggggttgttgggaga	tgtggctgggctaacaagaa	268
CM003511.1 Vigna radiata chromosome 8	(TG)6	22074343	12	ACGTTGTGGAGAGCTTGAGG	ATGCACACGCGACAAGGATA	123
CM003511.1 Vigna radiata chromosome 8	(CA)6	22813432	12	tatacccgggtctgagtgca	cccctccacaacatctccac	169
CM003511.1 Vigna radiata chromosome 8	(TC)6	22945784	12	TGGTTGAAGGCACAAACTCTCT	tgcaagagagtggtgggatg	116
CM003511.1 Vigna radiata chromosome 8	(TC)6	23015307	12	TCCGACGATTTGGAGGCAAA	TCCAGCACTCAACGCTCAAT	105
CM003511.1 Vigna radiata chromosome 8	(TC)6	23450119	12	CTTCCCCGTAACTGCGTGAT	AGATGTGCAGGGTTCAGTGG	101
CM003511.1 Vigna radiata chromosome 8	(CA)6	23823187	12	AGGTGGGGTACTTGCAAACA	tgcatgtgtgtgtgtgcatg	100
CM003511.1 Vigna radiata chromosome 8	(TC)6	23876990	12	CACATGGAGCAAGCTACCGA	TCTTGCAACACAGTTCCTCTCT	177
CM003511.1 Vigna radiata chromosome 8	(GA)6	24020392	12	AGCAACCGAGCTTCCTCTTC	AGCAGCTTCCCTAACAGCAG	188
CM003511.1 Vigna radiata chromosome 8	(AG)6	24157460	12	AGCGTCTCGTCGAACCATTT	TCATCTTCCCGATCATCGCG	283
CM003511.1 Vigna radiata chromosome 8	(TC)6	24338374	12	AGCCCTATCCCAAGACTAGCT	TGCTAACGAGTGTGTTcaca	218
CM003511.1 Vigna radiata chromosome 8	(CT)6	24478098	12	TGGAGGTGGTAGGAGAAGTCC	GCCAGGGAGATCATGGACAA	280
CM003511.1 Vigna radiata chromosome 8	(TC)6	24691436	12	tccctaccTCCCACACTTCC	GGAATGAAGCCTGGTCCGAA	135
CM003511.1 Vigna radiata chromosome 8	(AG)6	24740489	12	GTTCTGCACAGTTGTTGGCA	TGCGATTTGTCTGTTCTGCC	225
CM003511.1 Vigna radiata chromosome 8	(TG)6	24992208	12	ttacacacctggcagctctg	gggtttgttcaaagtggtccc	131
CM003511.1 Vigna radiata chromosome 8	(GA)6	25129106	12	TGCGGAAAAGAGAAGGAGACC	CCACCTCAAGCTCGCGATTA	100
CM003511.1 Vigna radiata chromosome 8	(TC)6	25175200	12	GAGTCCATCGAGAGCAAGCT	CTGGAGagatcttgggccaa	111
CM003511.1 Vigna radiata chromosome 8	(GA)6	25211149	12	ATACGGAGTCTTACAGCGCG	TTGTCTCTCACCGCCTCAAC	221
CM003511.1 Vigna radiata chromosome 8	(TG)6	25237483	12	ggaggaacattggggaggtg	CTTGACTCGGTCCAGTCCAC	100
CM003511.1 Vigna radiata chromosome 8	(GT)6	25256976	12	TGGTGTCTCGGTGATGCAAT	GCTGTTGAACGTTTGGGCTT	249
CM003511.1 Vigna radiata chromosome 8	(TG)6	25314390	12	TTTTGGGCAGAAGTAGCCCA	CAAACACAAAGCCAGCTCCC	181
CM003511.1 Vigna radiata chromosome 8	(CA)6	25375008	12	AGCATGAGAGTGGTGCAGTG	gagggtgtgtgtgtgtgagt	186
CM003511.1 Vigna radiata chromosome 8	(GCAAG)6	25410750	30	GCAAGCTGCACTACGTCAAG	CAGACTCGTTGGACTTGCCT	100
CM003511.1 Vigna radiata chromosome 8	(AG)6	25481678	12	ATCATGCTGGCAGCTTCACT	CCTCCTCTGTGTTCCAAGCC	161
CM003511.1 Vigna radiata chromosome 8	(TG)6	25964216	12	gtgtgtgtttttcgGGGCTC	TAAGGAGCTCCGTCCATGGA	119
CM003511.1 Vigna radiata chromosome 8	(CA)6	26084736	12	GAGCCCTTCTCATCTGAGCA	tGACCAACCAACTTGCAGGT	105
CM003511.1 Vigna radiata chromosome 8	(GA)6	26169584	12	AGGAGAAGGAGCGTTTGACG	GCAACCTCTTCCTCTCCGAC	109
CM003511.1 Vigna radiata chromosome 8	(GCC)5	26642952	15	AAGGGTGAAGTGGGCTAACG	AGTAGTCACGTGCACGGAAG	119
CM003511.1 Vigna radiata chromosome 8	(CA)6	27028450	12	TGTCGCCACGCTATTGTTCT	GCCAAGCCAAGTTTCAACCT	219
CM003511.1 Vigna radiata chromosome 8	(TG)6	27029317	12	CGCAACCAGACTTgcctcta	TCAGCGAGCATGTGCAGTTA	139
CM003511.1 Vigna radiata chromosome 8	(TC)6	27085508	12	TCTTCTCGCTGGCCAAATGT	ATCCGATTCATCCCCTTCGC	172
CM003511.1 Vigna radiata chromosome 8	(TC)6	27280280	12	AGCCTACTCCTTCCCTGAGG	ATCTCACTTTGGGGAAGCGG	194
CM003511.1 Vigna radiata chromosome 8	(AG)6	27404312	12	GGGACAGCCACAGGAAAAGA	TGAACAGGTGGGGTCTCATG	146
CM003511.1 Vigna radiata chromosome 8	(GT)6	27471044	12	ACTGCAAGGAGCTTATTTGGC	ggccAAAGAAAAGCAGGTTCC	149
CM003511.1 Vigna radiata chromosome 8	(GA)6	27560319	12	GAATCCGATGTAGGGGCAGG	TTCGACCAAGTTTGCGGAGA	128
CM003511.1 Vigna radiata chromosome 8	(AG)6	27769356	12	CATCTGCGGGATGGTATGGG	GCTCGGTTGACGGAAGAGAA	161
CM003511.1 Vigna radiata chromosome 8	(AG)6	27829538	12	CACGCACCAACTTCACACAC	CTGTGTGATTCTGCTCCGGT	270
CM003511.1 Vigna radiata chromosome 8	(CT)6	27895335	12	CTCAACATCCACTGGCTCCA	GTGACAGGGGTGTACACTCA	130
CM003511.1 Vigna radiata chromosome 8	(AG)6	28112034	12	TCAGCTTCACTCGTCGCATT	AATGAGGGTGGAAGAGCTGC	204
CM003511.1 Vigna radiata chromosome 8	(AG)6	28280410	12	GTGGTTCGGTCTCGTCAGTT	TTCGGTTGTCCTCCCACATG	169
CM003511.1 Vigna radiata chromosome 8	(AG)6	28610891	12	CCAACCTCTATGCGCTTCCA	TCTTGGTCACGTTCTCCTGC	149
CM003511.1 Vigna radiata chromosome 8	(GT)6	28691472	12	CACGTTGCATGACACCTGTG	aactcccaattTGGTCCTCA	135
CM003511.1 Vigna radiata chromosome 8	(AG)6	28858297	12	TCGTTTGCAAGCTTTGTTGCT	GGGTAAAAATCGCAAGTTGtcca	136
CM003511.1 Vigna radiata chromosome 8	(TC)6	28905242	12	GTTCTGGCTGGTTCCGAGAA	TCTAATGGCGGCGATGAGTC	130
CM003511.1 Vigna radiata chromosome 8	(GT)6	29154513	12	GACCTGACCTTGGTCCACAA	ATGCACTGGAGGTCATTGGG	193
CM003511.1 Vigna radiata chromosome 8	(GA)6	29191673	12	CAGCACCAGGTCCTGCATTA	GGCTTGTTCTGCTCAGAGCT	164
CM003511.1 Vigna radiata chromosome 8	(CT)6	29249135	12	TGAGAGGAAGGATGCTGGGA	TGGCCCATGGGTTGTAACTC	298
CM003511.1 Vigna radiata chromosome 8	(CA)6	29915406	12	cgggccTGAGTGTAGCTTAg	gcccccttcatAGCATCTCC	165
CM003511.1 Vigna radiata chromosome 8	(TC)6	30223709	12	TCCACACTCCGGGTCTTAGT	CCAGGTAGCTTGCCAGTGAA	134
CM003511.1 Vigna radiata chromosome 8	(TC)6	30233556	12	AACACAGTCCACCAGCCAAA	TCTGGAGTTGTTGCCGACAA	110
CM003511.1 Vigna radiata chromosome 8	(TG)6	30261988	12	ttgtgtgtgtgtgggtgtgt	TCTTGACTCAAGAGgccaaaga	287
CM003511.1 Vigna radiata chromosome 8	(GA)6	30279680	12	ACTAAGACCCGGAGTGTGGA	AATGAACGAGAGCCTTGGGG	243
CM003511.1 Vigna radiata chromosome 8	(TG)6	30692023	12	atgtgtgtgtgtgagggGTG	GCGCCCATCTTTTCATGTCC	201
CM003511.1 Vigna radiata chromosome 8	(TG)6	30991172	12	ttgtgtgCGCGTATGTGAAC	CACACTCACGCACACACAtg	143
CM003511.1 Vigna radiata chromosome 8	(GCT)5	31247134	15	GCGCCAATCAATAGCCACTG	ATGCCACACACGCAAAAGTG	117
CM003511.1 Vigna radiata chromosome 8	(TC)6	31251065	12	CGCCAGCATGAGCATTTACC	GAGCATTTCGGTTCCGCTTC	143
CM003511.1 Vigna radiata chromosome 8	(TC)6	31310314	12	GGAGCTCATCTTCCTCTCGC	gcaacacccttggACTAGCT	179
CM003511.1 Vigna radiata chromosome 8	(AG)6	31381960	12	CAGCCAAAACGGATGTTGCA	acAGCACCACTCAACACCAA	213
CM003511.1 Vigna radiata chromosome 8	(CT)6	31471341	12	TGAGATGTGTGGTGCGTTGA	GGAGGTTGTTATTGGTGCGC	145
CM003511.1 Vigna radiata chromosome 8	(TG)6	31616749	12	ATCAAGGAGACAACCGACGG	GGGATTCATGCTCACCACCA	231
CM003511.1 Vigna radiata chromosome 8	(GT)6	31787557	12	CAGCATGACCAAAAACGGCA	GACTCGCCAGAACAGACCAA	131
CM003511.1 Vigna radiata chromosome 8	(CA)6	31799088	12	tgGGTCGAGAGCTTCTCATG	GGATTCGAGAATGAGCGAGC	206
CM003511.1 Vigna radiata chromosome 8	(CT)6	32134036	12	CCACAACTGCCCTgcttttc	TTGAAGCGGAAGGGGAAGAC	194
CM003511.1 Vigna radiata chromosome 8	(CT)6	32375449	12	GACCGCTCAAAAACCAGCAG	AACCTGTGAGCTACCAAGGC	244
CM003511.1 Vigna radiata chromosome 8	(GA)6	32413754	12	GGTGCAGATCAACGGACAGA	tcttccatcaCTTCGCACCC	152
CM003511.1 Vigna radiata chromosome 8	(CT)6	32527069	12	ACCGGAAAGAAAGCCCCTTT	acctctagtgtgGACGACCA	222
CM003511.1 Vigna radiata chromosome 8	(TC)6	32614848	12	TCAACGATCCTCTTGCCACC	CTCAGCTGTGGTGCTAGAGG	278
CM003511.1 Vigna radiata chromosome 8	(CA)6	32723994	12	AGTTCTCACCGTGCTACGTG	AGCCCGTGCCTTCGTAATAG	289
CM003511.1 Vigna radiata chromosome 8	(GT)6	32748115	12	TGGGACACAAAGGGGACAAC	TGGGCATCATCGAcaacaca	298
CM003511.1 Vigna radiata chromosome 8	(CT)6	32919869	12	AAGGCAGAGCGCACTAGTTT	TGTTGCCTTGTCTTGTTGCG	295
CM003511.1 Vigna radiata chromosome 8	(CA)6	32974812	12	AGCTCCTAACCGAGTTTGCC	atgtgtgtgtgtggtgtGGT	274
CM003511.1 Vigna radiata chromosome 8	(TCCTT)8	33051156	40	GGCCCCTTCAGTATGCCTTT	TATCAAAGTGGGGTGCCACC	104
[truncated: 498 more rows]

## Sheet: V.a (Jingnong 6) vs. cowpea
Chromosome name	Markers	Start length	Marker length	Forward primer	Reverse primer	Amplicon size
[truncated: 5,882 more rows]
