# Supplementary material for: VigSatDB: genome-wide microsatellite DNA marker database of three species of Vigna for germplasm characterization and improvement
Source: Database (Oxford). 2019 May 31;2019:baz055. doi: 10.1093/database/baz055 (PMC6542692; doi:10.1093/database/baz055)
Supplement: supplementary_Table_3_baz55 [file supplementary_table_3_baz55.xlsx]

## Sheet: Sheet1
S. No.	Chromosome number	Start	S.No.	Species	Cultivar	Repeat kind	Motif kind	GC %	SSR	Forward Primer	Tm	Reverse Primer	Tm	Product Length	300 bp Flanking sequences on both side of marker
2	1	21170591	8453	Vigna radiata	VC1973A	Simple	di	0	(TA)59	GGAAGTCAGTCACTGTGTGT	57.396	GCAACTCCAACTAACCTGTGAC	59.452	290	aaggaaccttaaaaacctgagttggcacatccctgatcataaaGCAGCCCTGACCTAGTCTAGTCaattgtgactagtcatatatGCTAGCGTCGAATGTGAGTttgatgcgttcagacatctaggtcctctccggtgaccaattggaggaaagtaagatctctactaggatgaaaataaaataaaacaagtttattgTAGATGCATAAAGTTATCATGTGTTAATTTCTAGTCAGTTATAATTTTAGGAAGTCAGTCACTGTGTGTTTGAAATTTAAAGTAAGGAtccatataatatat(TATATATATATATATATATATATATATATATATATATATATATATATATATATATATATATATATATATATATATATATATATATATATATATATATA…
3	2	8601898	4042	Vigna radiata	VC1973A	Simple	di	0	(AT)55	GGGACAGTGGATATCAGTCTAC	57.142	GCATGAAAGGATCGTCAACTTT	57.574	290	CTTTGTGATCCTTTGTTATTATTTCCTGTTTAACTATACTGGTTTCATTGATTCCATTTCTTACTggccttatctttcatttggccttttattcaaacaaaaaaataagggAAAACGGCTAAACAAGTTGGAGTTGCATCATTAGCTGCAAATTGAAAAGTGTTCGAAACAATCTTATTTTGCATCTTTCTAATactatgaaaaaaagaaagaaaagctctAGTAGGAAACCGGGGACAGTGGATATCAGTCTACTTCTTATTCCTCCTTAGATGTacaatcatttttttcttcctatca(ATATATATATATATATATATATATATATATATATATATATATATATATATATATATATATATATATATATATATATATATATATATATATATATATAT…
5	3	6607318	3460	Vigna radiata	VC1973A	Simple	di	0	(AT)50	TCACAAGTCAGCCATTCCGG	60.322	TGGATGTGGGACTTTCAACAA	57.695	250	tatttagtaAAAATGATCACACTATGCACCAAAGCTCTTGAGAGTTGTATTTcatatattacaaataaaaatttattaatgtgATCTTGATAACATCACAcagtttaaaaataacttaaagttttttctttcaagtttacTAATAGCCAACACATAGACCAGATATAATTTCATCCATATTAAATATGTGTAGTTTGGTTAGAAGTGAAAAAATGACGAAGCATTCACAAGTCAGCCATTCCGGTAGTATTAAAAAAACTCCCTTAAAGAATTGGACCAGCCACTTAAAACCACgagtga(ATATATATATATATATATATATATATATATATATATATATATATATATATATATATATATATATATATATATATATATATATATATATATATATATAT…
6	3	3330826	1727	Vigna radiata	VC1973A	Simple	di	0	(AT)54	CGGAAGAAGCCATCAGAAATGT	58.987	TTGTGCACATGTCTTTTCCTTT	57.266	282	tcatatgatcagtagcacctgaatcaattatccaatcactacccttagtaacaacagaaagattaaaagcagagttagatatacctgacttggtcacaaatccggcagcagtagaaatataactcttggaagcagcgAAAATTCCAGAATcatgtttctccgattgattgtcatcggaagaagccatcagaaatgttcaatgaaaaaaaagcaTTGATTCCTAAACtgtagaggatatcagtgtttggctcttgataccataataaaaagtttaaagaataattctgatgtattatttca(ATATATATATATATATATATATATATATATATATATATATATATATATATATATATATATATATATATATATATATATATATATATATATATATATAT…
7	4	1086219	313	Vigna radiata	VC1973A	Simple	di	0	(TA)60	ACTGATCAACATTTGCATCGTT	57.228	GTGGGCTAAACAATCAGTGTCA	58.854	288	AAGGACATATCAGCAATAGTTGCTTTCCTTTGCCTTCCAGCTGCTTCATACATCACTGGACAAATTATAATTGCAGATGGGGGTTACATAATCTAATCTcttaagtaaaaaattattaccagtatgaaataaaatacataactTCCCCCAAAGACAAATCTCCTCGTCATCCTGGTTGGTCAGAAGCTCCAAAACTGATCAACATTTGCATCGTTTAAAGTACAATATTTAGAGTGTTATCTATTTCCTTTTTGAAGTTCTTTTTATCAAGTATATATACTTTAAAGAAcaatacttatt(TATATATATATATATATATATATATATATATATATATATATATATATATATATATATATATATATATATATATATATATATATATATATATATATATA…
8	4	12483231	4501	Vigna radiata	VC1973A	Simple	di	0	(AT)45	GAGCCTTTTTCCTTGTTTCAGT	57.344	ATCGGAAAATGGGCCACCTT	59.959	278	AGAAAACATAAAGTGTATTCATTTGTACATACACATATTAATTACtggttttattgtttatatGTACAATGCTTTACAGAAACTACTGTCGGCCCCTATATCTGCTGCATAATGTTGTATATATGTATGCAGAAGCTGTATTATAACGGAAATTAAACAtcgaaaaagataaatattttctgTCAATAACTTAGTTAAATTATATCGGATTATCTAGAGCCTTTTTCCTTGTTTcagttttatgtttatttagaTTTAGTAATTCACAGACGTACACTTATGAGTACACTcccatattaa(ATATATATATATATATATATATATATATATATATATATATATATATATATATATATATATATATATATATATATATATATATATATATAT)gaataca…
9	5	5881819	2878	Vigna radiata	VC1973A	Simple	di	0	(AT)40	TGCACCAAAACACCCAAACA	59.023	GATGCCACCACAAGTGCATG	60.109	248	tataaaatattataaaggaaTTAtacatattcaataaaatagaatagttaataagacaagaaataaaaagttaCATTATAGTTACACAAAACATAAccacaatttaattttatatacacaCTAACAAGACAAAATTATATACACCACAACTagtataaaagaaactaaatgttTGTTGCACCTCCATCCAAAGCTTGCTTTACATAAATATCATCACCCTCTACTCATACCCACCAAATGATTATCGCCAAAAAAACAATGCACCAAAACACCCAAACAAAGAACAAACAAataacatac(ATATATATATATATATATATATATATATATATATATATATATATATATATATATATATATATATATATATATATATATAT)tttatacatatgtCATA…
10	5	323353	127	Vigna radiata	VC1973A	Simple	di	0	(TA)42	GTGTCTACGCTCGGTCATGT	59.829	TGTCTTGCGTGTCTCTGTGT	59.54	229	ATTAACCTTTCTCTCTGCTTCACTACAtcgtttttaaatttatcaacaaaaaaacatgttttttcttcaacacaTTCAAGCATAGCCATGTCCTATATATTTTACACGTAACATGAATTACTGTCTTCATCAACCCTCTCTGCATGCACGTTCAATTAATCAGGCCGCATCTGTTATAGTGTCTACGCTCGGTCATGTAAATTAAGATATTGGTATACTTTTACATGAACTGAGTGGCTAGTTAACCATGAAAGCCAAGAGATTATAgttgaacaaaattaatattcagttgccttcttt(TATATATATATATATATATATATATATATATATATATATATATATATATATATATATATATATATATATATATATATATATATA)gatacacAGAGAC…
11	6	561062	267	Vigna radiata	VC1973A	Simple	di	0	(TA)45	TTGTGATTGATAGCCTCTGGAA	57.157	TCACAGACCAACAAAGTCCACT	59.761	265	ATTTTTTCTGTCTATTTTTTGGAACTCTTCTATTTCCGGTGCTTGTGTTTtggtttcaattttgttatgttGACCTACCATTTCAACTCTGCTCTCCAACATAGATTGATTGTTATCATTGACTTGTGAAGAAAATGGTTTAATTTGAGATGTAGATTGATCTTCGCGGTTCATTTGGAGGGGAGAAGTGTTTTTTGGCGTAGGATCCCAATCCTGCTGAAACAATTGATCGTAAAAAGTTAGGACTACTTTTTGTGATTGATAGCCTCTGGAATAATTTATTTCCTTGAGTTGttgtag(TATATATATATATATATATATATATATATATATATATATATATATATATATATATATATATATATATATATATATATATATATATATATA)tcaacca…
12	6	17030301	6428	Vigna radiata	VC1973A	Simple	di	0	(AT)41	CGCTTAAATTCACCTGTTGTGT	57.777	TTGAGAGGAACGAGGGAGGT	59.885	289	CAGCTAGCACGATCGTgagttttaattattaagttTTGTTTTCATCAGGAATCAAGCACtgctaaaaaaggaaaattaaagaAGATGATGCAATGAATCTTTGACTTTTTGAACTTTGCAGTGAAAACAATTTTAAGTAAGAGTGTCAAATTAAATCACTCTCTTCTATTTTGACCCACTTCTTCTTTCACTTACATAATAACTAAGATAAATTAATGTCTTATAATTGGAATGAGTTAAACGCTTAAATTCACCTGttgtgtttttaatatttaaagtgGATTTATTTgtcacttttta(ATATATATATATATATATATATATATATATATATATATATATATATATATATATATATATATATATATATATATATATATAT)gggtttgttaagaCT…
13	7	4035546	1630	Vigna radiata	VC1973A	Simple	di	0	(AT)51	CGGTGAGCATGAAGTCAAGA	57.915	TTGTCCTTCCCTCCAACACG	59.892	269	ttgGAACAATACCACAATgtttttattgtgtttgttGTGTCAGTACCGGAGTCTCAAACCTCCTTGGCAAAGAAGTACGCGATAAAAATGGTATTGGATgtgaaaaaaaggttaaatgaGAACATAGACCTTGCGGATAtgaacaaagaaataaaagaagtgGAGTAAAATAGCGGTGAGCATGAAGTCAAGATAAAACATGCTACTTACAGTGgaattagaattttataaaaaatttaaaaataaaataagataagattttagctaaaatagaatttaaaaactttctataccgaatga(ATATATATATATATATATATATATATATATATATATATATATATATATATATATATATATATATATATATATATATATATATATATATATATATATAT…
16	8	3860896	1894	Vigna radiata	VC1973A	Simple	di	0	(TA)52	TGCTTTAACGTGCTGGAACT	58.038	AGTCACACCCATTTCTTTTGCA	58.97	243	ATGTAAAAGTTCCTCATTTGGTGAGAAATTAAACACATAAGAAAACGTTAACATGTTGAAAATACACTCAATGAACAGGCTAACGTGTTtggaatatataaaaattcatcaccatcatttcataatttaatcGTCATTagacacttaaaaaaaataacaattttgtttaaaatttttcagAGAAACGTTGCTTTAACGTGCTGGAActattttaattctttctaaTAGAAACCATGACAGCAAATAGAAGAGAAGTATTCTGCATAAAGTTTTCTCTGTATATGCACAAAagaattacat(TATATATATATATATATATATATATATATATATATATATATATATATATATATATATATATATATATATATATATATATATATATATATATATATATA…
17	9	6157505	2818	Vigna Radiata	VC1973A	Simple	di	0	(AT)38	ATGCTTCAAGCTTTTCACCAAT	57.388	ACAAACCTATTGGCTGGTCA	57.03	223	aataaattttaaatttaatttaattttataaaattaagttataaaataaaatttataaaatctaattttattataaaaaaagaattaaaatctttttgatcatacaatttaattaaaagcattttttCTTGATAAACATTGGAAAGCTGGTTCAAATTAATCCATGAATCTCGTTTTGAAGTCAAAGTGAGTGTGTATATGCTTCAAGCTTTTCACCAATAAATTGAACATACTACAAGTTGGTGACAGCTAACAATGAAatgaaaatctttctttaagTTGTTTACCAGATACtactca(ATATATATATATATATATATATATATATATATATATATATATATATATATATATATATATATATATATATATATAT)tcctctGATGTTACAGACTAT…
18	9	10083722	4692	Vigna Radiata	VC1973A	Simple	di	0	(TA)42	CCACCGTTTTTCCATCGCTG	60.11	TCCCTTCCTTGATTCTCCCTCT	59.954	285	CTTCAGGCACCATTTCTATCATCTCTTTCAGAAGTTCAGGGTAGGAGCAAGTTGCCACATGAATCGCGTTGTTTCCTAACAAGTCAAACTGCGTGAGGATGTTTCCCTGGTTTTCCATCATCTTTTTCTTGAAATCTTGCCACCGTTTTTCCATCGCTGCTTTTTGAGCTTCTTTCATTTCCTCACAAAACAGTTTCGTTTCTTCCATTCTGTTCAACTCTCCATTATCTAGTGCCTGCATTTCACTCATTCTGTATCACTCACAATATGTAAATTCACTTTCTCTCTCCAcacaaacat(TATATATATATATATATATATATATATATATATATATATATATATATATATATATATATATATATATATATATATATATATATA)tttgagtattttt…
19	10	11537422	4025	Vigna Radiata	VC1973A	Simple	di	0	(AT)56	GGTTCAGATAGGCCACCTGT	59.088	AGATTGATCCCAACGTAAGCGA	59.832	276	AAATCTAAATAAACAATTGAGTTtatcattatttcttttttgtaaaaGTAATACTTGGGTGATGTTAAGCAACCATGAATTGTCATTGAATTTCTGGGCAAGATTATTGGGCTGATGTTCCtcttttaaatatcatattttgtCTGAGTGCAACCATACTCATGAGGTTCAGATAGGCCACCTGTTTTAtcatttaaatgtattttatttccaaatatgAGACCAGTCTTCTAAACTAACCCAATTTTGCTATGTTTCTGGTAACTGTACACTTATTAATCATctcttcaaaataaataa(ATATATATATATATATATATATATATATATATATATATATATATATATATATATATATATATATATATATATATATATATATATATATATATATATAT…
